# Supplementary material for: Metabolic States Following Accumulation of Intracellular Aggregates: Implications for Neurodegenerative Diseases
Source: PLoS One. 2013 May 7;8(5):e63822. doi: 10.1371/journal.pone.0063822 (PMC3646825; doi:10.1371/journal.pone.0063822)
Supplement: Table S1 — Turnover numbers of selected human enzymes. (XLS) [file pone.0063822.s001.xls]

## Sheet: turnover numbers
Enzyme ID	Enzyme name	turnover number
1.1.1.1	alcohol dehydrogenase	4.98921
1.1.1.10	L-xylulose reductase	0.892353
1.1.1.100	3-oxoacyl-[acyl-carrier-protein] reductase	1.58667
1.1.1.145	3beta-hydroxy-DELTA5-steroid dehydrogenase	0.139286
1.1.1.184	carbonyl reductase (NADPH)	0.010333
1.1.1.188	prostaglandin-F synthase	0.70135
1.1.1.2	alcohol dehydrogenase (NADP+)	1.41446
1.1.1.205	IMP dehydrogenase	0.506
1.1.1.209	3(or 17)alpha-hydroxysteroid dehydrogenase	0.001422
1.1.1.270	3-keto-steroid reductase	0.034767
1.1.1.284	S-(hydroxymethyl)glutathione dehydrogenase	25.4617
1.1.1.35	3-hydroxyacyl-CoA dehydrogenase	411.328
1.1.1.41	isocitrate dehydrogenase (NAD+)	16.8267
1.1.1.44	phosphogluconate dehydrogenase (decarboxylating)	0.217
1.1.1.49	glucose-6-phosphate dehydrogenase	181.935
1.1.1.5	acetoin dehydrogenase	1.42067
1.1.1.50	3alpha-hydroxysteroid dehydrogenase (B-specific)	0.50852
1.1.1.51	3(or 17)beta-hydroxysteroid dehydrogenase	2.22
1.1.1.79	glyoxylate reductase (NADP+)	49.25
1.1.3.15	(S)-2-hydroxy-acid oxidase	1.62667
1.11.1.7	peroxidase	2.812
1.11.1.8	iodide peroxidase	20
1.13.11.20	cysteine dioxygenase	1.7
1.13.11.5	homogentisate 1,2-dioxygenase	31.6663
1.14.13.39	nitric-oxide synthase	30.5013
1.14.13.67	quinine 3-monooxygenase	0.064135
1.14.15.3	alkane 1-monooxygenase	0.054411
1.14.16.2	tyrosine 3-monooxygenase	3.34333
1.14.99.36	beta-carotene 15,15'-monooxygenase	0.3395
1.14.99.7	squalene monooxygenase	0.0183
1.14.99.9	steroid 17alpha-monooxygenase	0.025565
1.15.1.1	superoxide dismutase	12250
1.16.1.8	[methionine synthase] reductase	2.77833
1.16.3.1	ferroxidase	0.44
1.17.1.4	xanthine dehydrogenase	8.1675
1.17.3.2	xanthine oxidase	12.495
1.2.1.48	long-chain-aldehyde dehydrogenase	1.41875
1.2.4.4	3-methyl-2-oxobutanoate dehydrogenase (2-methylpropanoyl-transferring)	1.85029
1.2.99.4	formaldehyde dismutase	7.98333
1.3.3.3	coproporphyrinogen oxidase	0.078724
1.3.5.2	dihydroorotate dehydrogenase	75
1.3.99.10	isovaleryl-CoA dehydrogenase	3.45662
1.3.99.12	2-methylacyl-CoA dehydrogenase	8650
1.3.99.2	butyryl-CoA dehydrogenase	16.56
1.3.99.3	acyl-CoA dehydrogenase	8.0864
1.3.99.7	glutaryl-CoA dehydrogenase	12.25
1.4.3.22	diamine oxidase	15781
1.4.3.3	D-amino-acid oxidase	9.95
1.4.3.5	pyridoxal 5'-phosphate synthase	0.195
1.5.1.2	pyrroline-5-carboxylate reductase	10
1.5.1.34	6,7-dihydropteridine reductase	68.5639
1.5.1.5	methylenetetrahydrofolate dehydrogenase (NADP+)	6.6
1.5.3.11	polyamine oxidase	4.35829
1.5.3.B6	spermine oxidase	3.11
1.6.2.2	cytochrome-b5 reductase	167.133
1.6.2.4	NADPH-hemoprotein reductase	3.48971
1.6.99.3	NADH dehydrogenase	677
1.6.99.6	NADPH dehydrogenase (quinone)	120.5
1.8.1.12	trypanothione-disulfide reductase	20.8
1.8.1.4	dihydrolipoyl dehydrogenase	238.586
1.8.1.7	glutathione-disulfide reductase	32.6171
1.8.3.3	glutathione oxidase	1.48529
1.8.3.5	prenylcysteine oxidase	0.000133
1.8.5.1	glutathione dehydrogenase (ascorbate)	5.27
1.8.98.2	sulfiredoxin	0.003
2.1.1.28	phenylethanolamine N-methyltransferase	0.017445
2.1.2.1	glycine hydroxymethyltransferase	2.6775
2.1.2.2	phosphoribosylglycinamide formyltransferase	2.04551
2.2.1.2	transaldolase	5.50333
2.3.1.4	glucosamine-phosphate N-acetyltransferase	17.0333
2.3.1.5	arylamine N-acetyltransferase	36.5333
2.3.1.7	carnitine O-acetyltransferase	31.8729
2.3.1.85	fatty-acid synthase	1.10667
2.3.2.13	protein-glutamine gamma-glutamyltransferase	46.477
2.3.2.4	gamma-glutamylcyclotransferase	9.92
2.3.2.5	glutaminyl-peptide cyclotransferase	29.0164
2.4.1.38	beta-N-acetylglucosaminylglycopeptide beta-1,4-galactosyltransferase	3.02571
2.4.1.40	glycoprotein-fucosylgalactoside alpha-N-acetylgalactosaminyltransferase	1.4143
2.4.2.1	purine-nucleoside phosphorylase	11.92
2.4.2.12	nicotinamide phosphoribosyltransferase	0.010596
2.4.2.8	hypoxanthine phosphoribosyltransferase	7.625
2.5.1.1	dimethylallyltranstransferase	0.45
2.5.1.10	geranyltranstransferase	0.45
2.5.1.16	spermidine synthase	1.9
2.5.1.17	cob(I)yrinic acid a,c-diamide adenosyltransferase	122.16
2.5.1.58	protein farnesyltransferase	0.2005
2.5.1.59	protein geranylgeranyltransferase type I	0.046338
2.6.1.5	tyrosine transaminase	76
2.7.1.159	inositol-1,3,4-trisphosphate 5/6-kinase	12.5
2.7.1.35	pyridoxal kinase	0.425
2.7.1.74	deoxycytidine kinase	1.28523
2.7.2.3	phosphoglycerate kinase	274.955
2.7.4.3	adenylate kinase	250.232
2.7.4.9	dTMP kinase	0.449167
2.7.6.2	thiamine diphosphokinase	0.033
2.7.7.12	UDP-glucose-hexose-1-phosphate uridylyltransferase	36.9667
2.7.7.30	fucose-1-phosphate guanylyltransferase	0.855322
2.7.8.7	holo-[acyl-carrier-protein] synthase	0.215527
3.1.1.2	arylesterase	12.2375
3.1.1.29	aminoacyl-tRNA hydrolase	1.3
3.1.1.7	acetylcholinesterase	6500
3.1.13.3	oligonucleotidase	0.03
3.1.22.4	crossover junction endodeoxyribonuclease	0.101567
3.1.27.5	pancreatic ribonuclease	2.29046
3.1.3.11	fructose-bisphosphatase	20.1875
3.1.3.18	phosphoglycolate phosphatase	19
3.1.3.2	acid phosphatase	108.954
3.1.3.5	5'-nucleotidase	6.87783
3.1.3.74	pyridoxal phosphatase	1.07333
3.1.3.76	lipid-phosphate phosphatase	0.495586
3.1.8.1	aryldialkylphosphatase	0.057
3.2.1.21	beta-glucosidase	3.21655
3.2.1.31	beta-glucuronidase	69.0547
3.2.2.21	DNA-3-methyladenine glycosylase II	0.000833
3.2.2.B1	uracil-DNA glycosylase	0.091667
3.2.2.B2	thymine-DNA glycosylase	0.835303
3.3.1.1	adenosylhomocysteinase	2178.67
3.3.2.10	soluble epoxide hydrolase	1.57
3.4.11.14	cytosol alanyl aminopeptidase	39.1993
3.4.11.3	cystinyl aminopeptidase	7.20667
3.4.11.4	tripeptide aminopeptidase	2.065
3.4.11.6	aminopeptidase B	2.3
3.4.11.7	glutamyl aminopeptidase	5.26984
3.4.11.9	Xaa-Pro aminopeptidase	3.57
3.4.13.20	beta-Ala-His dipeptidase	41.7
3.4.13.9	Xaa-Pro dipeptidase	142.84
3.4.14.2	dipeptidyl-peptidase II	40.42
3.4.14.4	dipeptidyl-peptidase III	12.3517
3.4.16.5	carboxypeptidase C	1007
3.4.17.12	carboxypeptidase M	37.095
3.4.17.15	carboxypeptidase A2	32.4889
3.4.17.2	carboxypeptidase B	13.424
3.4.17.20	Carboxypeptidase U	146.741
3.4.17.21	Glutamate carboxypeptidase II	4
3.4.17.3	lysine carboxypeptidase	154.75
3.4.21.104	mannan-binding lectin-associated serine protease-2	3.418
3.4.21.112	site-1 protease	0.027
3.4.21.21	coagulation factor VIIa	33368
3.4.21.22	coagulation factor IXa	146.711
3.4.21.39	chymase	70.9674
3.4.21.4	trypsin	84.566
3.4.21.41	complement subcomponent C1r	15.4
3.4.21.42	complement subcomponent C1s	0.961603
3.4.21.43	classical-complement-pathway C3/C5 convertase	0.02
3.4.21.5	thrombin	20.98
3.4.21.59	Tryptase	236.851
3.4.21.6	coagulation factor Xa	97.8689
3.4.21.69	Protein C (activated)	48.6438
3.4.21.7	plasmin	24.4317
3.4.21.73	u-Plasminogen activator	61.3431
3.4.21.75	Furin	54.9321
3.4.21.76	Myeloblastin	0.406667
3.4.21.79	Granzyme B	4.82667
3.4.21.9	enteropeptidase	124
3.4.21.B28	fibroblast activation protein alpha subunit	12.5818
3.4.21.B6	prostasin	0.176667
3.4.21.B7	mannan-binding lectin-associated serine protease 1	0.1
3.4.22.1	cathepsin B	43
3.4.22.15	cathepsin L	25.75
3.4.22.26	Cancer procoagulant	0.0107
3.4.22.27	cathepsin S	19.3333
3.4.22.38	Cathepsin K	5.80103
3.4.22.41	cathepsin F	1.61667
3.4.22.61	caspase-8	0.915
3.4.23.3	gastricsin	0.45
3.4.23.34	Cathepsin E	63.882
3.4.23.5	cathepsin D	3.38398
3.4.24.11	neprilysin	23.2228
3.4.24.15	thimet oligopeptidase	3.25
3.4.24.17	stromelysin 1	1.62922
3.4.24.18	meprin A	7.75556
3.4.24.22	stromelysin 2	3.8
3.4.24.34	neutrophil collagenase	226.535
3.4.24.35	gelatinase B	1.80414
3.4.24.56	insulysin	4.84867
3.4.24.7	interstitial collagenase	4.85213
3.4.24.71	endothelin-converting enzyme 1	0.071427
3.4.24.79	pappalysin-1	0.612
3.4.24.80	membrane-type matrix metalloproteinase-1	0.0375
3.4.24.B6	matrix metalloproteinase-20	8.1
3.4.25.1	proteasome endopeptidase complex	9.236
3.5.1.13	aryl-acylamidase	210.854
3.5.1.14	aminoacylase	33.267
3.5.1.15	aspartoacylase	24.2119
3.5.1.88	peptide deformylase	0.741427
3.5.3.1	arginase	182.143
3.5.3.11	agmatinase	3
3.5.4.10	IMP cyclohydrolase	1.6461
3.5.4.12	dCMP deaminase	960
3.5.4.9	methenyltetrahydrofolate cyclohydrolase	139.125
3.6.1.13	ADP-ribose diphosphatase	8
3.6.1.15	nucleoside-triphosphatase	0.007167
3.6.1.29	bis(5'-adenosyl)-triphosphatase	1.89238
3.6.3.44	xenobiotic-transporting ATPase	5.8
3.6.4.1	myosin ATPase	0.13
3.6.4.3	microtubule-severing ATPase	4.75
3.6.4.B2	DNA helicase	6.72
3.6.5.5	dynamin GTPase	0.471767
3.7.1.3	kynureninase	3.5
4.1.1.15	Glutamate decarboxylase	4.0275
4.1.1.33	Diphosphomevalonate decarboxylase	1.70055
4.1.1.36	phosphopantothenoylcysteine decarboxylase	2.9
4.1.1.72	branched-chain-2-oxoacid decarboxylase	0.389
4.1.1.9	Malonyl-CoA decarboxylase	30.15
4.1.2.13	Fructose-bisphosphate aldolase	5.71737
4.2.1.18	methylglutaconyl-CoA hydratase	3.02667
4.2.1.22	Cystathionine beta-synthase	10.6185
4.2.1.47	GDP-mannose 4,6-dehydratase	0.8
4.2.1.75	uroporphyrinogen-III synthase	17.915
4.2.1.96	4a-hydroxytetrahydrobiopterin dehydratase	23.5
4.2.99.18	DNA-(apurinic or apyrimidinic site) lyase	0.001028
4.3.2.1	argininosuccinate lyase	18.89
4.3.2.5	peptidylamidoglycolate lyase	14.45
4.4.1.1	cystathionine gamma-lyase	1.45111
5.1.3.2	UDP-glucose 4-epimerase	10.8046
5.1.3.3	Aldose 1-epimerase	8450
5.2.1.8	Peptidylprolyl isomerase	40.34
5.3.1.9	Glucose-6-phosphate isomerase	3330
5.3.2.1	Phenylpyruvate tautomerase	2.435
5.3.3.5	cholestenol DELTA-isomerase	0.423
5.3.99.5	Thromboxane-A synthase	26.9695
5.4.2.3	phosphoacetylglucosamine mutase	2.365
5.4.2.4	Bisphosphoglycerate mutase	0.042595
5.4.2.8	phosphomannomutase	3.625
5.4.99.2	Methylmalonyl-CoA mutase	216.5
6.1.1.1	Tyrosine-tRNA ligase	11.4328
6.1.1.10	Methionine-tRNA ligase	1.5642
6.1.1.12	Aspartate-tRNA ligase	0.052352
6.1.1.15	Proline-tRNA ligase	40.055
6.1.1.16	Cysteine-tRNA ligase	7.725
6.1.1.19	Arginine-tRNA ligase	0.59
6.1.1.20	Phenylalanine-tRNA ligase	2
6.1.1.4	Leucine-tRNA ligase	2.7
6.3.2.17	tetrahydrofolate synthase	0.713
6.3.2.3	Glutathione synthase	1.04171
6.3.4.16	Carbamoyl-phosphate synthase (ammonia)	5.635
6.4.1.2	Acetyl-CoA carboxylase	4.049
6.4.1.4	Methylcrotonoyl-CoA carboxylase	4
