# Supplementary material for: Metabolic States Following Accumulation of Intracellular Aggregates: Implications for Neurodegenerative Diseases
Source: PLoS One. 2013 May 7;8(5):e63822. doi: 10.1371/journal.pone.0063822 (PMC3646825; doi:10.1371/journal.pone.0063822)
Supplement: File S1 — Matlab code to run the metabolic model reported here. (ZIP) [file pone.0063822.s003.zip › model0.lb.dat]

-1
-1
-1
-1
-1
-1
-1
-1
-1
-1
-1
-1
-1
-1
-1
-1
-1
-1
-1
-1
-1
-1
-1
-1
-1
-1
-1
-1
-1
-1
-1
-1
-1
-1
-1
-1
-1
-1
-1
0
0
0
0
0
0
0
0
0
0
0
0
0
0
0
0
0
0
0
0
0
0
0
0
0
0
0
0
0
0
0
0
0
0
0
0
0
0
0
0
0
0
0
0
0
0
0
0
0
0
0
0
0
0
0
0
0
0
0
0
0
0
0
0
0
0
0
0
0
0
0
0
0
0
0
0
0
0
0
0
0
0
0
0
0
0
0
0
0
0
0
0
0
0
0
0
0
0
0
0
0
0
0
0
0
0
0
0
0
0
0
0
0
0
0
0
0
0
0
0
0
0
0
0
0
0
0
0
0
0
0
0
0
0
0
0
0
0
0
0
0
0
0
0
0
0
0
0
0
0
0
0
0
0
0
0
0
0
0
0
0
0
0
0
0
0
0
0
0
0
0
0
0
0
0
0
0
0
0
0
0
0
0
0
0
0
0
0
0
0
0
0
0
0
0
0
0
0
0
0
0
0
0
0
0
0
0
0
0
0
0
0
0
0
0
0
0
0
0
0
0
0
0
0
0
0
0
0
0
0
0
0
0
0
0
0
0
0
0
0
0
0
0
0
0
0
0
0
0
0
0
0
0
0
0
0
0
0
0
0
0
0
0
0
0
0
0
0
0
0
0
0
0
0
0
0
0
0
0
0
0
0
0
0
0
0
0
0
0
0
0
0
0
0
0
0
0
0
0
0
0
0
0
0
0
0
0
0
0
0
0
0
0
0
0
0
0
0
0
0
0
0
0
0
0
0
0
0
0
0
0
0
0
0
0
0
0
0
0
0
0
0
0
0
0
0
0
0
0
0
0
0
0
0
0
0
0
0
0
0
0
0
0
0
0
0
0
0
0
0
0
0
0
0
0
0
0
0
0
0
0
0
0
0
0
0
0
0
0
0
0
0
0
0
0
0
0
0
0
0
0
0
0
0
0
0
0
0
0
0
0
0
0
0
0
0
0
0
0
0
0
0
-1
-1
0
0
-1
0
0
0
-1
-1
-1
-1
0
0
-1
-1
-1
-1
-1
-1
0
0
-1
-1
0
0
0
0
-1
-1
-1
-1
-1
-1
0
0
0
0
0
0
-1
-1
0
0
-1
-1
-1
-1
0
-1
0
0
0
-1
-1
0
-1
-1
-1
0
0
0
0
0
0
-1
0
0
0
0
0
0
-1
-1
0
0
-1
0
-1
0
0
0
0
0
0
0
0
0
0
0
0
0
-1
-1
-1
-1
-1
-1
-1
-1
-1
-1
-1
-1
-1
-1
-1
-1
-1
-1
-1
-1
-1
-1
0
0
0
0
0
0
0
-1
0
0
0
0
0
0
0
0
0
-1
-1
0
0
-1
0
0
0
0
0
0
0
0
0
0
0
0
0
0
0
0
0
0
0
0
0
0
0
0
-1
0
-1
0
0
-1
0
-1
-1
-1
-1
0
0
0
0
0
0
0
0
0
0
0
0
0
0
0
0
-1
-1
-1
-1
-1
0
-1
-1
-1
0
-1
-1
-1
-1
-1
-1
-1
0
0
0
0
0
0
-1
0
-1
-1
-1
-1
0
-1
-1
-1
-1
-1
-1
0
-1
-1
-1
-1
-1
-1
-1
0
-1
0
-1
-1
0
0
0
0
0
-1
-1
0
0
0
-1
-1
-1
-1
0
0
0
0
-1
0
-1
-1
-1
-1
0
0
0
-1
0
0
0
0
-1
-1
-1
0
0
0
0
0
-1
0
0
0
0
0
0
0
0
0
0
0
0
0
0
0
0
0
-1
0
0
0
0
-1
-1
-1
-1
-1
-1
0
0
0
-1
0
-1
-1
-1
-1
-1
-1
-1
-1
0
0
0
0
0
0
0
0
0
0
0
0
0
0
0
0
0
0
0
0
0
0
0
0
0
-1
-1
0
0
0
0
0
0
0
0
0
0
0
0
0
-1
0
0
0
0
-1
0
-1
0
-1
0
-1
-1
-1
-1
-1
-1
-1
-1
-1
-1
0
-1
-1
0
0
0
0
0
0
0
0
0
0
0
0
0
0
0
0
0
0
0
0
0
-1
0
0
0
0
0
-1
0
-1
0
0
0
-1
0
-1
0
-1
0
0
0
0
0
-1
-1
0
-1
0
-1
-1
-1
-1
-1
0
-1
0
0
0
0
0
0
0
0
0
0
0
0
0
0
0
0
0
0
0
0
-1
0
0
0
0
0
0
-1
-1
0
0
0
0
0
-1
0
0
0
0
0
-1
0
-1
0
0
-1
0
-1
-1
0
-1
0
-1
-1
-1
-1
-1
-1
-1
0
-1
-1
-1
-1
0
0
0
0
0
0
0
0
-1
-1
-1
0
0
-1
0
0
0
0
0
-1
-1
0
0
0
0
0
0
0
0
0
0
0
0
0
0
0
0
0
0
0
0
0
0
0
0
0
0
0
0
0
0
0
0
0
0
0
0
0
0
0
0
0
0
0
0
0
0
0
0
0
0
0
0
0
0
0
0
0
0
0
0
0
0
0
0
0
0
0
0
0
0
0
0
0
0
0
0
0
0
0
0
0
0
0
0
0
0
0
0
0
0
0
-1
-1
-1
-1
0
0
0
0
0
0
0
0
0
0
0
0
0
0
0
0
0
0
0
0
0
0
0
0
0
-1
-1
0
0
-1
0
0
-1
0
0
0
0
-1
0
0
0
0
0
0
0
0
0
0
0
-1
0
0
0
0
0
0
0
0
0
0
0
0
0
0
0
0
0
0
0
0
0
0
-1
-1
0
0
-1
0
0
0
0
0
0
0
-1
-1
0
-1
-1
-1
-1
-1
-1
0
0
0
0
0
0
-1
0
0
0
0
0
-1
-1
-1
-1
0
0
-1
-1
0
0
0
0
0
0
0
0
0
0
0
0
0
0
0
0
0
0
0
0
0
0
0
0
0
0
0
0
0
0
0
0
0
0
0
-1
-1
0
0
0
0
-1
0
-1
0
0
0
0
0
0
0
0
0
0
0
0
0
0
0
0
0
0
0
0
0
-1
-1
-1
-1
0
0
0
0
0
0
0
0
-1
0
0
0
0
0
0
0
0
0
0
0
0
0
0
0
0
0
0
0
0
0
0
0
0
0
0
0
0
0
-1
-1
-1
-1
-1
-1
-1
-1
-1
-1
-1
-1
-1
-1
-1
-1
-1
-1
-1
-1
-1
0
-1
-1
0
0
0
0
0
-1
0
0
0
0
0
0
0
0
0
0
-1
0
0
0
0
-1
0
0
0
0
0
0
0
0
0
0
0
0
0
-1
-1
-1
0
0
-1
0
-1
0
-1
-1
0
0
0
0
0
0
0
0
0
-1
-1
-1
0
0
0
0
0
0
-1
-1
0
0
0
0
0
0
0
0
0
-1
-1
-1
-1
-1
0
0
0
0
0
-1
0
0
-1
-1
0
0
0
0
0
0
0
0
0
-1
-1
-1
-1
-1
-1
-1
-1
-1
-1
-1
-1
-1
-1
-1
-1
-1
0
-1
-1
-1
-1
-1
-1
-1
-1
-1
-1
-1
-1
-1
0
-1
-1
-1
-1
-1
-1
-1
-1
-1
-1
-1
-1
-1
-1
-1
-1
-1
-1
-1
-1
-1
-1
-1
0
0
0
0
0
0
0
0
0
0
0
-1
-1
0
-1
-1
-1
-1
0
0
0
0
-1
0
-1
0
0
0
0
0
0
0
0
-1
0
0
-1
-1
0
0
0
0
-1
-1
0
0
-1
0
0
0
0
0
0
0
0
-1
0
0
0
0
-1
0
0
0
0
0
-1
0
-1
-1
0
0
0
0
-1
0
-1
0
0
0
0
0
0
0
-1
-1
-1
0
-1
0
0
0
0
0
0
0
0
0
0
0
0
0
0
0
0
0
0
0
0
0
0
0
0
-1
-1
0
0
0
-1
-1
0
0
0
-1
-1
-1
0
0
0
0
0
0
0
0
0
0
0
0
0
0
-1
0
0
0
0
0
0
0
0
0
0
0
0
0
0
0
0
0
0
0
0
0
0
-1
-1
-1
-1
-1
-1
0
0
0
0
-1
0
0
0
0
0
-1
-1
0
0
0
0
0
0
0
0
-1
-1
0
0
0
0
0
0
0
0
0
0
0
0
0
0
0
0
0
0
0
0
0
0
0
0
0
0
0
0
0
0
0
0
0
0
0
0
0
0
0
0
0
0
0
0
0
0
0
0
0
0
0
0
0
0
0
0
0
0
0
0
0
0
0
0
0
0
0
0
0
0
0
0
0
0
0
0
0
0
0
0
0
0
0
0
0
0
0
0
0
0
0
0
0
0
0
0
0
0
0
0
0
0
0
0
0
0
0
0
0
0
0
0
0
0
0
0
0
0
0
0
0
0
0
0
0
0
0
0
0
0
0
0
0
0
0
0
0
0
0
0
0
0
-1
0
0
0
0
0
0
-1
-1
0
0
0
0
0
0
0
0
0
0
0
0
0
-1
-1
-1
-1
0
0
0
0
0
0
-1
0
0
0
0
0
0
0
0
0
0
0
0
0
0
0
0
0
0
0
0
0
0
0
0
0
0
0
0
0
0
0
0
0
0
0
0
0
0
0
0
0
0
0
0
0
0
0
0
0
0
0
0
0
0
0
0
0
0
0
0
0
0
0
-1
-1
0
0
0
0
0
0
0
0
0
0
0
0
0
0
0
0
0
0
0
0
0
0
0
0
0
0
0
0
0
0
0
0
0
0
0
0
0
0
-1
-1
0
0
-1
0
0
0
0
0
0
0
0
0
0
0
0
0
0
0
0
0
0
0
0
0
0
0
0
0
0
0
0
0
0
0
0
0
0
0
0
0
0
0
0
0
0
0
0
0
0
0
0
0
0
0
0
0
0
0
0
0
0
0
0
0
0
0
0
0
0
0
0
0
0
0
0
0
0
0
0
0
0
0
0
0
0
0
0
0
-1
-1
-1
-1
-1
-1
0
0
0
0
0
0
0
0
0
0
0
0
0
0
0
0
0
0
0
0
0
0
0
0
0
0
0
0
0
0
0
0
0
-1
0
0
0
0
0
0
0
0
0
0
0
0
-1
0
-1
-1
0
0
0
0
0
0
0
0
0
-1
-1
0
0
0
0
0
0
0
0
-1
0
0
0
0
0
0
0
0
0
0
0
0
0
0
0
0
0
0
0
0
0
-1
0
0
-1
-1
-1
-1
-1
-1
-1
-1
-1
-1
-1
-1
-1
0
-1
-1
-1
0
0
-1
-1
-1
-1
-1
-1
-1
-1
-1
-1
-1
0
0
0
0
0
0
0
0
0
0
0
0
0
-1
-1
-1
-1
-1
-1
0
0
0
0
-1
-1
-1
0
-1
-1
0
0
0
0
-1
0
0
0
0
-1
-1
-1
-1
-1
-1
-1
-1
0
0
0
0
0
0
0
0
-1
-1
-1
-1
-1
0
-1
-1
-1
-1
-1
-1
-1
0
-1
-1
-1
-1
-1
-1
-1
-1
-1
0
0
0
0
0
0
0
0
-1
-1
-1
0
0
-1
-1
0
0
0
0
-1
0
0
0
0
0
0
0
0
0
0
0
0
0
0
0
0
0
0
0
0
-1
0
0
0
0
0
0
-1
-1
-1
-1
-1
-1
-1
-1
-1
0
0
-1
0
0
0
0
-1
-1
0
0
-1
0
0
0
0
0
-1
0
0
0
0
-1
0
0
0
0
-1
-1
-1
-1
0
0
0
-1
-1
-1
-1
0
0
0
0
0
0
0
0
0
0
-1
-1
-1
-1
-1
-1
-1
-1
-1
0
0
0
0
0
0
0
0
-1
0
0
0
0
0
0
0
0
0
0
-1
-1
-1
-1
0
0
0
0
0
0
0
0
0
0
0
0
0
0
0
0
0
0
0
0
0
0
0
0
0
0
0
0
0
0
0
0
0
0
0
0
0
0
0
0
0
0
0
0
0
0
0
0
0
0
0
0
-1
0
0
0
0
0
0
0
0
-1
0
-1
-1
0
0
0
-1
-1
0
-1
0
0
-1
0
0
-1
0
0
0
0
0
0
0
-1
0
0
0
-1
0
0
0
0
-1
0
0
0
0
0
-1
0
0
0
-1
-1
-1
-1
0
0
0
0
0
0
0
0
0
0
0
0
-1
0
-1
0
-1
0
0
0
0
0
0
0
0
0
-1
-1
-1
-1
-1
-1
-1
-1
-1
0
0
0
0
0
0
0
0
0
0
0
0
0
0
0
0
0
-1
-1
-1
-1
-1
0
0
0
0
0
0
0
0
0
0
0
0
0
0
-1
-1
0
0
-1
0
0
0
0
-1
-1
0
0
0
0
0
0
0
0
0
0
0
0
0
0
0
0
0
0
-1
0
0
0
0
0
0
0
0
0
0
0
0
0
0
0
0
0
0
0
0
0
0
0
0
0
0
-1
0
0
0
0
0
0
0
0
0
0
0
0
0
0
0
0
0
-1
-1
0
0
-1
0
-1
-1
-1
0
0
0
0
0
0
0
-1
0
-1
-1
0
0
-1
0
0
0
0
0
0
0
-1
0
0
0
0
0
0
0
0
0
-1
-1
0
0
0
0
0
0
0
0
-1
-1
0
-1
0
0
0
0
0
0
0
0
0
0
0
0
0
0
0
0
0
-1
-1
-1
0
-1
0
0
0
0
0
0
0
-1
0
0
0
0
0
-1
-1
-1
-1
-1
-1
-1
0
-1
0
-1
-1
-1
-1
-1
-1
-1
-1
0
0
0
-1
-1
-1
0
-1
0
0
0
-1
0
0
0
-1
-1
-1
0
0
-1
0
-1
-1
-1
-1
-1
0
0
0
0
-1
0
0
-1
-1
-1
-1
0
0
0
-1
-1
-1
-1
0
0
0
0
0
0
0
-1
-1
0
0
0
0
0
0
0
0
0
0
0
0
0
0
0
0
0
0
0
0
0
0
0
0
0
0
0
0
0
0
0
0
0
0
0
0
0
0
0
-1
-1
-1
-1
-1
-1
-1
-1
-1
-1
-1
-1
-1
-1
0
0
0
0
0
0
0
0
0
0
0
0
0
0
0
0
0
0
0
0
0
0
0
0
0
0
0
0
0
0
0
0
0
0
0
0
0
0
0
0
0
0
0
0
0
0
0
0
0
0
0
0
0
0
0
0
0
0
0
0
0
0
0
0
-1
0
-1
0
0
-1
-1
0
-1
-1
0
0
0
0
-1
-1
-1
-1
-1
-1
-1
-1
-1
-1
-1
-1
-1
-1
-1
-1
-1
-1
-1
-1
-1
-1
-1
0
0
0
0
-1
-1
-1
-1
-1
-1
-1
-1
-1
-1
0
0
-1
0
0
0
0
0
0
0
0
0
0
0
0
0
0
0
0
0
0
0
0
-1
-1
-1
-1
-1
-1
-1
-1
-1
-1
-1
-1
-1
-1
0
0
-1
0
0
-1
-1
-1
-1
-1
-1
-1
-1
-1
-1
0
0
0
-1
-1
0
0
0
0
0
0
-1
-1
-1
-1
-1
-1
-1
-1
-1
-1
-1
-1
0
-1
-1
-1
-1
0
-1
-1
-1
-1
-1
-1
0
0
0
0
0
0
0
0
0
0
0
0
0
0
0
0
0
0
0
-1
-1
-1
-1
-1
-1
0
0
-1
-1
-1
-1
-1
-1
0
0
-1
-1
-1
-1
-1
0
0
0
0
-1
-1
-1
-1
-1
-1
-1
-1
-1
-1
-1
-1
-1
-1
-1
-1
-1
-1
-1
-1
-1
-1
-1
0
-1
-1
-1
-1
-1
-1
-1
-1
-1
-1
-1
-1
-1
-1
-1
-1
-1
-1
-1
0
-1
0
-1
-1
-1
0
0
0
0
0
-1
-1
-1
-1
-1
-1
0
0
0
0
0
-1
-1
0
-1
0
0
0
-1
-1
-1
-1
-1
-1
-1
-1
-1
-1
0
0
-1
-1
-1
-1
0
0
0
-1
0
0
0
0
0
0
0
0
0
0
0
0
-1
-1
-1
-1
-1
-1
-1
-1
-1
0
-1
-1
0
0
0
0
-1
0
-1
-1
-1
0
0
0
0
0
0
0
0
0
