# Supplementary material for: Metabolic States Following Accumulation of Intracellular Aggregates: Implications for Neurodegenerative Diseases
Source: PLoS One. 2013 May 7;8(5):e63822. doi: 10.1371/journal.pone.0063822 (PMC3646825; doi:10.1371/journal.pone.0063822)
Supplement: File S1 — Matlab code to run the metabolic model reported here. (ZIP) [file pone.0063822.s003.zip › model0.metabolites.txt]

1	glc-D[c]
2	ala-L[c]
3	arg-L[c]
4	asn-L[c]
5	asp-L[c]
6	cys-L[c]
7	glu-L[c]
8	gln-L[c]
9	gly[c]
10	orn[c]
11	pro-L[c]
12	ser-L[c]
13	tyr-L[c]
14	his-L[c]
15	ile-L[c]
16	leu-L[c]
17	lys-L[c]
18	met-L[c]
19	phe-L[c]
20	thr-L[c]
21	trp-L[c]
22	val-L[c]
23	chol[c]
24	chsterol[c]
25	hdca[c]
26	h2o[c]
27	pi[c]
28	h[c]
29	o2[c]
30	co2[c]
31	k[c]
32	na1[c]
33	ca2[c]
34	fe2[c]
35	fe3[c]
36	nh4[c]
37	urea[c]
38	hco3[c]
39	so4[c]
40	for[c]
41	dhf[c]
42	lac-L[c]
43	thymd[c]
44	arab-L[c]
45	fru[c]
46	gal[c]
47	xyl-D[c]
48	acgam[c]
49	cit[c]
50	crn[c]
51	gam[c]
52	glyc[c]
53	inost[c]
54	malt[c]
55	man[c]
56	rib-D[c]
57	sucr[c]
58	tre[c]
59	ade[c]
60	4abut[c]
61	ac[c]
62	akg[c]
63	csn[c]
64	cytd[c]
65	dcyt[c]
66	etoh[c]
67	gua[c]
68	hxan[c]
69	pyr[c]
70	succ[c]
71	ura[c]
72	uri[c]
73	ribflv[c]
74	adn[c]
75	ins[c]
76	ala-D[c]
77	dad-2[c]
78	duri[c]
79	gsn[c]
80	ser-D[c]
81	thm[c]
82	h2o[u]
83	fru[u]
84	glc-D[u]
85	acald[c]
86	btn[c]
87	dgsn[c]
88	din[c]
89	gthox[c]
90	pnto-R[c]
91	thym[c]
92	amp[c]
93	taur[c]
94	fuc-L[c]
95	lcts[c]
96	nac[c]
97	nad[c]
98	ocdca[c]
99	ttdca[c]
100	hdcea[c]
101	ocdcea[c]
102	lac-D[c]
103	thmmp[c]
104	abt[c]
105	xylt[c]
106	but[c]
107	glyb[c]
108	tsul[c]
109	malttr[c]
110	gthrd[c]
111	atp[c]
112	acac[c]
113	oh1[c]
114	adp[c]
115	arachd[c]
116	crvnc[c]
117	bhb[c]
118	no[c]
119	gtp[u]
120	gdp[u]
121	h[u]
122	pi[u]
123	meoh[c]
124	pheme[c]
125	ascb-L[c]
126	ala-B[c]
127	octa[c]
128	gdp[c]
129	gtp[c]
130	ncam[c]
131	ppa[c]
132	s2l2fn2m2masn[c]
133	fuc-L[u]
134	s2l2n2m2masn[u]
135	bilirub[c]
136	co[c]
137	fol[c]
138	lipoate[c]
139	cl[c]
140	4hphac[c]
141	dad-2[u]
142	din[u]
143	nh4[u]
144	adn[u]
145	ins[u]
146	gal[u]
147	malt[u]
148	s2l2n2m2masn[c]
149	strch1[c]
150	strch2[u]
151	glygn2[u]
152	glygn4[u]
153	glygn5[u]
154	strch2[c]
155	Tyr-ggn[u]
156	nadp[c]
157	Tyr-ggn[c]
158	dad-5[c]
159	glygn2[c]
160	glygn4[c]
161	glygn5[c]
162	ump[c]
163	uri[u]
164	cmp[u]
165	cytd[u]
166	gmp[u]
167	gsn[u]
168	amp[u]
169	atp[u]
170	adp[u]
171	biocyt[u]
172	btn[u]
173	lys-L[u]
174	adprbp[u]
175	ncam[u]
176	adprib[u]
177	cgly[u]
178	cys-L[u]
179	gly[u]
180	gthrd[u]
181	h2o2[c]
182	gthox[u]
183	1mncam[c]
184	biocyt[c]
185	cgly[c]
186	chtn[c]
187	cmp[c]
188	gluala[c]
189	gmp[c]
190	phyQ[c]
191	4pyrdx[c]
192	caro[c]
193	pydam[c]
194	pydx[c]
195	pydxn[c]
196	retinol[c]
197	retpalm[u]
198	[deleted[u]
199	10/09/2005[u]
200	udp[c]
201	ump[u]
202	idp[c]
203	imp[u]
204	utp[c]
205	udp[u]
206	imp[c]
207	2425dhvitd2[c]
208	2425dhvitd3[c]
209	25hvitd2[c]
210	25hvitd3[c]
211	avite1[c]
212	avite2[c]
213	bvite[c]
214	cca_d3[c]
215	vitd2[c]
216	vitd3[c]
217	yvite[c]
218	pro-D[c]
219	ach[u]
220	ac[u]
221	chol[u]
222	5htrp[c]
223	Lcystin[c]
224	ach[c]
225	adrnl[c]
226	asp-D[c]
227	creat[c]
228	dhdascb[c]
229	dopa[c]
230	hista[c]
231	hom-L[c]
232	nrpphr[c]
233	3aib[c]
234	pchol_hs[c]
235	Rtotal2[u]
236	lpchol_hs[u]
237	dag_hs[c]
238	i[c]
239	lpchol_hs[c]
240	Rtotal2[c]
241	Rtotal3[c]
242	tag_hs[c]
243	o2s[c]
244	2hb[c]
245	acetone[c]
246	adrn[c]
247	arach[c]
248	bildglcur[c]
249	bilglcur[c]
250	cholate[c]
251	dcsptn1[c]
252	clpnd[c]
253	debrisoquine[c]
254	dheas[c]
255	dlnlcg[c]
256	eicostet[c]
257	elaid[c]
258	estradiolglc[c]
259	estrones[c]
260	gchola[c]
261	hexc[c]
262	leuktrC4[c]
263	lgnc[c]
264	lneldc[c]
265	lnlc[c]
266	lnlnca[c]
267	lnlncg[c]
268	nrvnc[c]
269	oxa[c]
270	prostgd2[c]
271	prostge1[c]
272	prostge2[c]
273	prostgf2[c]
274	sel[c]
275	srtn[c]
276	strdnc[c]
277	tchola[c]
278	tethex3[c]
279	tetpent3[c]
280	tetpent6[c]
281	tettet6[c]
282	thyox-L[c]
283	tmndnc[c]
284	triodthy[c]
285	vacc[c]
286	34dhphe[c]
287	35cgmp[c]
288	camp[c]
289	10fthf[c]
290	thf[c]
291	ascb-L[u]
292	dhdascb[u]
293	fe2[u]
294	h2o2[u]
295	o2[u]
296	chtn[u]
297	acgam[u]
298	cyan[c]
299	tcynt[c]
300	1glyc_hs[c]
301	Rtotal[c]
302	estroneglc[c]
303	mag_hs[c]
304	pglyc_hs[c]
305	thmtp[c]
306	dag_hs[u]
307	Rtotal[u]
308	mag_hs[u]
309	glyc[u]
310	1glyc_hs[u]
311	Rtotal3[u]
312	ksi[c]
313	ksi_deg1[u]
314	34dhoxpeg[c]
315	3mlda[c]
316	ha[c]
317	ha_pre1[c]
318	ksi_deg1[c]
319	pheacgln[c]
320	sl-L[c]
321	aqcobal[c]
322	sarcs[c]
323	chsterol[u]
324	xolest2_hs[u]
325	mthgxl[c]
326	peplys[c]
327	xolest2_hs[c]
328	xolest_hs[c]
329	5fthf[c]
330	5mthf[c]
331	7thf[u]
332	6thf[u]
333	glu-L[u]
334	5thf[u]
335	thf[u]
336	5dhf[u]
337	dhf[u]
338	6dhf[u]
339	7dhf[u]
340	10fthf5glu[u]
341	10fthf[u]
342	10fthf6glu[u]
343	10fthf7glu[u]
344	10fthf5glu[c]
345	10fthf6glu[c]
346	10fthf7glu[c]
347	5dhf[c]
348	5thf[c]
349	6dhf[c]
350	6thf[c]
351	7dhf[c]
352	7thf[c]
353	hspg[c]
354	cspg_e[c]
355	cspg_a[c]
356	cspg_b[c]
357	cspg_c[c]
358	ksii_core2[c]
359	ksii_core4[c]
360	cspg_d[c]
361	paf_hs[c]
362	ak2lgchol_hs[u]
363	adprbp[c]
364	adprib[c]
365	ak2lgchol_hs[c]
366	pe_hs[c]
367	ps_hs[c]
368	retfa[c]
369	retinol[u]
370	9-cis-retfa[u]
371	retinol-9-cis[u]
372	11-cis-retfa[u]
373	retinol-cis-11[u]
374	11-cis-retfa[c]
375	9-cis-retfa[c]
376	retinol-9-cis[c]
377	retinol-cis-11[c]
378	retn[c]
379	retnglc[c]
380	dopasf[c]
381	nrpphrsf[c]
382	triodthysuf[c]
383	tymsf[c]
384	urate[c]
385	carveol[c]
386	gp1c_hs[c]
387	gp1calpha_hs[c]
388	gq1b_hs[c]
389	gq1balpha_hs[c]
390	aldstrn[c]
391	perillyl[c]
392	gt1a_hs[c]
393	acgalfucgalacgalfucgalacglcgal14acglcgalgluside_hs[c]
394	andrstrn[c]
395	digalsgalside_hs[c]
396	andrstrnglc[c]
397	phyt[c]
398	antipyrene[c]
399	dmantipyrine[c]
400	dmhptcrn[c]
401	apnnox[c]
402	appnn[c]
403	drib[c]
404	hcoumarin[c]
405	aprgstrn[c]
406	eaflatoxin[c]
407	ptdca[c]
408	hestratriol[c]
409	ebastine[c]
410	ebastineoh[c]
411	5adtststerone[c]
412	rbt[c]
413	hpdca[c]
414	5adtststeroneglc[c]
415	htaxol[c]
416	estriolglc[c]
417	acn13acngalgbside_hs[c]
418	acn23acngalgbside_hs[c]
419	coumarin[c]
420	acnacngal14acglcgalgluside_hs[c]
421	crmp_hs[c]
422	acnacngalgbside_hs[c]
423	acngalacglcgal14acglcgalgluside_hs[c]
424	5adtststerones[c]
425	13-cis-retnglc[c]
426	fuc13galacglcgal14acglcgalgluside_hs[c]
427	fuc14galacglcgalgluside_hs[c]
428	sph1p[c]
429	sphs1p[c]
430	fucacgalfucgalacglcgalgluside_hs[c]
431	fucacngal14acglcgalgluside_hs[c]
432	fucacngalacglcgalgluside_hs[c]
433	fucfuc12gal14acglcgalgluside_hs[c]
434	fucfuc132galacglcgal14acglcgalgluside_hs[c]
435	fucfucfucgalacglc13galacglcgal14acglcgalgluside_hs[c]
436	limnen[c]
437	tagat-D[c]
438	fucfucfucgalacglcgal14acglcgalgluside_hs[c]
439	taxol[c]
440	fucfucgalacglcgalgluside_hs[c]
441	tdchola[c]
442	fucgal14acglcgalgluside_hs[c]
443	fucgalfucgalacglcgalgluside_hs[c]
444	fucgalgbside_hs[c]
445	4hdebrisoquine[c]
446	galacglcgalgbside_hs[c]
447	galfuc12gal14acglcgalgluside_hs[c]
448	galfucgalacglcgal14acglcgalgluside_hs[c]
449	galgalfucfucgalacglcgalacglcgal14acglcgalgluside_hs[c]
450	galgalgalthcrm_hs[c]
451	5homeprazole[c]
452	mepi[c]
453	mercplaccys[c]
454	gbside_hs[c]
455	tolbutamide[c]
456	3aib-D[c]
457	gd1b2_hs[c]
458	gd1c_hs[c]
459	gdchola[c]
460	tststeroneglc[c]
461	tststerones[c]
462	4mtolbutamide[c]
463	txa2[c]
464	aflatoxin[c]
465	nifedipine[c]
466	npthl[c]
467	ahandrostanglc[c]
468	4nph[c]
469	4nphsf[c]
470	6htststerone[c]
471	glyc-S[c]
472	oagd3_hs[c]
473	oagt3_hs[c]
474	24nph[c]
475	whddca[c]
476	whhdca[c]
477	whtststerone[c]
478	whttdca[c]
479	acgalfucgalacgalfuc12gal14acglcgalgluside_hs[c]
480	xoltri24[c]
481	xoltri25[c]
482	xoltri27[c]
483	dgchol[c]
484	omeprazole[c]
485	onpthl[c]
486	2mcit[c]
487	n2m2nmasn[c]
488	bz[c]
489	spc_hs[c]
490	2pg[c]
491	pep[c]
492	fdp[c]
493	dhap[c]
494	g3p[c]
495	g6p[c]
496	f6p[c]
497	13dpg[c]
498	nadh[c]
499	3pg[c]
500	6pgc[c]
501	nadph[c]
502	ru5p-D[c]
503	6pgl[c]
504	r5p[c]
505	xu5p-D[c]
506	s7p[c]
507	e4p[c]
508	icit[c]
509	coa[c]
510	accoa[c]
511	ppi[c]
512	mal-L[c]
513	trdox[c]
514	trdrd[c]
515	gal1p[c]
516	udpgal[c]
517	udpg[c]
518	g1p[c]
519	man1p[c]
520	man6p[c]
521	gam6p[c]
522	xylu-D[c]
523	glyc3p[c]
524	r1p[c]
525	2dr5p[c]
526	oaa[c]
527	5mdr1p[c]
528	5mdru1p[c]
529	amet[c]
530	ametam[c]
531	argsuc[c]
532	fum[c]
533	citr-L[c]
534	cbp[c]
535	ptrc[c]
536	5mta[c]
537	spmd[c]
538	3mop[c]
539	3mob[c]
540	2obut[c]
541	34hpp[c]
542	phpyr[c]
543	prpp[c]
544	3php[c]
545	pser-L[c]
546	aps[c]
547	paps[c]
548	pap[c]
549	phom[c]
550	ahcys[c]
551	hcys-L[c]
552	urcan[c]
553	4izp[c]
554	dcamp[c]
555	25aics[c]
556	aicar[c]
557	fprica[c]
558	xmp[c]
559	ctp[c]
560	dhor-S[c]
561	cbasp[c]
562	orot5p[c]
563	orot[c]
564	dump[c]
565	dcmp[c]
566	dtmp[c]
567	damp[c]
568	dgmp[c]
569	xtsn[c]
570	cdp[c]
571	dcdp[c]
572	dgdp[c]
573	dtdp[c]
574	dttp[c]
575	dgtp[c]
576	dudp[c]
577	dutp[c]
578	dctp[c]
579	dadp[c]
580	datp[c]
581	2dr1p[c]
582	xan[c]
583	mlthf[c]
584	dmpp[c]
585	ipdp[c]
586	grdp[c]
587	frdp[c]
588	ggdp[c]
589	fmn[c]
590	dnad[c]
591	nicrnt[c]
592	4mop[c]
593	4ppan[c]
594	4ppcys[c]
595	pan4p[c]
596	dpcoa[c]
597	56dura[c]
598	cala[c]
599	56dthm[c]
600	3uib[c]
601	rbl-D[c]
602	fad[c]
603	nmn[c]
604	rnam[c]
605	malcoa[c]
606	aacoa[c]
607	ppbng[c]
608	hmbil[c]
609	uppg3[c]
610	cpppg3[c]
611	coa[m]
612	nad[m]
613	pyr[m]
614	accoa[m]
615	co2[m]
616	nadh[m]
617	h2o[m]
618	oaa[m]
619	cit[m]
620	h[m]
621	quln[c]
622	fald[c]
623	icit[m]
624	akg[m]
625	icit[x]
626	nadp[x]
627	akg[x]
628	co2[x]
629	nadph[x]
630	gtp[m]
631	succ[m]
632	gdp[m]
633	pi[m]
634	succoa[m]
635	mal-L[m]
636	nadp[m]
637	nadph[m]
638	fum[m]
639	f26bp[c]
640	ac[m]
641	atp[m]
642	amp[m]
643	ppi[m]
644	lgt-S[c]
645	lgt-S[m]
646	gthrd[m]
647	lac-D[m]
648	acgam1p[c]
649	uacgam[c]
650	2kmb[c]
651	pep[m]
652	adp[m]
653	hco3[m]
654	23dpg[c]
655	o2[m]
656	h2o[n]
657	h2co3[c]
658	fad[m]
659	fadh2[m]
660	lald-L[c]
661	4abutn[c]
662	lac-L[m]
663	acald[m]
664	glx[c]
665	glx[x]
666	accoa[n]
667	coa[n]
668	air[c]
669	5aizc[c]
670	trdox[m]
671	trdrd[m]
672	itp[c]
673	atp[n]
674	ump[n]
675	adp[n]
676	udp[n]
677	acgam6p[c]
678	asp-L[m]
679	glu-L[m]
680	chsterol[m]
681	20ahchsterol[m]
682	ser-L[m]
683	thf[m]
684	gly[m]
685	mlthf[m]
686	cyst-L[c]
687	L-dpchrm[c]
688	56dihindlcrbxlt[c]
689	leu-L[m]
690	4mop[m]
691	ile-L[m]
692	3mop[m]
693	acg5p[m]
694	acg5sa[m]
695	sprm[c]
696	Lfmkynr[c]
697	cmusa[c]
698	am6sa[c]
699	amuco[c]
700	tyr-L[m]
701	34hpp[m]
702	aprut[c]
703	n4abutn[c]
704	4aabutn[c]
705	pro-L[m]
706	acrn[c]
707	acrn[m]
708	crn[m]
709	pppg9[c]
710	e4hglu[c]
711	4h2oglt[c]
712	4hglusa[m]
713	e4hglu[m]
714	4h2oglt[m]
715	co2[n]
716	h2o2[x]
717	coa[x]
718	4abut[m]
719	pdx5p[c]
720	pyam5p[c]
721	pydx5p[c]
722	nicrnt[m]
723	dnad[m]
724	nmn[m]
725	5aop[m]
726	dhf[m]
727	5aop[c]
728	pppg9[m]
729	fe2[m]
730	ppp9[m]
731	pheme[m]
732	dkmpp[c]
733	hdcoa[c]
734	o2[x]
735	pmtcoa[x]
736	hdd2coa[x]
737	3ohodcoa[x]
738	accoa[x]
739	3ohdcoa[x]
740	tdcoa[x]
741	3otdcoa[x]
742	ddcacoa[x]
743	3oddcoa[x]
744	dcacoa[x]
745	3odcoa[x]
746	occoa[x]
747	pmtcoa[c]
748	3dsphgn[c]
749	sphgn[c]
750	occoa[c]
751	dcacoa[c]
752	ddcacoa[c]
753	tdcoa[c]
754	stcoa[c]
755	gcald[c]
756	glyclt[c]
757	h[r]
758	nadph[r]
759	o2[r]
760	sql[r]
761	Ssq23epx[r]
762	h2o[r]
763	nadp[r]
764	glyc3p[m]
765	hmgcoa[c]
766	hmgcoa[m]
767	sbt-D[c]
768	3ohxccoa[x]
769	ttccoa[x]
770	h2o[x]
771	co2[g]
772	gdpmann[c]
773	gdpddman[c]
774	mmcoa-S[c]
775	ppcoa[c]
776	co2[r]
777	g6p[r]
778	ahcys[n]
779	amet[n]
780	dump[n]
781	h[x]
782	pyr[x]
783	nh4[x]
784	dhlpro[m]
785	lpro[m]
786	dhlam[m]
787	lpam[m]
788	udpglcur[c]
789	2pglyc[c]
790	hpyr[c]
791	glyc-R[c]
792	dtdpglu[c]
793	dtdp4d6dg[c]
794	dtdp4d6dm[c]
795	dtdprmn[c]
796	g3pc[c]
797	mi1p-D[c]
798	2oxoadp[c]
799	hLkynr[c]
800	3hanthrn[c]
801	4mlacac[c]
802	4fumacac[c]
803	hgentis[c]
804	betald[c]
805	Lkynr[c]
806	anth[c]
807	Sfglutth[c]
808	cholp[c]
809	cdpchol[c]
810	etha[c]
811	ethamp[c]
812	cdpea[c]
813	id3acald[c]
814	ind3ac[c]
815	id3acald[m]
816	ind3ac[m]
817	peamn[c]
818	pacald[c]
819	pac[c]
820	phaccoa[c]
821	f1p[c]
822	glyald[c]
823	seln[c]
824	selnp[c]
825	acmana[c]
826	acmanap[c]
827	acrn[x]
828	crn[x]
829	orn[m]
830	itacon[m]
831	itaccoa[m]
832	aacoa[m]
833	ACP[c]
834	acACP[c]
835	ddcaACP[c]
836	ddca[c]
837	myrsACP[c]
838	tdeACP[c]
839	ttdcea[c]
840	palmACP[c]
841	ocdcaACP[c]
842	hdeACP[c]
843	octeACP[c]
844	ocdcyaACP[c]
845	ocdcya[c]
846	malACP[c]
847	ACP[m]
848	malcoa[m]
849	malACP[m]
850	thmpp[c]
851	lanost[c]
852	44mctr[c]
853	1pyr5c[m]
854	acglu[m]
855	acorn[c]
856	glucys[c]
857	pram[c]
858	gar[c]
859	fgam[c]
860	fpram[c]
861	1p3h5c[m]
862	1pyr5c[c]
863	glu5sa[c]
864	fadh2[c]
865	4hpro-LT[m]
866	glu5sa[m]
867	methf[c]
868	10fthf[m]
869	alpam[m]
870	nh4[m]
871	alpro[m]
872	val-L[m]
873	3mob[m]
874	for[m]
875	pmtcrn[c]
876	stcrn[c]
877	pmtcrn[m]
878	pmtcoa[m]
879	odecoa[c]
880	odecrn[c]
881	stcrn[m]
882	stcoa[m]
883	odecrn[m]
884	odecoa[m]
885	arachdcoa[c]
886	arachdcrn[c]
887	arachdcrn[m]
888	arachdcoa[m]
889	c226coa[c]
890	c226crn[c]
891	c226crn[m]
892	c226coa[m]
893	q10[m]
894	q10h2[m]
895	h2o2[m]
896	h2co3[m]
897	glyc[m]
898	acac[m]
899	ppcoa[m]
900	mmcoa-S[m]
901	2mop[m]
902	creat[m]
903	pcreat[m]
904	thymd[m]
905	dtmp[m]
906	ficytC[m]
907	focytC[m]
908	dgsn[m]
909	dgmp[m]
910	dutp[m]
911	dump[m]
912	gthox[m]
913	o2s[m]
914	cbp[m]
915	citr-L[m]
916	arg-L[m]
917	lys-L[m]
918	bhb[m]
919	sph1p[r]
920	pi[r]
921	sphgn[r]
922	biliverd[c]
923	gdpfuc[c]
924	btamp[c]
925	3sala[c]
926	glc-D[r]
927	ttc-ggdp[c]
928	dha[c]
929	dolichol_L[c]
930	dolp_L[c]
931	dolichol_L[r]
932	dolichol_U[r]
933	dolichol_U[c]
934	dolp_U[c]
935	dolp_L[r]
936	dolp_U[r]
937	doldp_L[r]
938	doldp_U[r]
939	dolglcp_L[r]
940	dolglcp_U[r]
941	dolglcp_L[c]
942	dolglcp_U[c]
943	dolmanp_L[c]
944	dolmanp_U[c]
945	naglc2p_L[c]
946	naglc2p_U[c]
947	chito2pdol_L[c]
948	chito2pdol_U[c]
949	mpdol_L[c]
950	mpdol_U[c]
951	m2mpdol_L[c]
952	m3mpdol_L[c]
953	m2mpdol_U[c]
954	m3mpdol_U[c]
955	m4mpdol_L[c]
956	m4mpdol_U[c]
957	m1mpdol_L[c]
958	m1mpdol_U[c]
959	dolmanp_L[r]
960	dolmanp_U[r]
961	dedoldp_L[c]
962	ptth[c]
963	cysam[c]
964	dedolp_L[c]
965	dedol_L[c]
966	dedoldp_U[c]
967	dedolp_U[c]
968	dedol_U[c]
969	Asn-X-Ser/Thr[r]
970	g3m8mpdol_L[r]
971	g3m8masn[r]
972	g3m8mpdol_U[r]
973	g2m8masn[r]
974	g1m8masn[r]
975	m8masn[r]
976	m7mpdol_U[r]
977	m8mpdol_U[r]
978	m7mpdol_L[r]
979	m8mpdol_L[r]
980	m6mpdol_U[r]
981	m6mpdol_L[r]
982	m5mpdol_U[r]
983	m5mpdol_L[r]
984	m4mpdol_U[r]
985	m4mpdol_L[r]
986	g2m8mpdol_U[r]
987	g2m8mpdol_L[r]
988	g1m8mpdol_U[r]
989	g1m8mpdol_L[r]
990	m7masnB[r]
991	man[r]
992	h2o[g]
993	m8masn[g]
994	m7masnA[g]
995	man[g]
996	m7masnC[g]
997	m7masnB[g]
998	m6masnB1[g]
999	m6masnB2[g]
1000	m5masnB1[g]
1001	m5masnB2[g]
1002	m4masn[g]
1003	m6masnC[g]
1004	m6masnA[g]
1005	m5masnC[g]
1006	uacgam[g]
1007	h[g]
1008	nm4masn[g]
1009	udp[g]
1010	g1m8masn[g]
1011	nm2masn[g]
1012	n2m2masn[g]
1013	gdpfuc[g]
1014	fn2m2masn[g]
1015	gdp[g]
1016	udpgal[g]
1017	l2fn2m2masn[g]
1018	cmpacna[g]
1019	cmp[g]
1020	s2l2fn2m2masn[g]
1021	n2m2nmasn[g]
1022	n3m2masn[g]
1023	n4m2masn[g]
1024	n5m2masn[g]
1025	ahdt[c]
1026	6pthp[c]
1027	pppi[c]
1028	methf[m]
1029	forglu[c]
1030	g2m8masn[g]
1031	g3m8masn[g]
1032	glc3man[g]
1033	glc2man[g]
1034	glc1man[g]
1035	g1m7masnB[r]
1036	g1m7masnC[r]
1037	g1m6masnB1[r]
1038	g1m7masnC[g]
1039	g1m7masnB[g]
1040	g1m6masnB1[g]
1041	occoa[m]
1042	mmcoa-R[m]
1043	ppa[m]
1044	pcrn[m]
1045	s2l2n2m2m[c]
1046	s2l2n2m2mn[c]
1047	acnam[c]
1048	l2n2m2mn[c]
1049	m2mn[c]
1050	mn[c]
1051	n2m2nm[c]
1052	n2m2nmn[c]
1053	h2o[l]
1054	m2mn[l]
1055	man[l]
1056	mn[l]
1057	n2m2nmn[l]
1058	acgam[l]
1059	n2m2mn[l]
1060	n2m2nm[l]
1061	s2l2n2m2m[l]
1062	s2l2n2m2mn[l]
1063	s2l2fn2m2masn[l]
1064	fuc-L[l]
1065	s2l2n2m2masn[l]
1066	l2n2m2mn[l]
1067	gal[l]
1068	n2m2nmasn[l]
1069	Asn-X-Ser/Thr[l]
1070	acnam[l]
1071	3spyr[c]
1072	Ser/Thr[g]
1073	udpacgal[g]
1074	Tn_antigen[g]
1075	sTn_antigen[g]
1076	T_antigen[g]
1077	core2[g]
1078	sT_antigen[g]
1079	dsT_antigen[g]
1080	core3[g]
1081	core4[g]
1082	core6[g]
1083	core5[g]
1084	core7[g]
1085	core8[g]
1086	f1a[g]
1087	gncore2[g]
1088	gncore1[g]
1089	im4act[c]
1090	im4ac[c]
1091	im4act[m]
1092	im4ac[m]
1093	Nacasp[c]
1094	mhista[c]
1095	3mldz[c]
1096	5forthf[c]
1097	gln-L[m]
1098	sucsal[m]
1099	asn-L[m]
1100	melanin[c]
1101	normete-L[c]
1102	3m4hpga[c]
1103	34dhmald[c]
1104	mma[c]
1105	accoa[r]
1106	crn[r]
1107	acrn[r]
1108	coa[r]
1109	34dhpac[c]
1110	3mox4hpac[c]
1111	homoval[c]
1112	34dhpha[c]
1113	34dhoxmand[c]
1114	3mox4hoxm[c]
1115	4hoxpacd[c]
1116	35diotyr[c]
1117	3ityr-L[c]
1118	2amac[c]
1119	pnto-R[m]
1120	4ppan[m]
1121	phe-L[m]
1122	phpyr[m]
1123	2oxoadp[m]
1124	glutcoa[m]
1125	b2coa[m]
1126	3hbcoa[m]
1127	3hbcoa[x]
1128	b2coa[x]
1129	aacoa[x]
1130	nadh[x]
1131	nad[x]
1132	4aphdob[c]
1133	42A3HP24DB[c]
1134	h[n]
1135	nicrnt[n]
1136	dnad[n]
1137	ppi[n]
1138	nmn[n]
1139	nad[n]
1140	malcoa[x]
1141	nad[r]
1142	6pgl[r]
1143	nadh[r]
1144	6pgc[r]
1145	chsterol[r]
1146	xol7a[r]
1147	xol24oh[r]
1148	xol25oh[r]
1149	xol27oh[m]
1150	xoltri24[r]
1151	xoltri25[r]
1152	xol27oh[r]
1153	xoltri27[r]
1154	5hxkyn[c]
1155	5hxkynam[c]
1156	3hxkynam[c]
1157	trypta[c]
1158	46dhoxquin[c]
1159	48dhoxquin[c]
1160	5hoxindact[c]
1161	5hoxindoa[c]
1162	5hoxindact[m]
1163	5hoxindoa[m]
1164	5moxact[c]
1165	Nacsertn[c]
1166	melatn[c]
1167	6hoxmelatn[c]
1168	fna5moxam[c]
1169	5hoxnfkyn[c]
1170	f5hoxkyn[c]
1171	nmthsrtn[c]
1172	lald-D[c]
1173	glu5p[m]
1174	12ppd-R[c]
1175	fuc1p-L[c]
1176	2aobut[m]
1177	xol7aone[r]
1178	xol7aone[c]
1179	xol7ah[c]
1180	xoldiolone[c]
1181	xoldioloneh[c]
1182	xol7ah2[c]
1183	xoltriol[c]
1184	xoltriol[m]
1185	xoltetrol[m]
1186	thcholst[m]
1187	cholcoar[x]
1188	cholcoas[x]
1189	cholcoar[r]
1190	cholcoas[r]
1191	cholcoads[x]
1192	cholcoaone[x]
1193	adprib[m]
1194	r5p[m]
1195	adpglc[c]
1196	adpman[c]
1197	cholcoa[x]
1198	ppcoa[x]
1199	xoldiolone[r]
1200	fadh2[x]
1201	fad[x]
1202	urea[m]
1203	gudac[c]
1204	pcreat[c]
1205	sarcs[m]
1206	hmgcoa[x]
1207	acac[x]
1208	hmgcoa[r]
1209	mev-R[r]
1210	mev-R[x]
1211	atp[x]
1212	5pmev[x]
1213	adp[x]
1214	5dpmev[x]
1215	ipdp[x]
1216	pi[x]
1217	dmpp[x]
1218	grdp[x]
1219	frdp[x]
1220	ppi[x]
1221	frdp[r]
1222	ppi[r]
1223	ditp[c]
1224	dimp[c]
1225	xtp[c]
1226	lanost[r]
1227	44mctr[r]
1228	for[r]
1229	44mzym[r]
1230	4mzym_int1[r]
1231	4mzym_int2[r]
1232	zym_int2[r]
1233	zymst[r]
1234	carn[c]
1235	bamppald[m]
1236	ala-B[m]
1237	bamppald[c]
1238	chlstol[r]
1239	zymstnl[r]
1240	lthstrl[r]
1241	ddsmsterol[r]
1242	7dhchsterol[r]
1243	dsmsterol[r]
1244	fadh2[r]
1245	fad[r]
1246	3hpcoa[c]
1247	3hpp[c]
1248	prpncoa[x]
1249	3hpcoa[x]
1250	prpncoa[m]
1251	3hpcoa[m]
1252	didp[c]
1253	gdp[n]
1254	gtp[n]
1255	utp[n]
1256	cdp[n]
1257	ctp[n]
1258	udp[m]
1259	utp[m]
1260	didp[n]
1261	ditp[n]
1262	didp[m]
1263	ditp[m]
1264	cdp[m]
1265	ctp[m]
1266	dtdp[n]
1267	dttp[n]
1268	dtdp[m]
1269	dttp[m]
1270	dgdp[n]
1271	dgtp[n]
1272	dgdp[m]
1273	dgtp[m]
1274	dudp[n]
1275	dutp[n]
1276	dudp[m]
1277	dcdp[n]
1278	dctp[n]
1279	dcdp[m]
1280	dctp[m]
1281	dadp[n]
1282	datp[n]
1283	dadp[m]
1284	datp[m]
1285	idp[n]
1286	itp[n]
1287	idp[m]
1288	itp[m]
1289	xan[x]
1290	urate[x]
1291	dcyt[n]
1292	dcmp[n]
1293	chol[m]
1294	betald[m]
1295	dmgly[c]
1296	hyptaur[c]
1297	Lcyst[c]
1298	udpacgal[c]
1299	17ahprgnlone[r]
1300	acald[r]
1301	dhea[r]
1302	prgnlone[r]
1303	prgnlone[c]
1304	prgstrn[c]
1305	17ahprgnlone[c]
1306	17ahprgstrn[c]
1307	lcts[l]
1308	glc-D[l]
1309	glc-D[g]
1310	lcts[g]
1311	11docrtstrn[m]
1312	crtstrn[m]
1313	11docrtsl[m]
1314	crtsl[m]
1315	17ahprgstrn[r]
1316	11docrtsl[r]
1317	prgstrn[r]
1318	11docrtstrn[r]
1319	galt[c]
1320	sarcs[x]
1321	fald[x]
1322	gly[x]
1323	Lpipecol[x]
1324	thp2c[x]
1325	andrstndn[r]
1326	estrone[c]
1327	estradiol[c]
1328	aldstrn[m]
1329	2ameph[c]
1330	cmp2amep[c]
1331	camp[g]
1332	amp[g]
1333	35cgmp[g]
1334	gmp[g]
1335	ntm2amep[c]
1336	cmpntm2amep[c]
1337	estrone[r]
1338	tststerone[r]
1339	estradiol[r]
1340	5adtststerone[r]
1341	prostgh2[r]
1342	prostgd2[r]
1343	prostgh2[c]
1344	prostge2[r]
1345	malt[l]
1346	malttr[l]
1347	prostgi2[r]
1348	leuktrA4[c]
1349	leuktrB4[c]
1350	leuktrC4[r]
1351	glu-L[r]
1352	leuktrD4[r]
1353	txa2[r]
1354	selcyst[c]
1355	selcys[c]
1356	selhcys[c]
1357	seahcys[c]
1358	selmeth[c]
1359	seasmet[c]
1360	adsel[c]
1361	3padsel[c]
1362	dtt[c]
1363	dttOX[c]
1364	ap4a[c]
1365	ggn[c]
1366	glygn1[c]
1367	dxtrn[c]
1368	glygn3[c]
1369	duri[n]
1370	nh4[n]
1371	cytd[n]
1372	uri[n]
1373	duri[m]
1374	q10[c]
1375	q10h2[c]
1376	glcur[c]
1377	guln[c]
1378	3dhguln[c]
1379	xylu-L[c]
1380	nwharg[c]
1381	akg[r]
1382	pro-L[r]
1383	4hpro-LT[r]
1384	succ[r]
1385	glac[c]
1386	glcr[c]
1387	mercplac[c]
1388	mercppyr[c]
1389	glac[m]
1390	glcr[m]
1391	dna[n]
1392	dna5mtc[n]
1393	glcur[r]
1394	guln[r]
1395	gullac[r]
1396	23doguln[c]
1397	lyxnt[c]
1398	xylnt[c]
1399	15HPET[c]
1400	thrnt[c]
1401	eryth[c]
1402	cmp[n]
1403	pro-D[x]
1404	1p2cbxl[x]
1405	gullac[c]
1406	vacccoa[c]
1407	od2coa[c]
1408	glac[r]
1409	lneldccoa[c]
1410	arachcoa[c]
1411	adrncoa[c]
1412	nrvnccoa[c]
1413	hexccoa[c]
1414	dcsptn1coa[c]
1415	clpndcoa[c]
1416	lgnccoa[c]
1417	dlnlcgcoa[c]
1418	tmndnccoa[c]
1419	strdnccoa[c]
1420	lnlncgcoa[c]
1421	lnlncacoa[c]
1422	ivcoa[m]
1423	3mb2coa[m]
1424	lnlccoa[c]
1425	eicostetcoa[c]
1426	tetpent6coa[c]
1427	tetpent3coa[c]
1428	tettet6coa[c]
1429	tethex3coa[c]
1430	adrncoa[x]
1431	dcsptn1coa[x]
1432	ump[m]
1433	uri[m]
1434	3hmp[m]
1435	3mgcoa[m]
1436	btcoa[m]
1437	pa_hs[c]
1438	glyclt[x]
1439	btn[m]
1440	btamp[m]
1441	gcald[m]
1442	glyclt[m]
1443	13dampp[c]
1444	dopaqn[c]
1445	2c23dh56dhoxin[c]
1446	cdpdag_hs[c]
1447	pa_hs[m]
1448	cdpdag_hs[m]
1449	acnamp[c]
1450	kdnp[c]
1451	cmpacna[c]
1452	acnam[n]
1453	cmpacna[n]
1454	n4abutn[m]
1455	4aabutn[m]
1456	kdn[c]
1457	acgal[c]
1458	acgal1p[c]
1459	msa[c]
1460	acetone[m]
1461	pail4p_hs[c]
1462	pail45p_hs[c]
1463	pail_hs[c]
1464	but[m]
1465	3hbcoa-R[m]
1466	adhap_hs[x]
1467	alkylR1oh[x]
1468	Rtotal[x]
1469	akdhap_hs[x]
1470	akdhap_hs[c]
1471	akgp_hs[c]
1472	ak2gp_hs[c]
1473	ak2g_hs[c]
1474	ak2gpe_hs[c]
1475	dak2gpe_hs[c]
1476	ak2gchol_hs[c]
1477	mescon[m]
1478	mescoa[m]
1479	citmcoa-L[m]
1480	msa[m]
1481	pgp_hs[c]
1482	clpn_hs[c]
1483	arg-D[x]
1484	5g2oxpt[x]
1485	orn-D[x]
1486	5a2opntn[x]
1487	nformanth[c]
1488	5oxpro[c]
1489	pail345p_hs[c]
1490	saccrp-L[m]
1491	L2aadp6sa[m]
1492	L2aadp6sa[c]
1493	L2aadp[c]
1494	pail5p_hs[c]
1495	dhcrm_hs[c]
1496	crm_hs[c]
1497	thp2c[c]
1498	dag_hs[n]
1499	pa_hs[n]
1500	ibcoa[m]
1501	2mbcoa[m]
1502	2mp2coa[m]
1503	3hibutcoa[m]
1504	2mb2coa[m]
1505	3hmbcoa[m]
1506	2maacoa[m]
1507	mi3p-D[c]
1508	mi4p-D[c]
1509	mi14p[c]
1510	mi34p[c]
1511	mi13p[c]
1512	mi134p[c]
1513	mi145p[c]
1514	mi1345p[c]
1515	mi1346p[c]
1516	mi3456p[c]
1517	mi13456p[c]
1518	minohp[c]
1519	4tmeabutn[c]
1520	tmlys[c]
1521	3htmelys[c]
1522	4tmeabut[c]
1523	mi1346p[n]
1524	mi13456p[n]
1525	mi145p[n]
1526	mi1456p[n]
1527	mi1345p[n]
1528	ppmi12346p[c]
1529	ppmi1346p[c]
1530	ppmi1346p[n]
1531	pi[n]
1532	ppmi12346p[n]
1533	minohp[n]
1534	pail3p_hs[c]
1535	pail34p_hs[c]
1536	atp[r]
1537	pail4p_hs[r]
1538	adp[r]
1539	pail34p_hs[r]
1540	pail_hs[r]
1541	pail3p_hs[r]
1542	retinal[c]
1543	retinal-cis-9[c]
1544	retinal-11-cis[c]
1545	pail_hs[n]
1546	mi1p-D[n]
1547	pail4p_hs[n]
1548	mi14p[n]
1549	pail45p_hs[n]
1550	peplys[n]
1551	Nmelys[n]
1552	Ndmelys[n]
1553	Ntmelys[n]
1554	pylald[c]
1555	peracd[c]
1556	pylald[m]
1557	peracd[m]
1558	c2m26dcoa[m]
1559	3h26dm5coa[m]
1560	t2m26dcoa[m]
1561	pail35p_hs[c]
1562	c2m26dcoa[x]
1563	3h26dm5coa[x]
1564	t2m26dcoa[x]
1565	pail5p_hs[r]
1566	pail35p_hs[r]
1567	T4hcinnm[c]
1568	34dhcinm[c]
1569	acgpail_hs[c]
1570	bdg2hc[c]
1571	2coum[c]
1572	gpail_hs[c]
1573	thcrm_hs[g]
1574	galthcrm_hs[g]
1575	galgalthcrm_hs[g]
1576	galgalgalthcrm_hs[g]
1577	acglcgalgbside_hs[g]
1578	galacglcgalgbside_hs[g]
1579	acgal[g]
1580	gbside_hs[g]
1581	acgbgbside_hs[g]
1582	galgbside_hs[g]
1583	fucgalgbside_hs[g]
1584	galgluside_hs[g]
1585	acgagbside_hs[l]
1586	h[l]
1587	udp[l]
1588	gbside_hs[l]
1589	udpacgal[l]
1590	acgagbside_hs[g]
1591	acngalgbside_hs[g]
1592	acnacngalgbside_hs[g]
1593	gm3_hs[g]
1594	gd3_hs[g]
1595	gt3_hs[g]
1596	nmptrc[c]
1597	1mpyr[c]
1598	4hbz[m]
1599	decdp[m]
1600	3dphb[m]
1601	3dpdhb[m]
1602	amet[m]
1603	3dpdhb_me[m]
1604	ahcys[m]
1605	2dp6mep[m]
1606	ga2_hs[g]
1607	gm2_hs[g]
1608	gd2_hs[g]
1609	gt2_hs[g]
1610	acn13acngalgbside_hs[g]
1611	acn23acngalgbside_hs[g]
1612	gm2a_hs[g]
1613	gm1a_hs[g]
1614	gd1b2_hs[g]
1615	gd1alpha_hs[g]
1616	gt1alpha_hs[g]
1617	gq1balpha_hs[g]
1618	gt1c_hs[g]
1619	gq1c_hs[g]
1620	gp1c_hs[g]
1621	2dp6mobq[m]
1622	gt1b_hs[g]
1623	gq1b_hs[g]
1624	gd1a_hs[g]
1625	gt1a_hs[g]
1626	gm1b_hs[g]
1627	gd1c_hs[g]
1628	2dp6mobq_me[m]
1629	ga1_hs[g]
1630	2dpmhobq[m]
1631	gm1_hs[g]
1632	gd1b_hs[g]
1633	coke[r]
1634	bz[r]
1635	egme[r]
1636	galside_hs[g]
1637	digalside_hs[g]
1638	sphmyln_hs[l]
1639	cholp[l]
1640	crm_hs[l]
1641	sphings[c]
1642	sphs1p[r]
1643	sphings[r]
1644	paps[g]
1645	pap[g]
1646	sgalside_hs[g]
1647	digalsgalside_hs[g]
1648	sgalside_hs[l]
1649	galside_hs[l]
1650	so4[l]
1651	crm_hs[r]
1652	udpg[r]
1653	gluside_hs[r]
1654	udp[r]
1655	gluside_hs[l]
1656	gluside_hs[g]
1657	galgluside_hs[l]
1658	ethamp[r]
1659	hxdcal[r]
1660	digalside_hs[l]
1661	35cgmp[n]
1662	gmp[n]
1663	sphmyln_hs[g]
1664	cholp[g]
1665	crm_hs[g]
1666	gacpail_hs[c]
1667	ecgon[r]
1668	meoh[r]
1669	gacpail_hs[r]
1670	mgacpail_hs[r]
1671	pecgon[r]
1672	m2gacpail_hs[r]
1673	amp[r]
1674	pecgoncoa[r]
1675	gp1calpha_hs[g]
1676	L2aadp[m]
1677	pe_hs[r]
1678	dag_hs[r]
1679	emgacpail_hs[r]
1680	memgacpail_hs[r]
1681	m2emgacpail_hs[r]
1682	m3gacpail_hs[r]
1683	em3gacpail_hs[r]
1684	emem2gacpail_hs[r]
1685	em2emgacpail_hs[r]
1686	gpi_hs[r]
1687	7dhchsterol[c]
1688	pd3[c]
1689	ts3[c]
1690	lum3[c]
1691	vitd3[m]
1692	25hvitd3[m]
1693	vitd2[m]
1694	25hvitd2[m]
1695	1a25dhvitd3[m]
1696	1a25dhvitd2[m]
1697	2425dhvitd2[m]
1698	2425dhvitd3[m]
1699	pre_prot[r]
1700	gpi_prot_hs[r]
1701	gpi_sig[r]
1702	em2emgacpail_prot_hs[r]
1703	dgpi_prot_hs[r]
1704	hdca[r]
1705	dem2emgacpail_prot_hs[r]
1706	m3emgacpail_hs[r]
1707	mem2emgacpail_hs[r]
1708	m(em)3gacpail_hs[r]
1709	mem2emgacpail_prot_hs[r]
1710	m(em)3gacpail_prot_hs[r]
1711	seasmet[n]
1712	seahcys[n]
1713	gd3_hs[c]
1714	gt3_hs[c]
1715	1a2425thvitd2[m]
1716	1a2425thvitd3[m]
1717	3moxtyr[c]
1718	galgluside_hs[c]
1719	thcrm_hs[c]
1720	ksii_core2_pre1[g]
1721	gluside_hs[c]
1722	ksii_core2_pre2[g]
1723	sphmyln_hs[c]
1724	cca_d3[m]
1725	3htmelys[m]
1726	4tmeabut[m]
1727	pcollglys[c]
1728	pcollg5hlys[c]
1729	ksi_pre1[g]
1730	ksi_pre2[g]
1731	2hyoxplac[c]
1732	5HPET[c]
1733	12HPET[c]
1734	12RHPET[c]
1735	ksii_core2_pre3[g]
1736	ksii_core2_pre4[g]
1737	ksii_core2_pre5[g]
1738	ksii_core2_pre6[g]
1739	ksii_core2_pre7[g]
1740	ksii_core2_pre8[g]
1741	ksii_core2_pre9[g]
1742	ksii_core2_pre10[g]
1743	ksii_core2[g]
1744	cortsn[r]
1745	crtsl[r]
1746	ksi_pre3[g]
1747	ksi_pre4[g]
1748	ksi_pre5[g]
1749	ksi_pre6[g]
1750	ksi_pre7[g]
1751	ksi_pre9[g]
1752	ksi_pre10[g]
1753	ksi_pre12[g]
1754	ksi_pre13[g]
1755	ksi_pre15[g]
1756	ksi_pre16[g]
1757	ksi_pre18[g]
1758	ksi_pre19[g]
1759	ksi_pre21[g]
1760	ksi_pre22[g]
1761	ksi_pre24[g]
1762	ksi_pre25[g]
1763	ksi_pre27[g]
1764	ksi_pre28[g]
1765	ksi_pre30[g]
1766	ksi_pre31[g]
1767	ksi_pre33[g]
1768	ksi_pre34[g]
1769	ksi_pre8[g]
1770	ksi_pre11[g]
1771	ksi_pre14[g]
1772	ksi_pre17[g]
1773	ksi_pre20[g]
1774	ksi_pre23[g]
1775	ksi_pre26[g]
1776	ksi_pre29[g]
1777	ksi_pre32[g]
1778	ksi_pre35[g]
1779	ksi_pre36[g]
1780	ksi[g]
1781	3snpyr[c]
1782	so3[c]
1783	agm[m]
1784	ala-D[x]
1785	na1[x]
1786	taur[x]
1787	ksii_core4_pre1[g]
1788	ksii_core4_pre2[g]
1789	ksii_core4_pre3[g]
1790	ksii_core4_pre4[g]
1791	ksii_core4_pre5[g]
1792	ksii_core4_pre6[g]
1793	ksii_core4_pre7[g]
1794	ksii_core4_pre8[g]
1795	ksii_core4_pre9[g]
1796	ksii_core4_pre10[g]
1797	ksii_core4[g]
1798	Ser-Gly/Ala-X-Gly[r]
1799	udpxyl[r]
1800	xser[r]
1801	xser[g]
1802	lxser[g]
1803	l2xser[g]
1804	udpglcur[g]
1805	cs,hs_linkage[g]
1806	cs_pre[g]
1807	cs_a,b,e_pre1[g]
1808	cs_a,b_pre2[g]
1809	cs_a,b_pre3[g]
1810	cspg_a[g]
1811	cs_c,d,e_pre1[g]
1812	cs_c_pre2[g]
1813	cs_c_pre3[g]
1814	cspg_c[g]
1815	cs_d_pre2[g]
1816	cs_d_pre3[g]
1817	cs_d_pre4[g]
1818	cs_d_pre5[g]
1819	cspg_d[g]
1820	etfox[m]
1821	etfrd[m]
1822	arachd[r]
1823	wharachd[r]
1824	leuktrB4[r]
1825	leuktrB4woh[r]
1826	ebastine[r]
1827	ebastineoh[r]
1828	18harachd[r]
1829	cs_e_pre2[g]
1830	cs_e_pre3[g]
1831	cs_e_pre4[g]
1832	cs_e_pre5a[g]
1833	cspg_e[g]
1834	cs_e_pre5b[g]
1835	tym[c]
1836	cs_b_pre4[g]
1837	cs_b_pre5[g]
1838	cspg_b[g]
1839	12harachd[r]
1840	kynate[c]
1841	hs_pre1[g]
1842	hs_pre2[g]
1843	hs_pre3[g]
1844	hs_pre4[g]
1845	hs_pre5[g]
1846	hs_pre6[g]
1847	hs_pre7[g]
1848	hs_pre8[g]
1849	hs_pre9[g]
1850	ac[g]
1851	hs_pre10[g]
1852	hs_pre11[g]
1853	hs_pre12[g]
1854	hs_pre13[g]
1855	ahdt[n]
1856	for[n]
1857	6pthp[n]
1858	pppi[n]
1859	thbpt[c]
1860	6htststerone[r]
1861	whtststerone[r]
1862	hnifedipine[c]
1863	hestratriol[r]
1864	hs_pre14[g]
1865	hs_pre15[g]
1866	hspg[g]
1867	ala-L[l]
1868	pro-L[l]
1869	gly[l]
1870	ala-D[l]
1871	pro-D[l]
1872	4abut[l]
1873	dmgly[m]
1874	fald[m]
1875	aact[c]
1876	hs_deg3[l]
1877	hs_deg4[l]
1878	hs_deg5[l]
1879	idour[l]
1880	hs_deg8[l]
1881	hs_deg9[l]
1882	glcur[l]
1883	hs_deg10[l]
1884	hs_deg14[l]
1885	hs_deg15[l]
1886	hs_deg20[l]
1887	hs_deg21[l]
1888	hs_deg16[l]
1889	hs_deg22[l]
1890	hs_deg17[l]
1891	hs_deg23[l]
1892	5thf[m]
1893	6thf[m]
1894	7thf[m]
1895	10fthf5glu[m]
1896	10fthf6glu[m]
1897	10fthf7glu[m]
1898	5dhf[m]
1899	6dhf[m]
1900	7dhf[m]
1901	hs_deg24[l]
1902	hs_deg25[l]
1903	hspg[l]
1904	Ser-Gly/Ala-X-Gly[l]
1905	hs[l]
1906	udpglcur[r]
1907	estroneglc[r]
1908	andrstrn[r]
1909	andrstrnglc[r]
1910	bilirub[r]
1911	bildglcur[r]
1912	tststeroneglc[r]
1913	retn[r]
1914	retnglc[r]
1915	estradiolglc[r]
1916	ahandrostan[r]
1917	ahandrostanglc[r]
1918	estriol[r]
1919	estriolglc[r]
1920	thcys[c]
1921	cys-L[m]
1922	mercppyr[m]
1923	cyan[m]
1924	tsul[m]
1925	so3[m]
1926	tcynt[m]
1927	ps_hs[m]
1928	pe_hs[m]
1929	prostg1[c]
1930	pchol_hs[m]
1931	pchol_hs[r]
1932	chol[r]
1933	pa_hs[r]
1934	pchol_hs[g]
1935	chol[g]
1936	pa_hs[g]
1937	chol[n]
1938	ach[n]
1939	asp-D[x]
1940	oaa[x]
1941	h2o2[l]
1942	meoh[l]
1943	fald[l]
1944	dhea[c]
1945	dheas[r]
1946	so4[r]
1947	estrones[r]
1948	hxan[x]
1949	iodine[c]
1950	biocyt[m]
1951	ump[g]
1952	udpg[g]
1953	adn[m]
1954	gsn[m]
1955	cytd[m]
1956	ump[r]
1957	udpacgal[r]
1958	accoa[g]
1959	ins[m]
1960	coa[g]
1961	oagd3_hs[g]
1962	oagt3_hs[g]
1963	uri[l]
1964	ins[l]
1965	cytd[l]
1966	ade[l]
1967	hxan[l]
1968	thymd[l]
1969	gsn[l]
1970	adn[l]
1971	chsterol[g]
1972	3amp[l]
1973	pi[l]
1974	amp[l]
1975	gmp[l]
1976	cmp[l]
1977	ump[l]
1978	damp[l]
1979	dad-2[l]
1980	dgmp[l]
1981	dgsn[l]
1982	dtmp[l]
1983	dcmp[l]
1984	dcyt[l]
1985	lys-L[x]
1986	6a2ohxnt[x]
1987	1pipdn2c[x]
1988	na1[g]
1989	k[g]
1990	hdcecrn[c]
1991	hdcecrn[m]
1992	hdcoa[m]
1993	phytcoa[c]
1994	phytcoa[x]
1995	dmnoncoa[c]
1996	dmnoncoa[x]
1997	dmnoncrn[m]
1998	dmnoncoa[m]
1999	dmnoncrn[x]
2000	dmhptcoa[m]
[truncated: 478 more rows]
