# Supplementary material for: Metabolic States Following Accumulation of Intracellular Aggregates: Implications for Neurodegenerative Diseases
Source: PLoS One. 2013 May 7;8(5):e63822. doi: 10.1371/journal.pone.0063822 (PMC3646825; doi:10.1371/journal.pone.0063822)
Supplement: File S1 — Matlab code to run the metabolic model reported here. (ZIP) [file pone.0063822.s003.zip › model0_neuron.m]

function model0_neuron(P0,PATH);
%
%	model0_neuron(P0,PATH)
%
%	Example: model0_neuron(3,'P0_3/')
%
%	Computes the metabolic fluxes at different ATP demands
%
%		P0:	Concentration of macromolecular proteins not associated to metabolism (in mM)
%		PATH:	Directoty where the results are going to be exported
%
%		For each reaction, a file is created in PATH reporting its flux as a function of the ATP demand
%			with the file name
%				model0...flux.reaction_index.dat
%			with the following fields
%				ATP_demand	meadian_flux	lower_90_percert_confidence_interval_flux	higher_90_percent_confidence_interval_flux
%
%		For 44 exchange fluxes (first 44 reactions), a file is created in PATH reporting in how many simulations the import/export was found active (nonzero)
%			with the file name
%				model0...threshold.reaction_index.dat
%			with the following fields
%				ATP_demand	number_of_times_reaction_is_active_reverse	number_of_times_reaction_is_active_forward
%


	%%%%%%%%%%%%%%%%%%%%%%%%%%%%%%%%%%%%%%%%%%%%%%%%%%%%%%%%%%%%%%%%%%%%%%%%%%%%%%%%%%%%%%%%%%%%%%%%%%%%%%%%%%%%%%%%%%%%%%%%%%%%%%%%%%%%%%%%%%%%%
	%							output parameters
	%%%%%%%%%%%%%%%%%%%%%%%%%%%%%%%%%%%%%%%%%%%%%%%%%%%%%%%%%%%%%%%%%%%%%%%%%%%%%%%%%%%%%%%%%%%%%%%%%%%%%%%%%%%%%%%%%%%%%%%%%%%%%%%%%%%%%%%%%%%%%

	n_points=100;			% number of ATP demands simulated (from fATPmin to f_ATP_max)
	n_realizations=100;		% number of set of kinetic parameters explored
	confidence_interval=90;		% confidence intervals (%)

	%%%%%%%%%%%%%%%%%%%%%%%%%%%%%%%%%%%%%%%%%%%%%%%%%%%%%%%%%%%%%%%%%%%%%%%%%%%%%%%%%%%%%%%%%%%%%%%%%%%%%%%%%%%%%%%%%%%%%%%%%%%%%%%%%%%%%%%%%%%%%
	%							input model
	%%%%%%%%%%%%%%%%%%%%%%%%%%%%%%%%%%%%%%%%%%%%%%%%%%%%%%%%%%%%%%%%%%%%%%%%%%%%%%%%%%%%%%%%%%%%%%%%%%%%%%%%%%%%%%%%%%%%%%%%%%%%%%%%%%%%%%%%%%%%%

	HOUR2MIN=60;	% conversion of hour to minutes
	DAY2MIN=24*60;	% conversion of day to minutes
	M2mM=1000;	% conversion from M to mM
	CELL_MEMBRANE=0;% compartments
	CYTOSOL=1;
	MITOCHONDRIA=2;

	V_S_CELL=0.0051;% cell specific volume (L/g) [Frame & Hu 1990, PMID: 18595067]
	vP0=0.03;	% typical protein molar volume (L/mmol)
	vE=0.084;	% typical enzyme molar volume (L/mmol)
	vR=2.4;		% ribosome molar volume (L/mmmol)
	kR=0.67;	% rate of protein synthesis per ribosome (proteins/min)
	kD=0.01/60;	% rate of protein degradation (proteins/min): 0.01 proteins/hour x hour/60 min
	kmRNA=0.085/60;	% rate of mRNA degradation (mRNA/min): 0.085 mRNA/hour x hour/60 min [PMID: 12902380, biosynthesis-related transcripts]
	nPE=2.6;	% typical number of proteins per enzyme. Calculated as median enzyme MW (98750 g/model [BRENDA]) divided by median protein MW (40,835) [estimated])
	nPR=82;		% proteins per ribosome (49 in 60S and 33 in 40S subunits) [Alberts et al Molecular biology of the cell]
	xP0=0.85;	% fraction of proteins not associated with metabolism (10% metabolic enzymes + 5% ribosomal protein) [Brocchieri and Karlin. Nucleic Acids Res 33:3390-3400 (2005)]
	aM=0.017;	% mitochondtia crowding coefficient (L*min/mmol ATP)
	phi=0.4;	% macromolecular volume fraction

	f_ATP_MAINTENANCE=1.55/(V_S_CELL*HOUR2MIN);	% ATP for maintenance: 1.55 mmol/d DW/h, tranformed to mmol/L = mM/min

	s=load('model0.s_matrix.dat');			% stoichiometric matrix

	cost=load('model0.nutrients.dat');		% vector of nutrient import cost
	lb0=load('model0.lb.dat');			% vector indicating reversibility (-1) or irreversibility (0) for each reaction
	compartment0=load('model0.compartment.dat');	% vector indicating the compartment of each reaction
	[n_reactions,n_metabolites]=size(s);

	ATP_SYNTHASE=936;				% selected reactions and metabolites
	ATP_MAINTENANCE=3217;
	PROTEIN_DEGRADATION=3218;
	GLYCOGEN_SYNTHESIS=3219;
	LIPIDS_SYNTHESIS=3220;
	PROTEIN_SYNTHESIS=3221;
	DNA_SYNTHESIS=3222;
	RNA_SYNTHESIS=3223;
	ATP_SYNTHESIS=3224;
	BIOMASS_SYNTHESIS=3225;
	O2_UPTAKE=29;
	PROTEINS=2474;
	RNA=2478;
	LACTATE_EXCHANGE=42;
	NICOTINATE_EXCHANGE=96;
	ATP_MITOCHONDRIA=641;
	THF_FORMYLASE_CYTO=894;
	THF_SYNTHETASE_MITO=893;
	GLYCINE_CLEAVAGE_1=889;
	GLYCINE_CLEAVAGE_2=891;
	n_reactions_extra=2;
	IRREVERSIBLE=0;
	REVERSIBLE=1;

	for m=1:n_metabolites,				% s imported are in units of mmol/g DW, tranformed to mmol/L = mM
		s(BIOMASS_SYNTHESIS,m)=s(BIOMASS_SYNTHESIS,m)/V_S_CELL;
		s(PROTEIN_SYNTHESIS,m)=s(PROTEIN_SYNTHESIS,m)/V_S_CELL;
		s(LIPIDS_SYNTHESIS,m)=s(LIPIDS_SYNTHESIS,m)/V_S_CELL;
		s(DNA_SYNTHESIS,m)=s(DNA_SYNTHESIS,m)/V_S_CELL;
		s(RNA_SYNTHESIS,m)=s(RNA_SYNTHESIS,m)/V_S_CELL;
	end	

	s(BIOMASS_SYNTHESIS,PROTEINS)=xP0*s(BIOMASS_SYNTHESIS,PROTEINS);
	P0_basal=-s(BIOMASS_SYNTHESIS,PROTEINS);	% non-metabolic protein concentration in a typical human cell
	if P0<P0_basal,
		P0=P0_basal;
	end

	[error, mess, messid] = mkdir(PATH);		% creates directory where the result sare going to be save
	FILE_OUTPUT=sprintf('%smodel0_neuron.np_%lu.nr_%lu.ci_%lu',PATH,n_points,n_realizations,confidence_interval)

	%%%%%%%%%%%%%%%%%%%%%%%%%%%%%%%%%%%%%%%%%%%%%%%%%%%%%%%%%%%%%%%%%%%%%%%%%%%%%%%%%%%%%%%%%%%%%%%%%%%%%%%%%%%%%%%%%%%%%%%%%%%%%%%%%%%%%%%%%%%%%
	%					added reactions
	%%%%%%%%%%%%%%%%%%%%%%%%%%%%%%%%%%%%%%%%%%%%%%%%%%%%%%%%%%%%%%%%%%%%%%%%%%%%%%%%%%%%%%%%%%%%%%%%%%%%%%%%%%%%%%%%%%%%%%%%%%%%%%%%%%%%%%%%%%%%%

	filename=sprintf('%s.added_reactions.txt',FILE_OUTPUT);
	file=fopen(filename,'wt');

	n_reactions=n_reactions+1;				% mRNA basal degradation
	RNA_DEGRADATION=n_reactions;
	lb0(RNA_DEGRADATION,1)=0;
	compartment0(RNA_DEGRADATION,1)=CYTOSOL;
	for m=1:n_metabolites,
		s(RNA_DEGRADATION,m)=0;
	end
	s(RNA_DEGRADATION,RNA)=-1;
	fprintf(file,'%lu\tmRNA basal degradation\trna -->\n',RNA_DEGRADATION);

	fclose(file);

	%%%%%%%%%%%%%%%%%%%%%%%%%%%%%%%%%%%%%%%%%%%%%%%%%%%%%%%%%%%%%%%%%%%%%%%%%%%%%%%%%%%%%%%%%%%%%%%%%%%%%%%%%%%%%%%%%%%%%%%%%%%%%%%%%%%%%%%%%%%%%
	%					reversible -> forward/backward
	%%%%%%%%%%%%%%%%%%%%%%%%%%%%%%%%%%%%%%%%%%%%%%%%%%%%%%%%%%%%%%%%%%%%%%%%%%%%%%%%%%%%%%%%%%%%%%%%%%%%%%%%%%%%%%%%%%%%%%%%%%%%%%%%%%%%%%%%%%%%%

	lb0(NICOTINATE_EXCHANGE,1)=-1;				% Nicotinate exchange is set to reversible

	lb0(LACTATE_EXCHANGE,1)=-1;				% lactate exchange is set reversible if lactate is a nutrient

	n_reactions_eff=n_reactions;
	for r=1:n_reactions,
		if lb0(r,1)==-1, n_reactions_eff=n_reactions_eff+1; end
	end

	n_reactions_eff=n_reactions_eff+3;			% add auxiliary variables for volume fractions

	s_eff=zeros(n_reactions_eff,n_metabolites);
	compartment=zeros(n_reactions_eff,1);
	forward_to_backward=zeros(n_reactions,1);

	r1=n_reactions;
	for r=1:n_reactions,
		compartment(r,1)=compartment0(r,1);
		for m=1:n_metabolites,
			s_eff(r,m)=s(r,m);
		end
		if lb0(r,1)==-1,
			r1=r1+1;
			forward_to_backward(r,1)=r1;
			compartment(r1,1)=compartment0(r,1);
			for m=1:n_metabolites,
				s_eff(r1,m)=-s(r,m);
			end
		end
	end

	%%%%%%%%%%%%%%%%%%%%%%%%%%%%%%%%%%%%%%%%%%%%%%%%%%%%%%%%%%%%%%%%%%%%%%%%%%%%%%%%%%%%%%%%%%%%%%%%%%%%%%%%%%%%%%%%%%%%%%%%%%%%%%%%%%%%%%%%%%%%%
	%						nutrients import
	%%%%%%%%%%%%%%%%%%%%%%%%%%%%%%%%%%%%%%%%%%%%%%%%%%%%%%%%%%%%%%%%%%%%%%%%%%%%%%%%%%%%%%%%%%%%%%%%%%%%%%%%%%%%%%%%%%%%%%%%%%%%%%%%%%%%%%%%%%%%%

	beq=zeros(n_metabolites,1);

	lb=zeros(n_reactions_eff,1);
	ub=inf*ones(n_reactions_eff,1);

	ub(2,1)=0;	% block alanine uptake
	ub(3,1)=0;	% block arginine  uptake
	ub(4,1)=0;	% block aspargine uptake
	ub(5,1)=0;	% block aspartate uptake
	ub(6,1)=0;	% block cysteine uptake
	ub(7,1)=0;	% block glutamate uptake
	ub(8,1)=0;	% block glutamine uptake
	ub(9,1)=0;	% block glycine uptake
	ub(10,1)=0;	% block ornithine uptake
	ub(11,1)=0;	% block proline uptake
	ub(12,1)=0;	% block serine uptake
	ub(13,1)=0;	% block tyrosine uptake
	ub(24,1)=0;	% block cholesterol uptake
	ub(25,1)=0;	% block palmitate uptake

	s_SCC=zeros(5,n_reactions_eff);	% solvent capacity constraint
	a=zeros(n_reactions_eff,1);
	b=zeros(5,1);

	% set optimization objective

	f=zeros(n_reactions_eff,1);	% minimize nutrient import cost
	for r=1:25, 
		f(r,1)=cost(r)/100; 
	end

	%%%%%%%%%%%%%%%%%%%%%%%%%%%%%%%%%%%%%%%%%%%%%%%%%%%%%%%%%%%%%%%%%%%%%%%%%%%%%%%%%%%%%%%%%%%%%%%%%%%%%%%%%%%%%%%%%%%%%%%%%%%%%%%%%%%%%%%%%%%%%
	%							run simulation
	%%%%%%%%%%%%%%%%%%%%%%%%%%%%%%%%%%%%%%%%%%%%%%%%%%%%%%%%%%%%%%%%%%%%%%%%%%%%%%%%%%%%%%%%%%%%%%%%%%%%%%%%%%%%%%%%%%%%%%%%%%%%%%%%%%%%%%%%%%%%%

	n_ci=uint16(n_realizations*(100-confidence_interval)/200);
	n_realizations_eff=zeros(n_points);
	f1ave=zeros(n_reactions+n_reactions_extra,n_points);
	f2ave=zeros(n_reactions+n_reactions_extra,n_points);
	f5_do=inf*ones(n_reactions+2,n_points,n_ci);
	f5_up=-inf*ones(n_reactions+2,n_points,n_ci);
	phi1ave=zeros(3,n_points);
	phi2ave=zeros(3,n_points);
	phi5_do=inf*ones(3,n_points,n_ci);
	phi5_up=-inf*ones(3,n_points,n_ci);

	n_reaction_ex=44;
	fp=zeros(n_reaction_ex,n_points);
	fn=zeros(n_reaction_ex,n_points);

	fmax0=0;
	for m=1:n_metabolites,
		if abs(s(ATP_SYNTHESIS,m,1))>fmax0,
			fmax0=abs(s(ATP_SYNTHESIS,m));
		end
	end

	fATP_min=f_ATP_MAINTENANCE;
	fATP_max=200;

	mu=0;	% proliferation rate is set to zero

	for realization=1:n_realizations,

		for r=1:n_reactions_eff,
			k(r)=60*10^(2*rand);
		end

		for n=1:n_points,

			fATP=fATP_min+n*(fATP_max-fATP_min)/n_points;
			phi_eff=phi-vP0*P0;
			fprintf('fATP: %f\n',fATP);

			for r=1:n_reactions_eff,
				if s_eff(r,ATP_MITOCHONDRIA)>0,
					s_SCC(3,r)=aM*s_eff(r,ATP_MITOCHONDRIA);
				end
				switch r,
					case ATP_MAINTENANCE,
					case PROTEIN_DEGRADATION,
						s_eff(r,PROTEINS)=-P0_basal;
					case GLYCOGEN_SYNTHESIS,
					case LIPIDS_SYNTHESIS,
					case PROTEIN_SYNTHESIS,
						s_SCC(4,r)=s(PROTEIN_SYNTHESIS,PROTEINS)*vR/kR;
					case DNA_SYNTHESIS,
					case RNA_SYNTHESIS,
					case ATP_SYNTHESIS,
					case BIOMASS_SYNTHESIS,
						s_eff(r,PROTEINS)=-P0;
					case n_reactions_eff-2,		% phi non-mitochondria
						s_SCC(1,r)=-1;
						s_SCC(5,r)=1;
					case n_reactions_eff-1,		% phi mitochondria
						s_SCC(2,r)=-1;
						s_SCC(3,r)=-1;
						s_SCC(5,r)=1;
					case n_reactions_eff,		% phi ribosome
						s_eff(r,PROTEINS)=-(mu+kD)*nPR/vR;
						s_SCC(4,r)=-1;
						s_SCC(5,r)=1;
					otherwise,
						s_eff(r,PROTEINS)=-(mu+kD)*nPE/k(r);
						a(r,1)=vE/k(r);
						switch compartment(r,1),
							case MITOCHONDRIA,
								s_SCC(2,r)=vE/k(r);
							otherwise,
								s_SCC(1,r)=vE/k(r);
						end						
				end
			end

			b(5,1)=phi_eff;
			for r=n_reactions_eff-2:n_reactions_eff,
				ub(r,1)=phi_eff;
			end

			lb(ATP_MAINTENANCE,1)=fATP;
			ub(ATP_MAINTENANCE,1)=fATP;
			lb(PROTEIN_DEGRADATION,1)=kD;
			ub(PROTEIN_DEGRADATION,1)=kD;
			lb(RNA_DEGRADATION,1)=kmRNA;
			ub(RNA_DEGRADATION,1)=kmRNA;
			lb(BIOMASS_SYNTHESIS,1)=mu;
			ub(BIOMASS_SYNTHESIS,1)=mu;

			fmax=fmax0*lb(ATP_SYNTHESIS,1);
			if fmax==0, fmax=1; end
			if phi_eff==inf,
				[flux,E,flag]=linprog(f,[],[],s_eff',beq/fmax,lb/fmax,ub/fmax);
			else
				[flux,E,flag]=linprog(f,s_SCC,b/fmax,s_eff',beq/fmax,lb/fmax,ub/fmax);
			end
			flux=flux*fmax;

			if flag==1,
				for r=1:n_reaction_ex,
					if forward_to_backward(r,1)>0,
						r1=forward_to_backward(r,1);
						flux_eff=(flux(r,1)-flux(r1,1));
					else
						flux_eff=flux(r,1);
					end
					if flux_eff>0.001,
						fp(r,n)=fp(r,n)+1;
					end
					if flux_eff<-0.001,
						fn(r,n)=fn(r,n)+1;
					end
				end

				phi_metabolism=0;
				phi_mitochondria=s_SCC(3,ATP_SYNTHASE)*flux(ATP_SYNTHASE,1);
				phi_ribosome=s_SCC(4,PROTEIN_SYNTHESIS)*flux(PROTEIN_SYNTHESIS,1);
				n_realizations_eff(n)=n_realizations_eff(n)+1;
				for r=1:n_reactions+n_reactions_extra,
					switch r,
						case n_reactions+1,
							r1=THF_FORMYLASE_CYTO;
							r2=forward_to_backward(r1,1);
							flux_eff=flux(r2,1)-flux(r1,1);
							r1=THF_SYNTHETASE_MITO;
							r2=forward_to_backward(r1,1);
							flux_eff=flux_eff-flux(r1,1)+flux(r2,1);
						case n_reactions+2,
							r1=GLYCINE_CLEAVAGE_1;
							flux_eff=flux(r1,1);
							r1=GLYCINE_CLEAVAGE_2;
							flux_eff=flux_eff+flux(r1,1);
						otherwise,
							if compartment(r,1)==CYTOSOL,
								phi_metabolism=phi_metabolism+a(r,1)*flux(r,1);
							end
							if forward_to_backward(r,1)>0,
								r1=forward_to_backward(r,1);
								flux_eff=(flux(r,1)-flux(r1,1));
								if compartment(r,1)==CYTOSOL,
									phi_metabolism=phi_metabolism+a(r1,1)*flux(r1,1);
								end
							else
								flux_eff=flux(r,1);
							end
					end
					f1ave(r,n)=f1ave(r,n)+flux_eff;
					f2ave(r,n)=f2ave(r,n)+flux_eff*flux_eff;
					f0=flux_eff;
					for i=1:n_ci,
						if f0<f5_do(r,n,i),
							ftmp=f5_do(r,n,i);
							f5_do(r,n,i)=f0;
							f0=ftmp;
						end
					end
					f0=flux_eff;
					for i=1:n_ci,
						if f0>f5_up(r,n,i),
							ftmp=f5_up(r,n,i);
							f5_up(r,n,i)=f0;
							f0=ftmp;
						end
					end
				end
				for j=1:3,
					switch j,
						case 1,
							phi_eff=phi_metabolism;
						case 2,
							phi_eff=phi_mitochondria;
						case 3,
							phi_eff=phi_ribosome;
					end
					phi1ave(j,n)=phi1ave(j,n)+phi_eff;
					phi2ave(j,n)=phi2ave(j,n)+phi_eff*phi_eff;
					f0=phi_eff;
					for i=1:n_ci,
						if f0<phi5_do(j,n,i),
							ftmp=phi5_do(j,n,i);
							phi5_do(j,n,i)=f0;
							f0=ftmp;
						end
					end
					f0=phi_eff;
					for i=1:n_ci,
						if f0>phi5_up(j,n,i),
							ftmp=phi5_up(j,n,i);
							phi5_up(j,n,i)=f0;
							f0=ftmp;
						end
					end
				end
			end
		end
	end

	%%%%%%%%%%%%%%%%%%%%%%%%%%%%%%%%%%%%%%%%%%%%%%%%%%%%%%%%%%%%%%%%%%%%%%%%%%%%%%%%%%%%%%%%%%%%%%%%%%%%%%%%%%%%%%%%%%%%%%%%%%%%%%%%%%%%%%%%%%%%%
	%							export results
	%%%%%%%%%%%%%%%%%%%%%%%%%%%%%%%%%%%%%%%%%%%%%%%%%%%%%%%%%%%%%%%%%%%%%%%%%%%%%%%%%%%%%%%%%%%%%%%%%%%%%%%%%%%%%%%%%%%%%%%%%%%%%%%%%%%%%%%%%%%%%

	for r=1:n_reaction_ex,
		filename=sprintf('%s.threshold.%lu.dat',FILE_OUTPUT,r);
		file=fopen(filename,'wt');
		for n=1:n_points,
			x=n*(fATP_max-fATP_min)/n_points;
			fprintf(file,'%f\t%f\t%f\n',x,fn(r,n),fp(r,n));
		end
		fclose(file);
	end

	for n=1:n_points,
		if n_realizations_eff(n)>0,
			for r=1:n_reactions+1,
				f1ave(r,n)=f1ave(r,n)/n_realizations_eff(n);
				f2ave(r,n)=f2ave(r,n)/n_realizations_eff(n);
				f2ave(r,n)=sqrt(f2ave(r,n)-f1ave(r,n)*f1ave(r,n));
			end
			for r=1:3,
				phi1ave(r,n)=phi1ave(r,n)/n_realizations_eff(n);
				phi2ave(r,n)=phi2ave(r,n)/n_realizations_eff(n);
				phi2ave(r,n)=sqrt(phi2ave(r,n)-phi1ave(r,n)*phi1ave(r,n));
			end
		end
	end

	for r=1:n_reactions+n_reactions_extra,
		for n=1:n_points,
			if n_realizations_eff(n)>2*n_ci && abs(f1ave(r,n))>1e-5,
				break;
			end
		end
		if n<=n_points, 
			switch r,
				case n_reactions+1, filename=sprintf('%s.flux.thf_formylase_c-m.dat',FILE_OUTPUT);
				case n_reactions+2, filename=sprintf('%s.flux.glycine_cleavage.dat',FILE_OUTPUT);
				otherwise, filename=sprintf('%s.flux.%lu.dat',FILE_OUTPUT,r);
			end
			file=fopen(filename,'wt');
			for n=1:n_points,
				x=n*(fATP_max-fATP_min)/n_points;
				if n_realizations_eff(n)>=2*n_ci,
					n_ci_eff=uint16(n_realizations_eff(n)*(100-confidence_interval)/200);
					if n_ci_eff==0, n_ci_eff=1; end
					fprintf(file,'%f\t%f\t%f\t%f\t%f\n',x,f1ave(r,n),f5_do(r,n,n_ci_eff),f5_up(r,n,n_ci_eff),f2ave(r,n));
				end
			end
			fclose(file);
		end
	end

	for r=1:3,
		switch r,
			case 1, filename=sprintf('%s.phi.metabolism.dat',FILE_OUTPUT);
			case 2, filename=sprintf('%s.phi.mitochondria.dat',FILE_OUTPUT);
			case 3, filename=sprintf('%s.phi.ribosomes.dat',FILE_OUTPUT);
		end
		file=fopen(filename,'wt');
		for n=1:n_points,
			x=n*(fATP_max-fATP_min)/n_points;
			if n_realizations_eff(n)>=2*n_ci,
				n_ci_eff=uint16(n_realizations_eff(n)*(100-confidence_interval)/200);
				if n_ci_eff==0, n_ci_eff=1; end
				if phi5_do(r,n,n_ci_eff)==phi5_up(r,n,n_ci_eff),
					phi1ave(r,n)=phi5_do(r,n,n_ci_eff);
				end
				fprintf(file,'%f\t%f\t%f\t%f\t%f\n',x,phi1ave(r,n),phi5_do(r,n,n_ci_eff),phi5_up(r,n,n_ci_eff),phi2ave(r,n));
			end
		end
		fclose(file);
	end

end
