# Supplementary material for: Metabolic States Following Accumulation of Intracellular Aggregates: Implications for Neurodegenerative Diseases
Source: PLoS One. 2013 May 7;8(5):e63822. doi: 10.1371/journal.pone.0063822 (PMC3646825; doi:10.1371/journal.pone.0063822)
Supplement: File S1 — Matlab code to run the metabolic model reported here. (ZIP) [file pone.0063822.s003.zip › model0.nutrients.dat]

180.2
89.1
174.2
132.1
133.1
121.1
147.1
146.1
75.0
132.2
115.1
105.1
181.2
155.1
131.2
131.2
146.2
149.2
165.2
119.1
204.2
117.1
139.6
386.7
256.4
