# Supplementary material for: Metabolic States Following Accumulation of Intracellular Aggregates: Implications for Neurodegenerative Diseases
Source: PLoS One. 2013 May 7;8(5):e63822. doi: 10.1371/journal.pone.0063822 (PMC3646825; doi:10.1371/journal.pone.0063822)
Supplement: File S1 — Matlab code to run the metabolic model reported here. (ZIP) [file pone.0063822.s003.zip › model0.reactions.txt]

1	Forward	EX_glc(e)	D-Glucose exchange		<==> glc-D[c]		Extra-organism		Reversible	N	195629
2	Forward	EX_ala-L(e)	L-Alanine exchange		<==> ala-L[c]		Extra-organism		Reversible	N	247211
3	Forward	EX_arg-L(e)	L-Arginine exchange		<==> arg-L[c]		Extra-organism		Reversible	N	247215
4	Forward	EX_asn-L(e)	L-Asparagine exchange		<==> asn-L[c]		Extra-organism		Reversible	N	247218
5	Forward	EX_asp-L(e)	L-Aspartate exchange		<==> asp-L[c]		Extra-organism		Reversible	N	247221
6	Forward	EX_cys-L(e)	L-Cysteine exchange		<==> cys-L[c]		Extra-organism		Reversible	N	1441098
7	Forward	EX_glu-L(e)	L-Glutamate exchange		<==> glu-L[c]		Extra-organism		Reversible	N	247255
8	Forward	EX_gln-L(e)	L-Glutamine exchange		<==> gln-L[c]		Extra-organism		Reversible	N	233826
9	Forward	EX_gly(e)	Glycine exchange		<==> gly[c]		Extra-organism		Reversible	N	1441106
10	Forward	EX_orn(e)	Ornithine exchange		<==> orn[c]		Extra-organism		Reversible	N	247298
11	Forward	EX_pro-L(e)	L-Proline exchange		<==> pro-L[c]		Extra-organism		Reversible	N	247305
12	Forward	EX_ser-L(e)	L-Serine exchange		<==> ser-L[c]		Extra-organism		Reversible	N	1441122
13	Forward	EX_tyr-L(e)	L-Tyrosine exchange		<==> tyr-L[c]		Extra-organism		Reversible	N	247325
14	Forward	EX_his-L(e)	L-Histidine exchange		<==> his-L[c]		Extra-organism		Reversible	N	247265
15	Forward	EX_ile-L(e)	L-Isoleucine exchange		<==> ile-L[c]		Extra-organism		Reversible	N	247271
16	Forward	EX_leu-L(e)	L-Leucine exchange		<==> leu-L[c]		Extra-organism		Reversible	N	247281
17	Forward	EX_lys-L(e)	L-Lysine exchange		<==> lys-L[c]		Extra-organism		Reversible	N	1441114
18	Forward	EX_met-L(e)	L-Methionine exchange		<==> met-L[c]		Extra-organism		Reversible	N	1421518
19	Forward	EX_phe-L(e)	L-Phenylalanine exchange		<==> phe-L[c]		Extra-organism		Reversible	N	247301
20	Forward	EX_thr-L(e)	L-Threonine exchange		<==> thr-L[c]		Extra-organism		Reversible	N	247318
21	Forward	EX_trp-L(e)	L-Tryptophan exchange		<==> trp-L[c]		Extra-organism		Reversible	N	1441126
22	Forward	EX_val-L(e)	L-Valine exchange		<==> val-L[c]		Extra-organism		Reversible	N	247334
23	Forward	EX_chol(e)	Choline exchange		<==> chol[c]		Extra-organism		Reversible	N	233805
24	Forward	EX_chsterol(e)	Cholesterol exchange		<==> chsterol[c]		Extra-organism		Reversible	N	2328594
25	Forward	EX_hdca(e)	Hexadecanoate (n-C16:0) exchange		<==> hdca[c]		Extra-organism		Reversible	N	1453273
26	Forward	EX_h2o(e)	H2O exchange		<==> h2o[c]		Extra-organism		Reversible	N	195632
27	Forward	EX_pi(e)	Phosphate exchange		<==> pi[c]		Extra-organism		Reversible	N	195635
28	Forward	EX_h(e)	H+ exchange		<==> h[c]		Extra-organism		Reversible	N	195667
29	Forward	EX_o2(e)	O2 exchange		<==> o2[c]		Extra-organism		Reversible	N	243746
30	Forward	EX_co2(e)	CO2 exchange		<==> co2[c]		Extra-organism		Reversible	N	243749
31	Forward	EX_k(e)	K+ exchange		<==> k[c]		Extra-organism		Reversible	N	247275
32	Forward	EX_na1(e)	Sodium exchange		<==> na1[c]		Extra-organism		Reversible	N	247292
33	Forward	EX_ca2(e)	Calcium exchange		<==> ca2[c]		Extra-organism		Reversible	N	1899403
34	Forward	EX_fe2(e)	Fe2+ exchange		<==> fe2[c]		Extra-organism		Reversible	N	1441950
35	Forward	EX_fe3(e)	Fe3+ exchange		<==> fe3[c]		Extra-organism		Reversible	N	233814
36	Forward	EX_nh4(e)	Ammonia exchange		<==> nh4[c]		Extra-organism		Reversible	N	495764
37	Forward	EX_urea(e)	Urea exchange		<==> urea[c]		Extra-organism		Reversible	N	1441128
38	Forward	EX_hco3(e)	Bicarbonate exchange		<==> hco3[c]		Extra-organism		Reversible	N	2322732
39	Forward	EX_so4(e)	Sulfate exchange		<==> so4[c]		Extra-organism		Reversible	N	233862
40	Forward	EX_for(e)	Formate exchange		--> for[c]		Extra-organism		Reversible	N	1441104
41	Forward	EX_dhf(e)	7,8-Dihydrofolate exchange		--> dhf[c]		Extra-organism		Reversible	N	2422779
42	Forward	EX_lac-L(e)	L-Lactate exchange		lac-L[c] -->		Extra-organism		Reversible	N	247278
43	Forward	EX_for(e)	Formate exchange		for[c] -->		Extra-organism		Reversible	N	1441104
44	Forward	EX_dhf(e)	7,8-Dihydrofolate exchange		dhf[c] -->		Extra-organism		Reversible	N	2422779
45	Forward	EX_thymd(e)	Thymidine exchange		thymd[c] -->		Extra-organism		Reversible	N	247321
46	Forward	EX_arab-L(e)	L-Arabinose exchange		arab-L[c] -->		Extra-organism		Reversible	N	223244
47	Forward	EX_fru(e)	D-Fructose exchange		fru[c] -->		Extra-organism		Reversible	N	223247
48	Forward	EX_gal(e)	D-Galactose exchange		gal[c] -->		Extra-organism		Reversible	N	223250
49	Forward	EX_xyl-D(e)	D-Xylose exchange		xyl-D[c] -->		Extra-organism		Reversible	N	223258
50	Forward	EX_acgam(e)	N-Acetyl-D-glucosamine exchange		acgam[c] -->		Extra-organism		Reversible	N	233798
51	Forward	EX_cit(e)	Citrate exchange		cit[c] -->		Extra-organism		Reversible	N	233808
52	Forward	EX_crn(e)	L-Carnitine exchange		crn[c] -->		Extra-organism		Reversible	N	233811
53	Forward	EX_gam(e)	D-Glucosamine exchange		gam[c] -->		Extra-organism		Reversible	N	233819
54	Forward	EX_glyc(e)	Glycerol exchange		glyc[c] -->		Extra-organism		Reversible	N	233835
55	Forward	EX_inost(e)	myo-Inositol exchange		inost[c] -->		Extra-organism		Reversible	N	233839
56	Forward	EX_malt(e)	Maltose exchange		malt[c] -->		Extra-organism		Reversible	N	233842
57	Forward	EX_man(e)	D-Mannose exchange		man[c] -->		Extra-organism		Reversible	N	233845
58	Forward	EX_rib-D(e)	D-Ribose exchange		rib-D[c] -->		Extra-organism		Reversible	N	233856
59	Forward	EX_sucr(e)	Sucrose exchange		sucr[c] -->		Extra-organism		Reversible	N	233865
60	Forward	EX_tre(e)	Trehalose exchange		tre[c] -->		Extra-organism		Reversible	N	233868
61	Forward	EX_ade(e)	Adenine exchange		ade[c] -->		Extra-organism		Reversible	N	247196
62	Forward	EX_4abut(e)	4-Aminobutanoate exchange		4abut[c] -->		Extra-organism		Reversible	N	247199
63	Forward	EX_ac(e)	Acetate exchange		ac[c] -->		Extra-organism		Reversible	N	247202
64	Forward	EX_akg(e)	2-Oxoglutarate exchange		akg[c] -->		Extra-organism		Reversible	N	247208
65	Forward	EX_csn(e)	Cytosine exchange		csn[c] -->		Extra-organism		Reversible	N	247231
66	Forward	EX_cytd(e)	Cytidine exchange		cytd[c] -->		Extra-organism		Reversible	N	247234
67	Forward	EX_dcyt(e)	Deoxycytidine exchange		dcyt[c] -->		Extra-organism		Reversible	N	247237
68	Forward	EX_etoh(e)	Ethanol exchange		etoh[c] -->		Extra-organism		Reversible	N	247243
69	Forward	EX_gua(e)	Guanine exchange		gua[c] -->		Extra-organism		Reversible	N	247261
70	Forward	EX_hxan(e)	Hypoxanthine exchange		hxan[c] -->		Extra-organism		Reversible	N	247268
71	Forward	EX_pyr(e)	Pyruvate exchange		pyr[c] -->		Extra-organism		Reversible	N	247308
72	Forward	EX_succ(e)	Succinate exchange		succ[c] -->		Extra-organism		Reversible	N	247314
73	Forward	EX_ura(e)	Uracil exchange		ura[c] -->		Extra-organism		Reversible	N	247328
74	Forward	EX_uri(e)	Uridine exchange		uri[c] -->		Extra-organism		Reversible	N	247331
75	Forward	EX_ribflv(e)	Riboflavin exchange		ribflv[c] -->		Extra-organism		Reversible	N	1183404
76	Forward	EX_adn(e)	Adenosine exchange		adn[c] -->		Extra-organism		Reversible	N	1315817
77	Forward	EX_ins(e)	Inosine exchange		ins[c] -->		Extra-organism		Reversible	N	1315823
78	Forward	EX_ala-D(e)	D-Alanine exchange		ala-D[c] -->		Extra-organism		Reversible	N	1441096
79	Forward	EX_dad-2(e)	Deoxyadenosine exchange		dad-2[c] -->		Extra-organism		Reversible	N	1441100
80	Forward	EX_duri(e)	Deoxyuridine exchange		duri[c] -->		Extra-organism		Reversible	N	1441102
81	Forward	EX_gsn(e)	Guanosine exchange		gsn[c] -->		Extra-organism		Reversible	N	1441108
82	Forward	EX_ser-D(e)	D-Serine exchange		ser-D[c] -->		Extra-organism		Reversible	N	1441120
83	Forward	EX_thm(e)	Thiamin exchange		thm[c] -->		Extra-organism		Reversible	N	1441124
84	Forward	SUCRe	sucrose hydrolyzing enxyme, extracellular		h2o + sucr[c] --> fru + glc-D	Galactose metabolism	Extra-organism	3.2.1.26	Irreversible	N	1441864	4	8972://- brush border enzyme [RefSeq], [Naim, J Biol Chem 1988]//- expressed in small intestine and kidney [UniProt]////6476://- brush border enzyme [GO], [Wu et al, J Biol Chem 1992]//-sm intestine [Wu et al, J Biol Chem 1992], [Devlin, Textbook of Biochemistry]
85	Forward	EX_acald(e)	Acetaldehyde exchange		acald[c] -->		Extra-organism		Reversible	N	1441957
86	Forward	EX_btn(e)	Biotin exchange		btn[c] -->		Extra-organism		Reversible	N	1449535
87	Forward	EX_dgsn(e)	Deoxyguanosine exchange		dgsn[c] -->		Extra-organism		Reversible	N	1449539
88	Forward	EX_din(e)	Deoxyinosine exchange		din[c] -->		Extra-organism		Reversible	N	1449541
89	Forward	EX_gthox(e)	Oxidized glutathione exchange		gthox[c] -->		Extra-organism		Reversible	N	1449549
90	Forward	EX_pnto-R(e)	(R)-Pantothenate exchange		pnto-R[c] -->		Extra-organism		Reversible	N	1449553
91	Forward	EX_thym(e)	Thymine exchange		thym[c] -->		Extra-organism		Reversible	N	1449563
92	Forward	EX_amp(e)	AMP exchange		amp[c] -->		Extra-organism		Reversible	N	1453261
93	Forward	EX_taur(e)	Taurine exchange		taur[c] -->		Extra-organism		Reversible	N	1488510
94	Forward	EX_fuc-L(e)	L-Fucose exchange		fuc-L[c] -->		Extra-organism		Reversible	N	1453265
95	Forward	EX_lcts(e)	Lactose exchange		lcts[c] -->		Extra-organism		Reversible	N	1453275
96	Forward	EX_nac(e)	Nicotinate exchange		nac[c] -->		Extra-organism		Reversible	N	1453277
97	Forward	EX_nad(e)	Nicotinamide adenine dinucleotide exchange		nad[c] -->		Extra-organism		Reversible	N	1453279
98	Forward	EX_ocdca(e)	octadecanoate (n-C18:0) exchange		ocdca[c] -->		Extra-organism		Reversible	N	1453281
99	Forward	EX_ttdca(e)	tetradecanoate (n-C14:0) exchange		ttdca[c] -->		Extra-organism		Reversible	N	1453285
100	Forward	EX_hdcea(e)	hexadecenoate (n-C16:1) exchange		hdcea[c] -->		Extra-organism		Reversible	N	1457196
101	Forward	EX_ocdcea(e)	octadecenoate (n-C18:1) exchange		ocdcea[c] -->		Extra-organism		Reversible	N	1457202
102	Forward	EX_lac-D(e)	D-lactate exchange		lac-D[c] -->		Extra-organism		Reversible	N	1457647
103	Forward	EX_thmmp(e)	Thiamin monophosphate exchange		thmmp[c] -->		Extra-organism		Reversible	N	1460397
104	Forward	EX_abt(e)	L-Arabinitol exchange		abt[c] -->		Extra-organism		Reversible	N	1460403
105	Forward	EX_xylt(e)	Xylitol exchange		xylt[c] -->		Extra-organism		Reversible	N	1460408
106	Forward	TREHe	alpha,alpha-trehalase		h2o + tre[c] --> (2) glc-D	Starch and Sucrose Metabolism	Extra-organism	3.2.1.28	Irreversible	N	1487356	4	- extrinsic to plasma membrane, GPI anchored [GO],[UniProt]//- trehalose is broken down into glucose at the brush border [Richards et al, Food Chem Toxicol 2002]//- mainly found in kidney, liver and small intestine [Ishihara, Gene 1997]
107	Forward	EX_but(e)	Butyrate (n-C4:0) exchange		but[c] -->		Extra-organism		Reversible	N	1488488
108	Forward	EX_glyb(e)	Glycine betaine exchange		glyb[c] -->		Extra-organism		Reversible	N	1488504
109	Forward	EX_tsul(e)	Thiosulfate exchange		tsul[c] -->		Extra-organism		Reversible	N	1488514
110	Forward	EX_malttr(e)	Maltotriose exchange		malttr[c] -->		Extra-organism		Reversible	N	1488526
111	Forward	EX_gthrd(e)	Reduced glutathione exchange		gthrd[c] -->		Extra-organism		Reversible	N	1490985
112	Forward	EX_atp(e)	ATP exchange		atp[c] -->		Extra-organism		Reversible	N	1491206
113	Forward	EX_acac(e)	Acetoacetate exchange		acac[c] -->		Extra-organism		Reversible	N	1529890
114	Forward	EX_oh1	OH1 Exchange		oh1[c] -->		Extra-organism		Reversible	N	1572654
115	Forward	EX_adp	adp exchange		adp[c] -->		Extra-organism		Reversible	N	1585529
116	Forward	EX_arachd(e)	nC20:4 exchange		arachd[c] -->		Extra-organism		Reversible	N	1586506
117	Forward	EX_crvnc(e)	nC22:6 exchange		crvnc[c] -->		Extra-organism		Reversible	N	1586509
118	Forward	EX_bhb(e)	(R)-3-Hydroxybutanoate transport via H+ symport		bhb[c] -->		Extra-organism		Reversible	N	1738106
119	Forward	EX_no(e)	Nitric oxide exchange		no[c] -->		Extra-organism		Reversible	N	1757299
120	Forward	NTP3e	nucleoside-triphosphatase (GTP)		gtp + h2o[c] --> gdp + h + pi	Nucleotides	Extra-organism	3.6.1.15	Irreversible	N	1773686	4	IT//preferred substrates depends on publication: //(Smith, 2002): UDP>GDP> UTP>GTP>ADP>ATP (since activity with ADP and ATP were really weak I did not included these reactions)////(Murphy , 2003): GDP>UDP>IDP////calcium dependent activation
121	Forward	EX_meoh(e)	methanol exchange		meoh[c] -->		Extra-organism		Reversible	N	1830321
122	Forward	EX_pheme(e)	Protoheme exchange		pheme[c] -->		Extra-organism		Reversible	N	1831435
123	Forward	EX_ascb-L(e)	L-Ascorbate exchange		ascb-L[c] -->		Extra-organism		Reversible	N	1839707
124	Forward	EX_ala-B(e)	beta-Alanine exchange		ala-B[c] -->		Extra-organism		Reversible	N	1839710
125	Forward	EX_octa(e)	octanoate (n-C8:0) exchange		octa[c] -->		Extra-organism		Reversible	N	1839740
126	Forward	EX_gdp(e)	GDP exchange		gdp[c] -->		Extra-organism		Reversible	N	1839749
127	Forward	EX_gtp(e)	GTP exchange		gtp[c] -->		Extra-organism		Reversible	N	1839752
128	Forward	EX_ncam(e)	Nicotinamide exchange		ncam[c] -->		Extra-organism		Reversible	N	1840347
129	Forward	EX_ppa(e)	Propionate exchange		ppa[c] -->		Extra-organism		Reversible	N	1862811
130	Forward	FUCASEe	alpha-fucosidase, extracellular	alpha-L-fucosidase	h2o + s2l2fn2m2masn[c] --> fuc-L + s2l2n2m2masn	N-Glycan Degradation	Extra-organism	3.2.1.51	Irreversible	N	1862937	0
131	Forward	EX_bilirub(e)	Bilirubin exchange		bilirub[c] -->		Extra-organism		Reversible	N	1863547
132	Forward	EX_co(e)	Carbon monoxide exchange		co[c] -->		Extra-organism		Reversible	N	1885593
133	Forward	EX_fol(e)	Folate exchange		fol[c] -->		Extra-organism		Reversible	N	1899460
134	Forward	EX_lipoate(e)	Lipoate exchange		lipoate[c] -->		Extra-organism		Reversible	N	2177846
135	Forward	EX_cl(e)	Chloride exchange		cl[c] -->		Extra-organism		Reversible	N	2185167
136	Forward	EX_4hphac(e)	4-Hydroxyphenylacetate exchange		4hphac[c] -->		Extra-organism		Reversible	N	2185170
137	Forward	DADAe	Deoxyadenosine deaminase, extracellular		dad-2 + h + h2o[c] --> din + nh4	Nucleotides	Extra-organism		Irreversible	N	2209840	4	some paper mentioned a ADA2, however, I could not find a gene for it[c] --> keep in mind//IT
138	Forward	ADAe	Adenosine deaminase, extracellular		adn + h + h2o[c] --> ins + nh4	Nucleotides	Extra-organism	3.5.4.4	Irreversible	N	2209850	4	some paper mentioned a ADA2, however, I could not find a gene for it[c] --> keep in mind//IT
139	Forward	LACZe	b-galactosidase, extracellular		h2o + lcts[c] --> gal + glc-D	Galactose metabolism	Extra-organism	3.2.1.23	Irreversible	N	2210414	0	- sm intestine [UniProt]//- digests lactose along brush border [UniProt]
140	Forward	MALTe	alpha-glucosidase, extracellular		h2o + malt[c] --> (2) glc-D	Starch and Sucrose Metabolism	Extra-organism	3.2.1.20	Irreversible	N	2212330	4	- brush border enzyme [RefSeq], [Naim, J Biol Chem 1988]//- expressed in small intestine and kidney [UniProt]
141	Forward	MLTG1e	Maltodextrin glucosidase (maltotriose), extracellular		h2o + malttr[c] --> glc-D + malt	Starch and Sucrose Metabolism	Extra-organism		Irreversible	N	2212373	4	- maltotriose is a natural substrate of alpha-glucosidase [Devlin, Textbook of Biochemistry]//- brush border enzyme [RefSeq], [Naim, J Biol Chem 1988]//- expressed in small intestine and kidney [UniProt]
142	Forward	EX_s2l2fn2m2masn(e)	PA6 exchange		s2l2fn2m2masn[c] -->		Extra-organism		Reversible	N	2213476
143	Forward	EX_s2l2n2m2masn(e)	de-Fuc form of PA6 exchange		s2l2n2m2masn[c] -->		Extra-organism		Reversible	N	2213479
144	Forward	AMY1e	alpha-amylase, extracellular (strch1 -> strch2)		(8) h2o + strch1[c] --> (8) glc-D + strch2	Starch and Sucrose Metabolism	Extra-organism	3.2.1.1	Irreversible	N	2214327	0	276, 277, 278://-salivary gland [RefSeq]////279, 280://-produced in pancreas, secreted in sm intestine [RefSeq]////6519://- heterodimer with the amino acid transport protein SLC7A9 [UniProt]//- function inferred from sequence similarity (BLOCKS domain)////6520://- function inferred from sequence similarity (BLOCKS domain)////
145	Forward	AMY2e	alpha-amylase, extracellular (glygn2 -> glygn4)		glygn2 + (8) h2o[c] --> (8) glc-D + glygn4	Starch and Sucrose Metabolism	Extra-organism	3.2.1.1	Irreversible	N	2214347	0	276, 277, 278://-salivary gland [RefSeq]////279, 280://-produced in pancreas, secreted in sm intestine [RefSeq]////6519://- heterodimer with the amino acid transport protein SLC7A9 [UniProt]//- function inferred from sequence similarity (BLOCKS domain)////6520://- function inferred from sequence similarity (BLOCKS domain)
146	Forward	O16G1e	oligo-1,6-glucosidase (glygn4 -> glygn5), extracellular		glygn4 + h2o[c] --> glc-D + glygn5	Starch and Sucrose Metabolism	Extra-organism	3.2.1.10	Irreversible	N	2214398	0	6476://- brush border enzyme [GO], [Wu et al, J Biol Chem 1992]//-sm intestine [Wu et al, J Biol Chem 1992], [Devlin, Textbook of Biochemistry]
147	Forward	O16G2e	oligo-1,6-glucosidase (strch2 ->strch3), extracellular		h2o + strch2[c] --> glc-D + malt	Starch and Sucrose Metabolism	Extra-organism	3.2.1.10	Irreversible	N	2214406	0	6476://- brush border enzyme [GO], [Wu et al, J Biol Chem 1992]//-sm intestine [Wu et al, J Biol Chem 1992], [Devlin, Textbook of Biochemistry]
148	Forward	GAMYe	glucoamylase, extracellular (glygn5 -> malt)		glygn5 + h2o[c] --> Tyr-ggn + malt	Starch and Sucrose Metabolism	Extra-organism	3.2.1.3	Irreversible	N	2214465	4	- brush border enzyme [RefSeq], [Naim, J Biol Chem 1988]//- expressed in small intestine and kidney [UniProt]
149	Forward	EX_nadp(e)	Nicotinamide adenine dinucleotide phosphate exchange		nadp[c] -->		Extra-organism		Reversible	N	2215829
150	Forward	EX_Tyr-ggn(e)	Tyr-194 of apo-glycogenin protein (primer for glycogen synthesis) exchange		Tyr-ggn[c] -->		Extra-organism		Reversible	N	2220639
151	Forward	EX_dad-5(e)	5'-Deoxyadenosine exchange		dad-5[c] -->		Extra-organism		Reversible	N	2220643
152	Forward	EX_glygn2(e)	glycogen, structure 2 (glycogenin-1,6-{7[1,4-Glc], 4[1,4-Glc]}) exchange		glygn2[c] -->		Extra-organism		Reversible	N	2220649
153	Forward	EX_glygn4(e)	glycogen, structure 4 (glycogenin-1,6-{2[1,4-Glc], [1,4-Glc]}) exchange		glygn4[c] -->		Extra-organism		Reversible	N	2220652
154	Forward	EX_glygn5(e)	glycogen, structure 5 (glycogenin-2[1,4-Glc]) exchange		glygn5[c] -->		Extra-organism		Reversible	N	2220655
155	Forward	EX_strch1(e)	starch, structure 1 (1,6-{7[1,4-Glc], 4[1,4-Glc]}) exchange		strch1[c] -->		Extra-organism		Reversible	N	2220659
156	Forward	EX_strch2(e)	starch, structure 2 (1,6-{2[1,4-Glc], [1,4-Glc]}) exchange		strch2[c] -->		Extra-organism		Reversible	N	2220662
157	Forward	NTD2e	5'-nucleotidase (UMP), extracellular		h2o + ump[c] --> pi + uri	Nucleotides	Extra-organism	3.1.3.5	Irreversible	N	2220717	2	IT
158	Forward	NTD4e	5'-nucleotidase (CMP), extracellular		cmp + h2o[c] --> cytd + pi	Nucleotides	Extra-organism	3.1.3.5	Irreversible	N	2220722	2	IT
159	Forward	NTD9e	5'-nucleotidase (GMP), extracellular		gmp + h2o[c] --> gsn + pi	Nucleotides	Extra-organism	3.1.3.5	Irreversible	N	2220727	2	IT
160	Forward	NTD7e	5'-nucleotidase (AMP), extracellular		amp + h2o[c] --> adn + pi	Nucleotides	Extra-organism	3.1.3.5	Irreversible	N	2220732	4	IT
161	Forward	ATPH1e	ATP diphosphohydrolase	ADPase, ATP diphosphohydrolase [ambiguous], ATP-diphosphatase, adenosine diphosphatase, apyrase	atp + (2) h2o[c] --> amp + (2) h + (2) pi	Nucleotides	Extra-organism	3.6.1.5	Irreversible	N	2220796	4	IT//953: expressed in placenta, lung, skeletal muscle, kidney, heart but not in brain//954: all tissues//955: brain, pancreas, spleen, prostate (no signal liver, peripheral blood leukocytes)//956: liver, kidney, prostate, testis, colon
162	Forward	ATPH2e	ATP diphosphohydrolase	ADPase, ATP diphosphohydrolase [ambiguous], ATP-diphosphatase, adenosine diphosphatase, apyrase	adp + h2o[c] --> amp + h + pi	Nucleotides	Extra-organism	3.6.1.5	Irreversible	N	2220843	4	IT//953: expressed in placenta, lung, skeletal muscle, kidney, heart but not in brain//954: all tissues//955: brain, pancreas, spleen, prostate (no signal liver, peripheral blood leukocytes)//956: liver, kidney, prostate, testis, colon
163	Forward	BTNDe	biotinidase (biotin), extracellular		biocyt + h2o[c] --> btn + lys-L	Biotin Metabolism	Extra-organism	3.5.1.12	Irreversible	N	2225249	4	IT//other splice variants were reported but not in Entrez Gene
164	Forward	NADPNe	NADP nucleosidase,extracellular		h2o + nadp[c] --> adprbp + h + ncam	NAD Metabolism	Extra-organism	3.2.2.6	Irreversible	N	2227077	4	IT
165	Forward	NADNe	NAD nucleosidase,extracellular		h2o + nad[c] --> adprib + h + ncam	NAD Metabolism	Extra-organism	3.2.2.5	Irreversible	N	2227083	4	IT
166	Forward	AMPTASECGe	alanyl aminopeptidase (cys-gly) (e)		cgly + h2o[c] --> cys-L + gly	Glutathione Metabolism	Extra-organism	3.4.11.2	Irreversible	N	2263189	4
167	Forward	GTHPe	glutathione peroxidase (e)		(2) gthrd + h2o2[c] --> gthox + (2) h2o	Glutathione Metabolism	Extra-organism	1.11.1.9	Reversible	N	2263257	4
168	Forward	EX_1mncam(e)	1-Methylnicotinamide exchange		1mncam[c] -->		Extra-organism		Reversible	N	2264551
169	Forward	EX_biocyt(e)	Biocytin exchange		biocyt[c] -->		Extra-organism		Reversible	N	2264559
170	Forward	EX_cgly(e)	Cys-Gly exchange		cgly[c] -->		Extra-organism		Reversible	N	2264562
171	Forward	EX_chtn(e)	chitin exchange		chtn[c] -->		Extra-organism		Reversible	N	2264568
172	Forward	EX_cmp(e)	CMP exchange		cmp[c] -->		Extra-organism		Reversible	N	2264571
173	Forward	EX_gluala(e)	5-L-Glutamyl-L-alanine exchange		gluala[c] -->		Extra-organism		Reversible	N	2264576
174	Forward	EX_gmp(e)	GMP exchange		gmp[c] -->		Extra-organism		Reversible	N	2264580
175	Forward	EX_h2o2(e)	Hydrogen peroxide exchange		h2o2[c] -->		Extra-organism		Reversible	N	2264586
176	Forward	EX_phyQ(e)	Phylloquinone exchange		phyQ[c] -->		Extra-organism		Reversible	N	2264590
177	Forward	EX_ump(e)	UMP exchange		ump[c] -->		Extra-organism		Reversible	N	2264594
178	Forward	EX_4pyrdx(e)	4-Pyridoxate exchange		4pyrdx[c] -->		Extra-organism		Reversible	N	2265434
179	Forward	EX_caro(e)	beta-Carotene exchange		caro[c] -->		Extra-organism		Reversible	N	2265437
180	Forward	EX_pydam(e)	Pyridoxamine exchange		pydam[c] -->		Extra-organism		Reversible	N	2265441
181	Forward	EX_pydx(e)	Pyridoxal exchange		pydx[c] -->		Extra-organism		Reversible	N	2265444
182	Forward	EX_pydxn(e)	Pyridoxine exchange		pydxn[c] -->		Extra-organism		Reversible	N	2265447
183	Forward	EX_retinol(e)	Retinol exchange		retinol[c] -->		Extra-organism		Reversible	N	2265450
184	Forward	EX_retpalm(e) [deleted 10/09/2005 06:38:54 PM]	Retinyl palminate exchange		retpalm [deleted 10/09/2005 06:18:49 PM][c] -->		Extra-organism		Reversible	N	2265453
185	Forward	NDP3ex	nucleoside-diphosphatase (GDP), extracellular		gdp + h2o[c] --> gmp + h + pi	Nucleotides	Extra-organism	3.6.1.6	Irreversible	N	2273747	4	IT//preferred substrates depends on publication: //(Smith, 2002): UDP>GDP> UTP>GTP>ADP>ATP (since activity with ADP and ATP were really weak I did not included these reactions)////(Murphy , 2003): GDP>UDP>IDP////calcium dependent activation
186	Forward	NDP7ex	nucleoside-diphosphatase (UDP), extracellular		h2o + udp[c] --> h + pi + ump	Nucleotides	Extra-organism	3.6.1.6	Irreversible	N	2273776	4	IT//preferred substrates depends on publication: //(Smith, 2002): UDP>GDP> UTP>GTP>ADP>ATP (since activity with ADP and ATP were really weak I did not included these reactions)////(Murphy , 2003): GDP>UDP>IDP////calcium dependent activation
187	Forward	NDP10ex	nucleoside-diphosphatase (IDP), extracellular		h2o + idp[c] --> h + imp + pi	Nucleotides	Extra-organism	3.6.1.6	Irreversible	N	2273795	4	IT//preferred substrates depends on publication: //(Smith, 2002): UDP>GDP> UTP>GTP>ADP>ATP (since activity with ADP and ATP were really weak I did not included these reactions)////(Murphy , 2003): GDP>UDP>IDP////calcium dependent activation
188	Forward	NDP8ex	nucleoside-diphosphatase (UTP), extracellular		h2o + utp[c] --> h + pi + udp	Nucleotides	Extra-organism	3.6.1.6	Irreversible	N	2273803	4	IT////preferred substrates depends on publication: //(Smith, 2002): UDP>GDP> UTP>GTP>ADP>ATP (since activity with ADP and ATP were really weak I did not included these reactions)////(Murphy , 2003): GDP>UDP>IDP////calcium dependent activation
189	Forward	EX_idp(e)	IDP exchange		idp[c] -->		Extra-organism		Reversible	N	2274876
190	Forward	EX_imp(e)	IMP exchange		imp[c] -->		Extra-organism		Reversible	N	2274879
191	Forward	EX_udp(e)	UDP exchange		udp[c] -->		Extra-organism		Reversible	N	2274882
192	Forward	EX_utp(e)	UTP exchange		utp[c] -->		Extra-organism		Reversible	N	2274885
193	Forward	EX_2425dhvitd2(e)	24R,25-Dihyoxyvitamin D2 exchange		2425dhvitd2[c] -->		Extra-organism		Reversible	N	2302252
194	Forward	EX_2425dhvitd3(e)	24R,25-Dihydroxyvitamin D3 exchange		2425dhvitd3[c] -->		Extra-organism		Reversible	N	2302255
195	Forward	EX_25hvitd2(e)	25-Hydroxyvitamin D2 exchange		25hvitd2[c] -->		Extra-organism		Reversible	N	2302258
196	Forward	EX_25hvitd3(e)	25-Hydroxyvitamin D3 exchange		25hvitd3[c] -->		Extra-organism		Reversible	N	2302261
197	Forward	EX_avite1(e)	alpha-Tocopherol exchange		avite1[c] -->		Extra-organism		Reversible	N	2302264
198	Forward	EX_avite2(e)	alpha-Tocotrienol exchange		avite2[c] -->		Extra-organism		Reversible	N	2302267
199	Forward	EX_bvite(e)	beta-tocopherol exchange		bvite[c] -->		Extra-organism		Reversible	N	2302270
200	Forward	EX_cca_d3(e)	Calcitroic acid (D3) exchange		cca_d3[c] -->		Extra-organism		Reversible	N	2302273
201	Forward	EX_vitd2(e)	Vitamin D2 exchange		vitd2[c] -->		Extra-organism		Reversible	N	2302276
202	Forward	EX_vitd3(e)	Vitamin D3 exchange		vitd3[c] -->		Extra-organism		Reversible	N	2302279
203	Forward	EX_yvite(e)	gamma-Tocopherol exchange		yvite[c] -->		Extra-organism		Reversible	N	2302282
204	Forward	EX_pro-D(e)	D-Proline exchange		pro-D[c] -->		Extra-organism		Reversible	N	2303473
205	Forward	ACHEe	Acetylcholinesterase	AChE	ach + h2o[c] --> ac + chol + h	Glycerophospholipid Metabolism	Extra-organism	3.1.1.7	Irreversible	N	2306720	4	extraceullular - from phys data - no refs found for other compartments - f/u in future////Acetylcholinesterase hydrolyzes the neurotransmitter, acetylcholine at neuromuscular junctions and brain cholinergic synapses, and thus terminates signal transmission. It is also found on the red blood cell membranes, where it constitutes the Yt blood group antigen. Acetylcholinesterase exists in multiple mo…
206	Forward	EX_5htrp(e)	5-Hydroxy-L-tryptophan exchange		5htrp[c] -->		Extra-organism		Reversible	N	2320606
207	Forward	EX_Lcystin(e)	L-Cystine exchange		Lcystin[c] -->		Extra-organism		Reversible	N	2320609
208	Forward	EX_ach(e)	Acetylcholine exchange		ach[c] -->		Extra-organism		Reversible	N	2320613
209	Forward	EX_adrnl(e)	Adrenaline exchange		adrnl[c] -->		Extra-organism		Reversible	N	2320616
210	Forward	EX_asp-D(e)	D-Aspartate exchange		asp-D[c] -->		Extra-organism		Reversible	N	2320623
211	Forward	EX_creat(e)	Creatine exchange		creat[c] -->		Extra-organism		Reversible	N	2320629
212	Forward	EX_dhdascb(e)	Dehydroascorbate exchange		dhdascb[c] -->		Extra-organism		Reversible	N	2320632
213	Forward	EX_dopa(e)	Dopamine exchange		dopa[c] -->		Extra-organism		Reversible	N	2320635
214	Forward	EX_hista(e)	Histamine exchange		hista[c] -->		Extra-organism		Reversible	N	2320643
215	Forward	EX_hom-L(e)	L-Homoserine exchange		hom-L[c] -->		Extra-organism		Reversible	N	2320646
216	Forward	EX_nrpphr(e)	Norepinephrine exchange		nrpphr[c] -->		Extra-organism		Reversible	N	2320655
217	Forward	EX_3aib(e)	L-3-Amino-isobutanoate exchange		3aib[c] -->		Extra-organism		Reversible	N	2321244
218	Forward	PLA2_2e	phospholipase A2	Phosphatidylcholine 2-acylhydrolase	h2o + pchol_hs[c] --> Rtotal2 + h + lpchol_hs	Glycerophospholipid Metabolism	Extra-organism	3.1.1.4	Irreversible	N	2321268	4	secreted enzyme -> extracellular designation: uniprot//PA2 catalyzes the calcium-dependent hydrolysis of the 2- acyl groups in//3-sn-phosphoglycerides.////Pla2g1b://specificity: pancreas//role in signaling pathways, etc (Nardelli ref)////Pla2g12a: Abundantly expressed in heart, skeletal muscle, kidney, liver and pancreas. (see Gelb et al ref)////Pla2g2e: specificity: Restricted to the brain, hear…
219	Forward	EX_dag_hs(e)	diacylglycerol (homo sapiens) exchange		dag_hs[c] -->		Extra-organism		Reversible	N	2322729
220	Forward	EX_i(e)	Iodide exchange		i[c] -->		Extra-organism		Reversible	N	2322735
221	Forward	EX_lpchol_hs(e)	lysophosphatidylcholine (homo sapiens) exchange		lpchol_hs[c] -->		Extra-organism		Reversible	N	2322738
222	Forward	EX_pchol_hs(e)	Phosphatidylcholine (homo sapiens) exchange		pchol_hs[c] -->		Extra-organism		Reversible	N	2322741
223	Forward	EX_Rtotal2(e)	R total 2 position exchange		Rtotal2[c] -->		Extra-organism		Reversible	N	2322744
224	Forward	EX_Rtotal3(e)	R total 3 position exchange		Rtotal3[c] -->		Extra-organism		Reversible	N	2322747
225	Forward	EX_tag_hs(e)	triacylglycerol (homo sapiens) exchange		tag_hs[c] -->		Extra-organism		Reversible	N	2322750
226	Forward	EX_o2s(e)	Superoxide anion exchange		o2s[c] -->		Extra-organism		Reversible	N	2324930
227	Forward	EX_2hb(e)	2-Hydroxybutyrate exchange		2hb[c] -->		Extra-organism		Reversible	N	2327209
228	Forward	EX_acetone(e)	Acetone exchange		acetone[c] -->		Extra-organism		Reversible	N	2327213
229	Forward	EX_adrn(e)	adrenic acid exchange		adrn[c] -->		Extra-organism		Reversible	N	2327216
230	Forward	EX_arach(e)	Arachidic acid exchange		arach[c] -->		Extra-organism		Reversible	N	2327220
231	Forward	EX_bildglcur(e)	Bilirubin beta-diglucuronide exchange		bildglcur[c] -->		Extra-organism		Reversible	N	2327224
232	Forward	EX_bilglcur(e)	Bilirubin monoglucuronide exchange		bilglcur[c] -->		Extra-organism		Reversible	N	2327227
233	Forward	EX_cholate(e)	Cholate exchange		cholate[c] -->		Extra-organism		Reversible	N	2327233
234	Forward	EX_dcsptn1(e)	docosa-4,7,10,13,16-pentaenoic acid (n-6) exchange		dcsptn1[c] -->		Extra-organism		Reversible	N	2327239
235	Forward	EX_CLPND(e)	clupanodonic acid (docosapentaenoic (n-3)) exchange		clpnd[c] -->		Extra-organism		Reversible	N	2327242
236	Forward	EX_debrisoquine(e)	debrisoquine exchange		debrisoquine[c] -->		Extra-organism		Reversible	N	2327245
237	Forward	EX_dheas(e)	Dehydroepiandrosterone sulfate exchange		dheas[c] -->		Extra-organism		Reversible	N	2327248
238	Forward	EX_dlnlcg(e)	dihomo-gamma-linolenic acid (n-6) exchange		dlnlcg[c] -->		Extra-organism		Reversible	N	2327251
239	Forward	EX_eicostet(e)	eicosatetranoic acid exchange		eicostet[c] -->		Extra-organism		Reversible	N	2327254
240	Forward	EX_elaid(e)	elaidic acid exchange		elaid[c] -->		Extra-organism		Reversible	N	2327257
241	Forward	EX_estradiolglc(e)	estradiol glucuronide exchange		estradiolglc[c] -->		Extra-organism		Reversible	N	2327260
242	Forward	EX_estrones(e)	Estrone 3-sulfate exchange		estrones[c] -->		Extra-organism		Reversible	N	2327263
243	Forward	EX_gchola(e)	glycocholate exchange		gchola[c] -->		Extra-organism		Reversible	N	2327267
244	Forward	EX_hexc(e)	hexacosanoate (n-C26:0) exchange		hexc[c] -->		Extra-organism		Reversible	N	2327271
245	Forward	EX_leuktrC4(e)	Leukotriene C4 exchange		leuktrC4[c] -->		Extra-organism		Reversible	N	2327274
246	Forward	EX_lgnc(e)	lignoceric acid exchange		lgnc[c] -->		Extra-organism		Reversible	N	2327277
247	Forward	EX_lneldc(e)	linoelaidic acid exchange		lneldc[c] -->		Extra-organism		Reversible	N	2327280
248	Forward	EX_lnlc(e) [deleted 08/16/2005 05:23:37 PM]	linoleic acid exchange		lnlc[c] -->		Extra-organism		Reversible	N	2327283
249	Forward	EX_lnlnca(e)	alpha-Linolenic acid exchange		lnlnca[c] -->		Extra-organism		Reversible	N	2327286
250	Forward	EX_lnlncg(e)	gamma-linolenic acid exchange		lnlncg[c] -->		Extra-organism		Reversible	N	2327289
251	Forward	EX_nrvnc(e)	nervonic acid exchange		nrvnc[c] -->		Extra-organism		Reversible	N	2327292
252	Forward	EX_oxa(e)	Oxalate exchange		oxa[c] -->		Extra-organism		Reversible	N	2327298
253	Forward	EX_prostgd2(e)	Prostaglandin D2 exchange		prostgd2[c] -->		Extra-organism		Reversible	N	2327301
254	Forward	EX_prostge1(e)	Prostaglandin E1 exchange		prostge1[c] -->		Extra-organism		Reversible	N	2327304
255	Forward	EX_prostge2(e)	Prostaglandin E2 exchange		prostge2[c] -->		Extra-organism		Reversible	N	2327307
256	Forward	EX_prostgf2(e)	Prostaglandin F2alpha exchange		prostgf2[c] -->		Extra-organism		Reversible	N	2327310
257	Forward	EX_sel(e)	Selenate exchange		sel[c] -->		Extra-organism		Reversible	N	2327314
258	Forward	EX_srtn(e)	Serotonin exchange		srtn[c] -->		Extra-organism		Reversible	N	2327318
259	Forward	EX_strdnc(e)	stearidonic acid exchange		strdnc[c] -->		Extra-organism		Reversible	N	2327321
260	Forward	EX_tchola(e)	Taurocholic acid exchange		tchola[c] -->		Extra-organism		Reversible	N	2327325
261	Forward	EX_tethex3(e)	tetracosahexaenoic acid, n-3 exchange		tethex3[c] -->		Extra-organism		Reversible	N	2327328
262	Forward	EX_tetpent3(e)	tetracosapentaenoic acid, n-3 exchange		tetpent3[c] -->		Extra-organism		Reversible	N	2327331
263	Forward	EX_tetpent6(e)	tetracosapentaenoic acid, n-6 exchange		tetpent6[c] -->		Extra-organism		Reversible	N	2327334
264	Forward	EX_tettet6(e)	tetracosatetraenoic acid n-6 exchange		tettet6[c] -->		Extra-organism		Reversible	N	2327337
265	Forward	EX_thyox-L(e)	L-Thyroxine exchange		thyox-L[c] -->		Extra-organism		Reversible	N	2327340
266	Forward	EX_tmndnc(e)	timnodonic acid exchange		tmndnc[c] -->		Extra-organism		Reversible	N	2327343
267	Forward	EX_triodthy(e)	Triiodothyronine exchange		triodthy[c] -->		Extra-organism		Reversible	N	2327346
268	Forward	EX_vacc(e)	vaccenic acid exchange		vacc[c] -->		Extra-organism		Reversible	N	2327350
269	Forward	EX_34dhphe(e)	3,4-Dihydroxy-L-phenylalanine exchange		34dhphe[c] -->		Extra-organism		Reversible	N	2328019
270	Forward	EX_35cgmp(e)	3',5'-Cyclic GMP exchange		35cgmp[c] -->		Extra-organism		Reversible	N	2328588
271	Forward	EX_camp(e)	cAMP exchange		camp[c] -->		Extra-organism		Reversible	N	2328591
272	Forward	EX_10fthf(e)	10-Formyltetrahydrofolate exchange		10fthf[c] -->		Extra-organism		Reversible	N	2353941
273	Forward	EX_thf(e)	5,6,7,8-Tetrahydrofolate exchange		thf[c] -->		Extra-organism		Reversible	N	2353957
274	Forward	FE3R2e	Fe(III) reduction (ascorbate)		ascb-L + (2) fe3[c] --> dhdascb + (2) fe2 + (2) h	Heme Biosynthesis	Extra-organism		Irreversible	N	2372310	4	- stoichiometry uncertain; inferred from EC 1.16.1.7//- Cybrd1 has ascrobic acid binding site; ascorbate also enhances iron absroption; rabbit protein showm to catazlye iron reduction in presence of ascorbate; see refs in [Chung 2003]//- Fe3+ reducing avitivity has been isolated from duodenal microvilli membranes and intestinal cell lines; see refs in [Chung 2003]////79901://- cloned [McKie 2001]…
275	Forward	SPODMe	superoxide dismutase, extracellular	superoxidase dismutase	(2) h + (2) o2s[c] --> h2o2 + o2	ROS Detoxification	Extra-organism	1.15.1.1	Irreversible	N	2386564	4	6649://- homotetrameric protein, secreted [Fridovich 1997]//- exhibits affinity for sulfated polysaccharides, such as heparin or heparan sulfate [Fridovich 1997]//- cloned [Hjalmarsson 1987]//- Highly expressed in alveolar type II cells, proximal renal tubular cells, vascular smooth muscular cells, lung macrophages, cultured fibroblast cell lines (see refs in [Zelko 2002]); also detectable in blo…
276	Forward	CHTNASEe	chitinase, extracellular		chtn + (2) h2o[c] --> (3) acgam	Aminosugar Metabolism	Extra-organism	3.2.1.14	Irreversible	N	2387140	4	- physiological function is unknown, but enzyme was shown to have chitinase activity in vitro [Boot, J Biol Chem 2001]//- abundant in gastrointestinal tract and found to lesser extent in lung [Boot, J Biol Chem 2001], [UniProt]//- this mRNA has a 108 bp signal sequence that suggests it is secreted (probable) [Uni-Prot]
277	Forward	EX_cyan(e)	Hydrogen cyanide exchange		cyan[c] -->		Extra-organism		Reversible	N	2389933
278	Forward	EX_tcynt(e)	Thiocyanate exchange		tcynt[c] -->		Extra-organism		Reversible	N	2389964
279	Forward	EX_1glyc_hs(e)	1 acyl phosphoglycerol exchange		1glyc_hs[c] -->		Extra-organism		Reversible	N	2391263
280	Forward	EX_Rtotal(e)	R total exchange		Rtotal[c] -->		Extra-organism		Reversible	N	2391266
281	Forward	EX_estroneglc(e)	estrone glucuronide exchange		estroneglc[c] -->		Extra-organism		Reversible	N	2391269
282	Forward	EX_lnlc(e)	linoleic acid (all cis C18:2) exchange		lnlc[c] -->		Extra-organism		Reversible	N	2391274
283	Forward	EX_mag_hs(e)	monoacylglycerol 2 (homo sapiens) exchange		mag_hs[c] -->		Extra-organism		Reversible	N	2391277
284	Forward	EX_pglyc_hs(e)	phosphatidylglycerol (homo sapiens) exchange		pglyc_hs[c] -->		Extra-organism		Reversible	N	2391283
285	Forward	EX_thmtp(e)	Thiamin triphosphate exchange		thmtp[c] -->		Extra-organism		Reversible	N	2391287
286	Forward	LPS2e	lipase, extracellular	diacylglycerol lipase	dag_hs + h2o[c] --> Rtotal + h + mag_hs	Fatty Acid Metabolism	Extra-organism	3.1.1.3	Irreversible	N	2415489	2	LIPC: location: secreted. specificity: liver (hepatic lipase). LIPC has the dual functions of triglyceride hydrolase and ligand/bridging factor for receptor-mediated lipoprotein uptake. //Hepatic lipase has the capacity to catalyze hydrolysis of phospholipids, mono-, di-, and//triglycerides, and acyl-CoA thioesters. It is an important enzyme in HDL metabolism. Hepatic lipase binds heparin.//see P…
287	Forward	LPS3e	lipase, extracellular	monoacylglycerol lipase	h2o + mag_hs[c] --> Rtotal2 + glyc + h	Fatty Acid Metabolism	Extra-organism	3.1.1.23	Irreversible	N	2415510	2	LIPC: location: secreted. specificity: liver (hepatic lipase). LIPC has the dual functions of triglyceride hydrolase and ligand/bridging factor for receptor-mediated lipoprotein uptake. //Hepatic lipase has the capacity to catalyze hydrolysis of phospholipids, mono-, di-, and//triglycerides, and acyl-CoA thioesters. It is an important enzyme in HDL metabolism. Hepatic lipase binds heparin.//see P…
288	Forward	LPS4e	phospholipase		h2o + pglyc_hs[c] --> 1glyc_hs + Rtotal2 + h	Triacylglycerol Synthesis	Extra-organism		Irreversible	N	2415541	4	location: secreted (uniprot)//specificity: Expressed in kidney, heart, liver, and skeletal muscle. Also present in placenta and peripheral blood leukocytes. Not detected in brain, colon, thymus, spleen, small intestine and lung.////PA2 catalyzes the calcium-dependent hydrolysis of the 2- acyl groups in//3-sn-phosphoglycerides. Shows an 11-fold preference for phosphatidylglycerol over//phosphatidy…
289	Forward	LPSe	lipase	triacylglycerol lipase	h2o + tag_hs[c] --> Rtotal3 + dag_hs + h	Triacylglycerol Synthesis	Extra-organism	3.1.1.3	Irreversible	N	2415571	4	secreted - uniprot////actually degradation of tag, not synthesis////This gene is a member of the lipase gene family. It encodes a carboxyl esterase that hydrolyzes insoluble, emulsified triglycerides, and is essential for the efficient digestion of dietary fats. This gene is expressed specifically in the pancreas.////LIPC: location: secreted. specificity: liver (hepatic lipase). LIPC has the dual…
290	Forward	FUCASE2e	alpha-fucosidase, extracellular	alpha-L-fucosidase	h2o + ksi[c] --> fuc-L + ksi_deg1	Keratan sulfate degradation	Extra-organism	3.2.1.51	Irreversible	N	2419256	4	2519://- integral membrane protein on cell surface [Cordero 2001]//- accounts for 10-20% of total cellular fucosidase activity [Cordero 2001]//- hematopoietic, epithelial, & mesenchimal cells expressed cell surface protein with alpha-l-fucosidase activity [Cordero 2001]; also found in membrane-assoc fraction from brain [Hopfer 1990] and plasma membrane of sperm [Alhadeff 1999]//- purified and kin…
291	Forward	EX_34dhoxpeg(e)	3,4-Dihydroxyphenylethyleneglycol exchange		34dhoxpeg[c] -->		Extra-organism		Reversible	N	2419676
292	Forward	EX_3mlda(e)	3-Methylimidazoleacetic acid exchange		3mlda[c] -->		Extra-organism		Reversible	N	2419679
293	Forward	EX_ha(e)	hyaluronan exchange		ha[c] -->		Extra-organism		Reversible	N	2419683
294	Forward	EX_ha_pre1(e)	hyaluronan biosynthesis, precursor 1 exchange		ha_pre1[c] -->		Extra-organism		Reversible	N	2419686
295	Forward	EX_ksi(e)	keratan sulfate I exchange		ksi[c] -->		Extra-organism		Reversible	N	2419689
296	Forward	EX_ksi_deg1(e)	keratan sulfate I, degradation product 1 exchange		ksi_deg1[c] -->		Extra-organism		Reversible	N	2419692
297	Forward	EX_pheacgln(e)	alpha-N-Phenylacetyl-L-glutamine exchange		pheacgln[c] -->		Extra-organism		Reversible	N	2419695
298	Forward	EX_sl-L(e)	L-sulfolactate exchange		sl-L[c] -->		Extra-organism		Reversible	N	2419698
299	Forward	EX_aqcobal(e)	Aquacob(III)alamin exchange		aqcobal[c] -->		Extra-organism		Reversible	N	2421092
300	Forward	EX_sarcs(e)	Sarcosine exchange		sarcs[c] -->		Extra-organism		Reversible	N	2421096
301	Forward	LCAT1e	Lecithin-cholesterol acyltransferase	Lecithin-cholesterol acyltransferase, Phosphatidylcholine-sterol acyltransferase [Precursor], Phospholipid-cholesterol acyltransferase	chsterol + pchol_hs[c] --> lpchol_hs + xolest2_hs	Fatty Acid Metabolism	Extra-organism	2.3.1.43	Irreversible	N	2421147	4	localization: extracellular - uniprot////This gene encodes the extracellular cholesterol esterifying enzyme, lecithin-cholesterol acyltransferase. The esterification of cholesterol is required for cholesterol transport. Mutations in this gene have been found to cause fish-eye disease as well as LCAT deficiency.////NJ
302	Forward	EX_mthgxl(e)	Methylglyoxal exchange		mthgxl[c] -->		Extra-organism		Reversible	N	2421816
303	Forward	EX_peplys(e)	Peptidyl-L-lysine exchange		peplys[c] -->		Extra-organism		Reversible	N	2421819
304	Forward	EX_xolest2_hs(e)	cholesterol ester (from FULLR2) exchange		xolest2_hs[c] -->		Extra-organism		Reversible	N	2421822
305	Forward	EX_xolest_hs(e)	cholesterol ester exchange		xolest_hs[c] -->		Extra-organism		Reversible	N	2421825
306	Forward	EX_5fthf(e)	5-Formyltetrahydrofolate exchange		5fthf[c] -->		Extra-organism		Reversible	N	2421964
307	Forward	EX_5mthf(e)	5-Methyltetrahydrofolate exchange		5mthf[c] -->		Extra-organism		Reversible	N	2421967
308	Forward	GGH-7THFe	Gamma-glutamyl hydrolase (7THF), extracellular		7thf + h2o[c] --> 6thf + glu-L	Folate Metabolism	Extra-organism		Irreversible	N	2421979	4	IT
309	Forward	GGH-6THFe	Gamma-glutamyl hydrolase (6THF), extracellular		6thf + h2o[c] --> 5thf + glu-L	Folate Metabolism	Extra-organism		Irreversible	N	2421990	4	IT
310	Forward	GGH-5THFe	Gamma-glutamyl hydrolase (5THF), extracellular		5thf + (4) h2o[c] --> (4) glu-L + thf	Folate Metabolism	Extra-organism		Irreversible	N	2422000	4	IT
311	Forward	GGH-5DHFe	Gamma-glutamyl hydrolase (5DHF), extracellular		5dhf + (4) h2o[c] --> dhf + (4) glu-L	Folate Metabolism	Extra-organism		Irreversible	N	2422005	4	IT
312	Forward	GGH-6DHFe	Gamma-glutamyl hydrolase (6DHF), extracellular		6dhf + h2o[c] --> 5dhf + glu-L	Folate Metabolism	Extra-organism		Irreversible	N	2422015	4	IT
313	Forward	GGH-7DHFe	Gamma-glutamyl hydrolase (7DHF), extracellular		7dhf + h2o[c] --> 6dhf + glu-L	Folate Metabolism	Extra-organism		Irreversible	N	2422025	4	IT
314	Forward	GGH-10FTHF5GLUe	Gamma-glutamyl hydrolase (10FTHF5GLU), extracellular		10fthf5glu + (4) h2o[c] --> 10fthf + (4) glu-L	Folate Metabolism	Extra-organism		Irreversible	N	2422035	4	IT
315	Forward	GGH-10FTHF6GLUe	Gamma-glutamyl hydrolase (10FTHF6GLU), extracellular		10fthf6glu + h2o[c] --> 10fthf5glu + glu-L	Folate Metabolism	Extra-organism		Irreversible	N	2422045	4	IT
316	Forward	GGH-10FTHF7GLUe	Gamma-glutamyl hydrolase (10FTHF7GLU), extracellular		10fthf7glu + h2o[c] --> 10fthf6glu + glu-L	Folate Metabolism	Extra-organism		Irreversible	N	2422060	4	IT
317	Forward	EX_10fthf5glu(e)	10-formyltetrahydrofolate-[Glu](5) exchange		10fthf5glu[c] -->		Extra-organism		Reversible	N	2422752
318	Forward	EX_10fthf6glu(e)	10-formyltetrahydrofolate-[Glu](6) exchange		10fthf6glu[c] -->		Extra-organism		Reversible	N	2422755
319	Forward	EX_10fthf7glu(e)	10-formyltetrahydrofolate-[Glu](7) exchange		10fthf7glu[c] -->		Extra-organism		Reversible	N	2422758
320	Forward	EX_5dhf(e)	pentaglutamyl folate (DHF) exchange		5dhf[c] -->		Extra-organism		Reversible	N	2422761
321	Forward	EX_5thf(e)	pentaglutamyl folate (THF) exchange		5thf[c] -->		Extra-organism		Reversible	N	2422764
322	Forward	EX_6dhf(e)	haxglutamyl folate (DHF) exchange		6dhf[c] -->		Extra-organism		Reversible	N	2422767
323	Forward	EX_6thf(e)	hexaglutamyl folate (THF) exchange		6thf[c] -->		Extra-organism		Reversible	N	2422770
324	Forward	EX_7dhf(e)	heptaglutamyl folate (DHF) exchange		7dhf[c] -->		Extra-organism		Reversible	N	2422773
325	Forward	EX_7thf(e)	heptaglutamyl folate (THF) exchange		7thf[c] -->		Extra-organism		Reversible	N	2422776
326	Forward	EX_hspg(e)	heparan sulfate proteoglycan exchange		hspg[c] -->		Extra-organism		Reversible	N	2423246
327	Forward	EX_cspg_e(e)	chondroitin sulfate E (GalNAc4,6diS-GlcA) proteoglycan exchange		cspg_e[c] -->		Extra-organism		Reversible	N	2423249
328	Forward	EX_cspg_a(e)	chondroitin sulfate A (GalNAc4S-GlcA) proteoglycan exchange		cspg_a[c] -->		Extra-organism		Reversible	N	2423252
329	Forward	EX_cspg_b(e)	chondroitin sulfate B / dermatan sulfate (IdoA2S-GalNAc4S) proteoglycan exchange		cspg_b[c] -->		Extra-organism		Reversible	N	2423255
330	Forward	EX_cspg_c(e)	chondroitin sulfate C (GalNAc6S-GlcA) proteoglycan exchange		cspg_c[c] -->		Extra-organism		Reversible	N	2423258
331	Forward	EX_ksii_core2(e)	keratan sulfate II (core 2-linked) exchange		ksii_core2[c] -->		Extra-organism		Reversible	N	2423261
332	Forward	EX_ksii_core4(e)	keratan sulfate II (core 4-linked) exchange		ksii_core4[c] -->		Extra-organism		Reversible	N	2423264
333	Forward	EX_cspg_d(e)	chondroitin sulfate D (GlcNAc6S-GlcA2S) proteoglycan exchange		cspg_d[c] -->		Extra-organism		Reversible	N	2423267
334	Forward	PAFHe	Platelet-activating factor acetylhydrolase	PAF acetylhydrolase, PAF-AH, PAFAH	h2o + paf_hs[c] --> ac + ak2lgchol_hs + h	Glycerophospholipid Metabolism	Extra-organism	3.1.1.47	Irreversible	N	2423334	4	localization: plasma/extracellular (uniprot)////specificity: plasma////Modulates the action of platelet-activating factor (PAF) by hydrolyzing the sn-2 ester bond to yield the biologically inactive lyso-PAF. Has a specificity for substrates with a short residue at the sn-2 position. It is inactive against long-chain phospholipids.////See PMID: 8675689////NJ
335	Forward	EX_adprbp(e)	ADPribose 2'-phosphate exchange		adprbp[c] -->		Extra-organism		Reversible	N	2429772
336	Forward	EX_adprib(e)	ADPribose exchange		adprib[c] -->		Extra-organism		Reversible	N	2429775
337	Forward	EX_ak2lgchol_hs(e)	1-alkyl 2-lysoglycerol 3-phosphocholine exchange		ak2lgchol_hs[c] -->		Extra-organism		Reversible	N	2429778
338	Forward	EX_paf_hs(e)	1-alkyl 2-acteylglycerol 3-phosphocholine (homo sapiens) exchange		paf_hs[c] -->		Extra-organism		Reversible	N	2429783
339	Forward	EX_pe_hs(e)	phosphatidylethanolamine (homo sapiens) exchange		pe_hs[c] -->		Extra-organism		Reversible	N	2429786
340	Forward	EX_ps_hs(e)	phosphatidylserine (homo sapiens) exchange		ps_hs[c] -->		Extra-organism		Reversible	N	2429789
341	Forward	RETHe	retinyl ester hydrolase, extracellular		h2o + retfa[c] --> Rtotal2 + h + retinol	Vitamin A Metabolism	Extra-organism		Irreversible	N	2430002	2	IT////main R group = palminate
342	Forward	EX_retfa(e)	fatty acid retinol exchange		retfa[c] -->		Extra-organism		Reversible	N	2430013
343	Forward	RETH1e	retinyl ester hydrolase (9-cis), extracellular		9-cis-retfa + h2o[c] --> Rtotal2 + h + retinol-9-cis	Vitamin A Metabolism	Extra-organism		Irreversible	N	2430300	2	IT
344	Forward	RETH2e	retinyl ester hydrolase (11-cis), extracellular		11-cis-retfa + h2o[c] --> Rtotal2 + h + retinol-cis-11	Vitamin A Metabolism	Extra-organism		Irreversible	N	2430361	2	IT
345	Forward	EX_11-cis-retfa(e)	fatty acid 11-cis-retinol exchange		11-cis-retfa[c] -->		Extra-organism		Reversible	N	2430503
346	Forward	EX_9-cis-retfa(e)	fatty acid 9-cis-retinol exchange		9-cis-retfa[c] -->		Extra-organism		Reversible	N	2430506
347	Forward	EX_retinol-9-cis(e)	9-cis-retinol exchange		retinol-9-cis[c] -->		Extra-organism		Reversible	N	2430513
348	Forward	EX_retinol-cis-11(e)	cis-11-retinol exchange		retinol-cis-11[c] -->		Extra-organism		Reversible	N	2430516
349	Forward	EX_retn(e)	Retinoate exchange		retn[c] -->		Extra-organism		Reversible	N	2430519
350	Forward	EX_retnglc(e)	retinoyl glucuronide exchange		retnglc[c] -->		Extra-organism		Reversible	N	2430522
351	Forward	EX_retpalm [deleted 10/09/2005 06:18:49 PM](e)	Retinyl palminate exchange		retpalm [deleted 10/09/2005 06:18:49 PM][c] -->		Extra-organism		Reversible	N	2430525
352	Forward	EX_dopasf(e)	Dopamine 3-O-sulfate exchange		dopasf[c] -->		Extra-organism		Reversible	N	2702064
353	Forward	EX_nrpphrsf(e)	Sulfate derivative of norepinephrine exchange		nrpphrsf[c] -->		Extra-organism		Reversible	N	2702069
354	Forward	EX_triodthysuf(e)	Triiodothyronine sulfate exchange		triodthysuf[c] -->		Extra-organism		Reversible	N	2702073
355	Forward	EX_tymsf(e)	Tyramine O-sulfate exchange		tymsf[c] -->		Extra-organism		Reversible	N	2702077
356	Forward	EX_urate(e)	Urate exchange		urate[c] -->		Extra-organism		Reversible	N	2702081
357	Forward	EX_carveol(e)	(E)-carveol exchange		carveol[c] -->		Extra-organism		Reversible	N	2822203
358	Forward	EX_gp1c_hs(e)	GP1c (homo sapiens) exchange		gp1c_hs[c] -->		Extra-organism		Reversible	N	2822207
359	Forward	EX_gp1calpha_hs(e)	GP1c alpha (homo sapiens) exchange		gp1calpha_hs[c] -->		Extra-organism		Reversible	N	2822211
360	Forward	EX_gq1b_hs(e)	GQ1b (homo sapiens) exchange		gq1b_hs[c] -->		Extra-organism		Reversible	N	2822215
361	Forward	EX_gq1balpha_hs(e)	GQ1balpha (homo sapiens) exchange		gq1balpha_hs[c] -->		Extra-organism		Reversible	N	2822219
362	Forward	EX_aldstrn(e)	Aldosterone exchange		aldstrn[c] -->		Extra-organism		Reversible	N	2822223
363	Forward	EX_perillyl(e)	Perillyl alcohol exchange		perillyl[c] -->		Extra-organism		Reversible	N	2822227
364	Forward	EX_gt1a_hs(e)	GT1a (homo sapiens) exchange		gt1a_hs[c] -->		Extra-organism		Reversible	N	2822231
365	Forward	EX_acgalfucgalacgalfucgalacglcgal14acglcgalgluside_hs(e)	Type IIIAb exchange		acgalfucgalacgalfucgalacglcgal14acglcgalgluside_hs[c] -->		Extra-organism		Reversible	N	2822235
366	Forward	EX_andrstrn(e)	Androsterone exchange		andrstrn[c] -->		Extra-organism		Reversible	N	2822239
367	Forward	EX_digalsgalside_hs(e)	Digalactosylceramidesulfate exchange		digalsgalside_hs[c] -->		Extra-organism		Reversible	N	2822243
368	Forward	EX_andrstrnglc(e)	androsterone glucuronide exchange		andrstrnglc[c] -->		Extra-organism		Reversible	N	2822247
369	Forward	EX_phyt(e)	phytanic acid exchange		phyt[c] -->		Extra-organism		Reversible	N	2822251
370	Forward	EX_antipyrene(e)	antipyrene exchange		antipyrene[c] -->		Extra-organism		Reversible	N	2822255
371	Forward	EX_dmantipyrine(e)	demethylated antipyrine exchange		dmantipyrine[c] -->		Extra-organism		Reversible	N	2822259
372	Forward	EX_dmhptcrn(e)	2,6 dimethylheptanoyl carnitine exchange		dmhptcrn[c] -->		Extra-organism		Reversible	N	2822263
373	Forward	EX_apnnox(e)	alpha-Pinene-oxide exchange		apnnox[c] -->		Extra-organism		Reversible	N	2822267
374	Forward	EX_appnn(e)	(+)-alpha-Pinene exchange		appnn[c] -->		Extra-organism		Reversible	N	2822271
375	Forward	EX_drib(e)	Deoxyribose exchange		drib[c] -->		Extra-organism		Reversible	N	2822275
376	Forward	EX_hcoumarin(e)	hydroxy coumarin exchange		hcoumarin[c] -->		Extra-organism		Reversible	N	2822279
377	Forward	EX_aprgstrn(e)	20alpha-Hydroxyprogesterone exchange		aprgstrn[c] -->		Extra-organism		Reversible	N	2822283
378	Forward	EX_eaflatoxin(e)	8,9 epxoy aflatoxin B1 exchange		eaflatoxin[c] -->		Extra-organism		Reversible	N	2822287
379	Forward	EX_ptdca(e)	pentadecanoate exchange		ptdca[c] -->		Extra-organism		Reversible	N	2822291
380	Forward	EX_hestratriol(e)	4,17 dihydroxy estradiol exchange		hestratriol[c] -->		Extra-organism		Reversible	N	2822295
381	Forward	EX_ebastine(e)	ebastine exchange		ebastine[c] -->		Extra-organism		Reversible	N	2822299
382	Forward	EX_ebastineoh(e)	hydroxylated ebastine exchange		ebastineoh[c] -->		Extra-organism		Reversible	N	2822303
383	Forward	EX_5adtststerone(e)	5alpha-Dihydrotestosterone exchange		5adtststerone[c] -->		Extra-organism		Reversible	N	2822307
384	Forward	EX_rbt(e)	Ribitol exchange		rbt[c] -->		Extra-organism		Reversible	N	2822311
385	Forward	EX_hpdca(e)	heptadecanoate exchange		hpdca[c] -->		Extra-organism		Reversible	N	2822316
386	Forward	EX_5adtststeroneglc(e)	5alpha-Dihydrotestosterone glucuronide exchange		5adtststeroneglc[c] -->		Extra-organism		Reversible	N	2822320
387	Forward	EX_htaxol(e)	hydroxylated taxol exchange		htaxol[c] -->		Extra-organism		Reversible	N	2822324
388	Forward	EX_estriolglc(e)	16-Glucuronide-estriol exchange		estriolglc[c] -->		Extra-organism		Reversible	N	2822328
389	Forward	EX_acn13acngalgbside_hs(e)	sialyl (1,3) sialyl (2,6) galactosylgloboside (homo sapiens) exchange		acn13acngalgbside_hs[c] -->		Extra-organism		Reversible	N	2822332
390	Forward	EX_acn23acngalgbside_hs(e)	sialyl (2,3) sialyl (2,6) galactosylgloboside (homo sapiens) exchange		acn23acngalgbside_hs[c] -->		Extra-organism		Reversible	N	2822336
391	Forward	EX_coumarin(e)	coumarin exchange		coumarin[c] -->		Extra-organism		Reversible	N	2822341
392	Forward	EX_acnacngal14acglcgalgluside_hs(e)	3',8'-LD1 exchange		acnacngal14acglcgalgluside_hs[c] -->		Extra-organism		Reversible	N	2822345
393	Forward	EX_crmp_hs(e)	Ceramide 1-phosphate exchange		crmp_hs[c] -->		Extra-organism		Reversible	N	2822349
394	Forward	EX_acnacngalgbside_hs(e)	disialyl galactosylgloboside (homo sapiens) exchange		acnacngalgbside_hs[c] -->		Extra-organism		Reversible	N	2822353
395	Forward	EX_acngalacglcgal14acglcgalgluside_hs(e)	VI3NeuAc-nLc6Cer exchange		acngalacglcgal14acglcgalgluside_hs[c] -->		Extra-organism		Reversible	N	2822357
396	Forward	EX_5adtststerones(e)	5alpha-Dihydrotestosterone sulfate exchange		5adtststerones[c] -->		Extra-organism		Reversible	N	2822361
397	Forward	EX_13-cis-retnglc(e)	13-cis-retinoyl glucuronide exchange		13-cis-retnglc[c] -->		Extra-organism		Reversible	N	2822365
398	Forward	EX_fuc13galacglcgal14acglcgalgluside_hs(e)	III3Fuc-nLc6Cer exchange		fuc13galacglcgal14acglcgalgluside_hs[c] -->		Extra-organism		Reversible	N	2822369
399	Forward	EX_fuc14galacglcgalgluside_hs(e)	Lea glycolipid exchange		fuc14galacglcgalgluside_hs[c] -->		Extra-organism		Reversible	N	2822373
400	Forward	EX_sph1p(e)	Sphinganine 1-phosphate exchange		sph1p[c] -->		Extra-organism		Reversible	N	2822377
401	Forward	EX_sphs1p(e)	Sphingosine 1-phosphate exchange		sphs1p[c] -->		Extra-organism		Reversible	N	2822381
402	Forward	EX_fucacgalfucgalacglcgalgluside_hs(e)	(Gal)2 (GalNAc)1 (Glc)1 (GlcNAc)1 (LFuc)2 (Cer)1 exchange		fucacgalfucgalacglcgalgluside_hs[c] -->		Extra-organism		Reversible	N	2822385
403	Forward	EX_fucacngal14acglcgalgluside_hs(e)	IV3-a-NeuAc,III3-a-Fuc-nLc4Cer exchange		fucacngal14acglcgalgluside_hs[c] -->		Extra-organism		Reversible	N	2822389
404	Forward	EX_fucacngalacglcgalgluside_hs(e)	IV3-a-Neu5Ac,III4-a-Fuc-Lc4Cer exchange		fucacngalacglcgalgluside_hs[c] -->		Extra-organism		Reversible	N	2822393
405	Forward	EX_fucfuc12gal14acglcgalgluside_hs(e)	Ley glycolipid exchange		fucfuc12gal14acglcgalgluside_hs[c] -->		Extra-organism		Reversible	N	2822397
406	Forward	EX_fucfuc132galacglcgal14acglcgalgluside_hs(e)	V3Fuc,III3Fuc-nLc6Cer exchange		fucfuc132galacglcgal14acglcgalgluside_hs[c] -->		Extra-organism		Reversible	N	2822401
407	Forward	EX_fucfucfucgalacglc13galacglcgal14acglcgalgluside_hs(e)	(Gal)4 (Glc)1 (GlcNAc)3 (LFuc)3 (Cer)1 exchange		fucfucfucgalacglc13galacglcgal14acglcgalgluside_hs[c] -->		Extra-organism		Reversible	N	2822405
408	Forward	EX_limnen(e)	Limonene exchange		limnen[c] -->		Extra-organism		Reversible	N	2822409
409	Forward	EX_tagat-D(e)	D-Tagatose exchange		tagat-D[c] -->		Extra-organism		Reversible	N	2822413
410	Forward	EX_fucfucfucgalacglcgal14acglcgalgluside_hs(e)	(Gal)3 (Glc)1 (GlcNAc)2 (LFuc)3 (Cer)1 exchange		fucfucfucgalacglcgal14acglcgalgluside_hs[c] -->		Extra-organism		Reversible	N	2822417
411	Forward	EX_taxol(e)	paclitaxel exchange		taxol[c] -->		Extra-organism		Reversible	N	2822421
412	Forward	EX_fucfucgalacglcgalgluside_hs(e)	Leb glycolipid exchange		fucfucgalacglcgalgluside_hs[c] -->		Extra-organism		Reversible	N	2822425
413	Forward	EX_tdchola(e)	taurochenodeoxycholate exchange		tdchola[c] -->		Extra-organism		Reversible	N	2822430
414	Forward	EX_fucgal14acglcgalgluside_hs(e)	Lacto-N-fucopentaosyl III ceramide exchange		fucgal14acglcgalgluside_hs[c] -->		Extra-organism		Reversible	N	2822434
415	Forward	EX_fucgalfucgalacglcgalgluside_hs(e)	(Gal)3 (Glc)1 (GlcNAc)1 (LFuc)2 (Cer)1 exchange		fucgalfucgalacglcgalgluside_hs[c] -->		Extra-organism		Reversible	N	2822438
416	Forward	EX_fucgalgbside_hs(e)	fucosyl galactosylgloboside (homo sapiens) exchange		fucgalgbside_hs[c] -->		Extra-organism		Reversible	N	2822442
417	Forward	EX_4hdebrisoquine(e)	4 hydroxy debrisoquine exchange		4hdebrisoquine[c] -->		Extra-organism		Reversible	N	2822446
418	Forward	EX_galacglcgalgbside_hs(e)	Gal-GlcNAc-Gal globoside (homo sapiens) exchange		galacglcgalgbside_hs[c] -->		Extra-organism		Reversible	N	2822450
419	Forward	EX_galfuc12gal14acglcgalgluside_hs(e)	(Gal)3 (Glc)1 (GlcNAc)1 (LFuc)1 (Cer)1 exchange		galfuc12gal14acglcgalgluside_hs[c] -->		Extra-organism		Reversible	N	2822454
420	Forward	EX_galfucgalacglcgal14acglcgalgluside_hs(e)	(Gal)4 (Glc)1 (GlcNAc)2 (LFuc)1 (Cer)1 exchange		galfucgalacglcgal14acglcgalgluside_hs[c] -->		Extra-organism		Reversible	N	2822458
421	Forward	EX_galgalfucfucgalacglcgalacglcgal14acglcgalgluside_hs(e)	(Gal)6 (Glc)1 (GlcNAc)3 (LFuc)2 (Cer)1 exchange		galgalfucfucgalacglcgalacglcgal14acglcgalgluside_hs[c] -->		Extra-organism		Reversible	N	2822462
422	Forward	EX_galgalgalthcrm_hs(e)	Gal-Gal-Gal-Gal-Gal-Glc-Cer (homo sapiens) exchange		galgalgalthcrm_hs[c] -->		Extra-organism		Reversible	N	2822466
423	Forward	EX_5homeprazole(e)	5 hydroxy omeprazole exchange		5homeprazole[c] -->		Extra-organism		Reversible	N	2822470
424	Forward	EX_mepi(e)	Metanephrine exchange		mepi[c] -->		Extra-organism		Reversible	N	2822474
425	Forward	EX_mercplaccys(e)	3-mercaptolactate-cysteine disulfide exchange		mercplaccys[c] -->		Extra-organism		Reversible	N	2822478
426	Forward	EX_gbside_hs(e)	globoside (homo sapiens) exchange		gbside_hs[c] -->		Extra-organism		Reversible	N	2822482
427	Forward	EX_tolbutamide(e)	tolbutamide exchange		tolbutamide[c] -->		Extra-organism		Reversible	N	2822486
428	Forward	EX_3aib-D(e)	D-3-Amino-isobutanoate exchange		3aib-D[c] -->		Extra-organism		Reversible	N	2822490
429	Forward	EX_gd1b2_hs(e)	GD1beta (homo sapiens) exchange		gd1b2_hs[c] -->		Extra-organism		Reversible	N	2822494
430	Forward	EX_gd1c_hs(e)	GD1c (homo sapiens) exchange		gd1c_hs[c] -->		Extra-organism		Reversible	N	2822498
431	Forward	EX_gdchola(e)	glycochenodeoxycholate exchange		gdchola[c] -->		Extra-organism		Reversible	N	2822502
432	Forward	EX_tststeroneglc(e)	testosterone glucuronide exchange		tststeroneglc[c] -->		Extra-organism		Reversible	N	2822506
433	Forward	EX_tststerones(e)	testosterone sulfate exchange		tststerones[c] -->		Extra-organism		Reversible	N	2822510
434	Forward	EX_4mtolbutamide(e)	4 hydroxy tolbutamide exchange		4mtolbutamide[c] -->		Extra-organism		Reversible	N	2822514
435	Forward	EX_txa2(e)	Thromboxane A2 exchange		txa2[c] -->		Extra-organism		Reversible	N	2822518
436	Forward	EX_aflatoxin(e)	aflatoxin B1 exchange		aflatoxin[c] -->		Extra-organism		Reversible	N	2822524
437	Forward	EX_nifedipine(e)	nifedipine exchange		nifedipine[c] -->		Extra-organism		Reversible	N	2822528
438	Forward	EX_npthl(e)	Naphthalene exchange		npthl[c] -->		Extra-organism		Reversible	N	2822532
439	Forward	EX_ahandrostanglc(e)	Etiocholan-3alpha-ol-17-one 3-glucuronide exchange		ahandrostanglc[c] -->		Extra-organism		Reversible	N	2822536
440	Forward	EX_4nph(e)	4-Nitrophenol exchange		4nph[c] -->		Extra-organism		Reversible	N	2822540
441	Forward	EX_4nphsf(e)	4-Nitrophenyl sulfate exchange		4nphsf[c] -->		Extra-organism		Reversible	N	2822544
442	Forward	EX_6htststerone(e)	6 beta hydroxy testosterone exchange		6htststerone[c] -->		Extra-organism		Reversible	N	2822548
443	Forward	EX_glyc-S(e)	(S)-Glycerate exchange		glyc-S[c] -->		Extra-organism		Reversible	N	2822552
444	Forward	EX_oagd3_hs(e)	9-O-Acetylated GD3 (homo sapiens) exchange		oagd3_hs[c] -->		Extra-organism		Reversible	N	2822556
445	Forward	EX_oagt3_hs(e)	9-O-Acetylated GT3 (homo sapiens) exchange		oagt3_hs[c] -->		Extra-organism		Reversible	N	2822560
446	Forward	EX_24nph(e)	2,4 dihydroxy nitrophenol exchange		24nph[c] -->		Extra-organism		Reversible	N	2822564
447	Forward	EX_whddca(e)	omega hydroxy dodecanoate (n-C12:0) exchange		whddca[c] -->		Extra-organism		Reversible	N	2822568
448	Forward	EX_whhdca(e)	omega hydroxy hexadecanoate (n-C16:0) exchange		whhdca[c] -->		Extra-organism		Reversible	N	2822572
449	Forward	EX_whtststerone(e)	w hydroxy testosterone exchange		whtststerone[c] -->		Extra-organism		Reversible	N	2822576
450	Forward	EX_whttdca(e)	omega hydroxy tetradecanoate (n-C14:0) exchange		whttdca[c] -->		Extra-organism		Reversible	N	2822580
451	Forward	EX_acgalfucgalacgalfuc12gal14acglcgalgluside_hs(e)	Type IIIA glycolipid exchange		acgalfucgalacgalfuc12gal14acglcgalgluside_hs[c] -->		Extra-organism		Reversible	N	2822584
452	Forward	EX_xoltri24(e)	7-alpha,24(S)-Dihydroxycholesterol exchange		xoltri24[c] -->		Extra-organism		Reversible	N	2822589
453	Forward	EX_xoltri25(e)	7-alpha,25-Dihydroxycholesterol exchange		xoltri25[c] -->		Extra-organism		Reversible	N	2822593
454	Forward	EX_xoltri27(e)	7-alpha,27-Dihydroxycholesterol exchange		xoltri27[c] -->		Extra-organism		Reversible	N	2822597
455	Forward	EX_dgchol(e)	Chenodeoxyglycocholate exchange		dgchol[c] -->		Extra-organism		Reversible	N	2822601
456	Forward	EX_omeprazole(e)	omeprazole exchange		omeprazole[c] -->		Extra-organism		Reversible	N	2822605
457	Forward	EX_onpthl(e)	naphthalene epoxide exchange		onpthl[c] -->		Extra-organism		Reversible	N	2822609
458	Forward	EX_2mcit(e)	2-Methylcitrate exchange		2mcit[c] -->		Extra-organism		Reversible	N	2976024
459	Forward	EX_n2m2nmasn(e)	N-Acetyl-beta-D-glucosaminyl-1,2-alpha-D-mannosyl-1,3-(N-acetyl-beta-D-glucosaminyl-1,2-alpha-D-mannosyl-1,6)-(N-acetyl-beta-D-glucosaminyl-1,4)-beta-D-mannosyl-1,4-N-acetyl-beta-D-glucosaminyl-R exchange		n2m2nmasn[c] -->		Extra-organism		Reversible	N	2977570
460	Forward	EX_bz(e)	Benzoate exchange		bz[c] -->		Extra-organism		Reversible	N	2977576
461	Forward	EX_spc_hs(e)	sphingosylphosphorylcholine (homo sapiens) exchange		spc_hs[c] -->		Extra-organism		Reversible	N	2977581
462	Forward	ENO	enolase		[c] : 2pg <==> h2o + pep	Glycolysis/Gluconeogenesis	Cytosol	4.2.1.11	Reversible	N	133911	0	2023://- soluble, cytosolic [RefSeq]//- found in most tissues [UniProt]////2026://- found in neurons [RefSeq]//- cytosolic [UniProt]////2027://- expressed in skeletal muscle [RefSeq]//-cytosolic [UniProt]////26237://-cytosolic [UniProt]
463	Forward	FBA	fructose-bisphosphate aldolase		[c] : fdp <==> dhap + g3p	Glycolysis/Gluconeogenesis	Cytosol	4.1.2.13	Reversible	N	134019	0	226://- Aldolase A is predominantly found in adult muscle; expression is similar to aldolase C levels in brain and other nervous tissue. [RefSeq]////229://- Aldolase B is expressed in adult liver, kidney and intestine [RefSeq]////230://- Aldolase C is expressed in brain and other nervous tissue [RefSeq]
464	Forward	HEX1	hexokinase (D-glucose:ATP)	glucokinase	[c] : atp + glc-D --> adp + g6p + h	Glycolysis/Gluconeogenesis	Cytosol	2.7.1.1	Irreversible	N	134052	2	- irreversible under physiological conditions [Orten and Neuhaus, Human Biochem 1975]////2645://- outer mitochondrial membrane [RefSeq]//- catalyzes initial step in utilization of glucose by the beta-cell and liver [UniProt]////3098://-Protein encoded by transcript 1 (NM_000188) is associated w/ outer mitochondrial membrane. Other transcripts enode cytosolic isoforms. [RefSeq]//-Tissue localizati…
465	Forward	FBP	fructose-bisphosphatase	6-bisphosphate 1-phosphatase, 6-bisphosphate phosphatase, 6-diphosphate phosphatase, D-fructose 1,6-diphosphatase;, D-fructose-1, FBPase;, fructose 1, fructose 1,6-bisphosphatase;, fructose 1,6-diphosphatase;, fructose bisphosphate phosphat, fructose diphosphatase;, fructose diphosphate phosphata, fructose-bisphosphatase;, hexose bisphosphatase;, hexose diphosphatase;	[c] : fdp + h2o --> f6p + pi	Glycolysis/Gluconeogenesis	Cytosol	3.1.3.11	Irreversible	N	134232	0	2203://- expressed in liver [Genatlas]////8789://- expressed in muscle [Tillmann and Eschrich, Gene 1998]
466	Forward	GAPD	glyceraldehyde-3-phosphate dehydrogenase		[c] : g3p + nad + pi <==> 13dpg + h + nadh	Glycolysis/Gluconeogenesis	Cytosol	1.2.1.12	Reversible	N	134299	0	26330://- testis-specific [UniProt]
467	Forward	PYK	pyruvate kinase	fluorokinase (phosphorylating);, fluorokinase;, phosphoenol transphosphorylase pyruvate kinase (phosphorylating);, phosphoenolpyruvate kinase;, pyruvate kinase;, pyruvate phosphotransferase, pyruvic kinase;	[c] : adp + h + pep --> atp + pyr	Glycolysis/Gluconeogenesis	Cytosol	2.7.1.40	Irreversible	N	134355	0	-physiologically irreversible [Orten, Hum Biochem 1975]////5313://-primarily expressed in liver and RBC [UniProt]////5315://- primarily fetal [UniProt]//-cytosolic [GO]
468	Forward	PFK	phosphofructokinase		[c] : atp + f6p --> adp + fdp + h	Glycolysis/Gluconeogenesis	Cytosol	2.7.1.11	Irreversible	N	134377	2	-muscle only contains homotetratmer of M subunits//- liver only contains homotetramer of L subunits//- platelets, white blood cells contain all 5 L,M heterotetramer combinations (4L, 3LM, 2L2M, LM3, M4) [Eto et al, Biochem Biophys Res Comm 1994]//-tetramer of randomly associated isozymes available in individual tissues [Eto et al, Biochem Biophys Res Comm 1994]//- higher proportion of P subunits …
469	Forward	MGSA	methylglyoxal synthase		[c] : dhap --> mthgxl + pi	Pyruvate Metabolism	Cytosol	4.2.3.3	Irreversible	N	134455	4	- methylglyoxylate can be produced from the nonenzymatic fragmentation of triose-phosphates [Vander Jagt 1992],[Thornalley 1996]//- dhap and g3p are the primary triose-phosphates converted to methylglyoxylate [Beisswenger 2005]//- this was the major pathway of methylglyoxalte formation in human red blood cells in vitro under normoglycaemic conditions [Thornalley 1996]
470	Forward	PGI	glucose-6-phosphate isomerase		[c] : g6p <==> f6p	Glycolysis/Gluconeogenesis	Cytosol	5.3.1.9	Reversible	N	134518	0	- cytosol [LocusLink]//- reversible [RefSeq]//- gene structure identified [Walker, Genomics 1990], [Xu, Genomics 1995]//- expression and characterization [Kanno, Blood Cells Mol Dis 1998]//
471	Forward	PGM	phosphoglycerate mutase		[c] : 2pg <==> 3pg	Glycolysis/Gluconeogenesis	Cytosol	5.4.2.1	Reversible	N	134544	0	5223://- non-muscle isozyme of phosphoglycerate mutase [UniProt]////5224://- muscle isozyme of phosphoglycerate mutase [UniProt]
472	Forward	PGK	phosphoglycerate kinase		[c] : 3pg + atp <==> 13dpg + adp	Glycolysis/Gluconeogenesis	Cytosol	2.7.2.3	Reversible	N	134578	0	5232://-testis specific [UniProt]
473	Forward	TPI	triose-phosphate isomerase		[c] : dhap <==> g3p	Glycolysis/Gluconeogenesis	Cytosol	5.3.1.1	Reversible	N	134757	0
474	Forward	GND	phosphogluconate dehydrogenase		[c] : 6pgc + nadp --> co2 + nadph + ru5p-D	Pentose Phosphate Pathway	Cytosol	1.1.1.44	Irreversible	N	134821	4	5226://- cDNA isolated from adult heart library [Tsui 1996]//- 94.2% identity to sheep aa seq [Tsui 1996]
475	Forward	PGL	6-phosphogluconolactonase		[c] : 6pgl + h2o --> 6pgc + h	Pentose Phosphate Pathway	Cytosol	3.1.1.31	Irreversible	N	134860	0
476	Forward	RPI	ribose-5-phosphate isomerase		[c] : r5p <==> ru5p-D	Pentose Phosphate Pathway	Cytosol	5.3.1.6	Reversible	N	134909	0
477	Forward	RPE	ribulose 5-phosphate 3-epimerase		[c] : ru5p-D <==> xu5p-D	Pentose Phosphate Pathway	Cytosol	5.1.3.1	Reversible	N	134933	0
478	Forward	TALA	transaldolase		[c] : g3p + s7p <==> e4p + f6p	Pentose Phosphate Pathway	Cytosol	2.2.1.2	Reversible	N	134966	0	- cytosolic [GO, UniProt]
479	Forward	TKT1	transketolase		[c] : r5p + xu5p-D <==> g3p + s7p	Pentose Phosphate Pathway	Cytosol	2.2.1.1	Reversible	N	134985	0
480	Forward	TKT2	transketolase		[c] : e4p + xu5p-D <==> f6p + g3p	Pentose Phosphate Pathway	Cytosol	2.2.1.1	Reversible	N	135006	0
481	Forward	ACONT	aconitase		[c] : cit <==> icit	Citric Acid Cycle	Cytosol	4.2.1.3	Reversible	N	135209	0	48://-cytosolic [RefSeq], [UniProt]////3658://- cytosolic [UniProt]
482	Forward	ACS	acetyl-CoA synthetase		[c] : ac + atp + coa --> accoa + amp + ppi	Glycolysis/Gluconeogenesis	Cytosol	6.2.1.1	Irreversible	N	135518	4	55902://- catalyzes irreversible reaction between acetate and ATP to acetyl-CoA [RefSeq], [Luong, J Biol Chem 2000]//- cytosolic [LocusLink], [UniProt], [Luong, J Bil Chem 2000]////65985://- annotated as 6.2.1.1 [HInv-Db]//- cytosolic [Ohgami et al,Biochem Pharmacol. 2003 Mar 15;65(6):989-94]
483	Forward	FDH	formate dehydrogenase		[c] : for + nad --> co2 + nadh	Fatty Acid Metabolism	Cytosol	1.2.1.2	Irreversible	N	135539	2	localtion: cytosolic: uniprot////Described in THF metabolism, however also stated to be involved for formate oxidation - NCBI gene: The encoded protein belongs to the aldehyde dehydrogenase family and is responsible for formate oxidation in vivo. Deficiencies in this gene can result in an accumulation of formate and subsequent methanol poisoning.////NJ
484	Forward	LDH_D	D-lactate dehydrogenase		[c] : lac-D + nad <==> h + nadh + pyr	Pyruvate Metabolism	Cytosol	1.1.1.28	Reversible	N	135597	2	- lactate formation is the major fate for pyruvate in red blood cells, lens and cornea of the eye, kidney medulla, testes, and leukocytes [Champe, Biochemistry 2005]
485	Forward	LDH_L	L-lactate dehydrogenase		[c] : lac-L + nad <==> h + nadh + pyr	Glycolysis/Gluconeogenesis	Cytosol	1.1.1.27	Reversible	N	135631	0	A, B subunits can form homo- or heterotetramer, which vary in tissue localization://Ldh1 (HHHH): mycoardium, RBC//Ldh2 (HHHM): myocardiam, RBC//Ldh3 (HHMM): brain, kidney//Ldh4 (HMMM)//Ldh5 (MMMM): liver, sk muscle//[Devlin, Textbook of Biochem, 2003]//[Yu et al, Biochem Pharmacol. 2001 Jul 1;62(1):81-9]////3939://- predominantly expressed in muscle [RefSeq]//-cytosolic [RefSeq]////3945://cytosol…
486	Forward	PPA	inorganic diphosphatase	exopolyphosphatase, metaphosphatase, polyphosphate phosphohydrolase	[c] : h2o + ppi --> h + (2) pi	Oxidative Phosphorylation	Cytosol	3.6.1.1	Irreversible	N	135694	4	- Added by RS/TV//Catalytic Activity://Inorganic phosphatase catalyzes the hydrolysis of pyrophosphate to form orthophosphate. There are two groups of Ppases (type I and type 2). Both catalyzes the same aforementioned reaction, however vary in their kinetic information, co-factor usuage. More differences described Fabrichniy IP, Lehtio L, Salminen A, Zyryanov AB, Baykov AA, Lahti R, Goldman A.Bio…
487	Forward	ME2	malic enzyme (NADP)	'malic' enzyme;, NAD-linked malic enzyme, NAD-malic enzyme;, NAD-specific malic enzyme;, malate dehydrogenase (oxaloacetate-decarboxylating);, pyruvic-malic carboxylase;	[c] : mal-L + nadp --> co2 + nadph + pyr	Pyruvate Metabolism	Cytosol	1.1.1.40	Irreversible	N	135750	0	- cytosolic [RefSeq], [UniProt]//- NADP is cofactor [RefSeq], [UniProt]////- Additional information added by RS/TV://Malic enzyme catalyzes the oxidative decarboxylation of malate to pyruvate. ////Three different isoforms of malic enzyme have been found in mammalian tissues://(1) Me1.1: Cytosolic NADP+ dependent enzyme//(2) Me3.1.-m: NADP+ dependent mitochondrial enzyme//(3) Me2.1-m: NAD+/NADP+ d…
488	Forward	TRDR	thioredoxin reductase (NADPH)		[c] : h + nadph + trdox --> nadp + trdrd	Nucleotides	Cytosol	1.8.1.9	Irreversible	N	136277	4	Genecards: activity with NADPH as acceptor//homordimer//acts on a number of substrates - 5,5'-dithiobis(2-nitrobenzoic acid), insulin (both in presence of thioredoxin, NADPH) - Tamura + Stadtman, 1996
489	Forward	GALK	galactokinase		[c] : atp + gal --> adp + gal1p + h	Galactose metabolism	Cytosol	2.7.1.6	Irreversible	N	136512	0	2584://- cytosolic [GO]//- major isozyme for galactose metabolism [RefSeq]////2585://- cytosolic [GO]//- has galactokinase activity when galactose is present at high concentrations [RefSeq], [UniProt]
490	Forward	GALT	galactose-1-phosphate uridylyltransferase		[c] : gal1p + h + utp <==> ppi + udpgal	Galactose metabolism	Cytosol	2.7.7.10	Reversible	N	136543	0	- UTP-hexose-1-phosphate uridylyltransferase activity [Leslie et al, Genomics 1992]//
491	Forward	UDPG4E	UDPglucose 4-epimerase		[c] : udpg <==> udpgal	Galactose metabolism	Cytosol	5.1.3.2	Reversible	N	136571	0
492	Forward	GALU	UTP-glucose-1-phosphate uridylyltransferase		[c] : g1p + h + utp <==> ppi + udpg	Galactose metabolism	Cytosol	2.7.7.9	Reversible	N	136602	0	7359://- cytosolic [GO],[UniProt]
493	Forward	PGMT	phosphoglucomutase		[c] : g1p <==> g6p	Glycolysis/Gluconeogenesis	Cytosol	5.4.2.2	Reversible	N	136639	0	cytosolic [LocusLink]
494	Forward	PMANM	phosphomannomutase		[c] : man1p <==> man6p	Fructose and Mannose Metabolism	Cytosol	5.4.2.8	Reversible	N	136957	0	5372, 5373://- cytosolic [UniProt]////55276://- annotated as EC 5.4.2.8 [KEGG], [HInv]
495	Forward	MAN6PI	mannose-6-phosphate isomerase		[c] : man6p <==> f6p	Fructose and Mannose Metabolism	Cytosol	5.3.1.8	Reversible	N	136968	2	- cytosolic [UniProt]//- there is little mannose in dietary carbohydrates; most is synthesized from fructose or recycled from structural carbohydrates [Champe, Biochemistry 2005]
496	Forward	G6PDA	glucosamine-6-phosphate deaminase		[c] : gam6p + h2o --> f6p + nh4	Aminosugar Metabolism	Cytosol	3.5.99.6	Irreversible	N	137015	4	- cloning and expression of 10007 [Shevchenko, Gene 1998]//- shown as irreversible in Figure 6.1 on p74 of Varki//- high-energy requiring tissues such as neurona and transporting epithelial cells in kidney and intestine use this enzyme to generate f6p for glycolysis; enzyme is essentially absent from liver where other sources of energy are available [Varki, p. 77-8]
497	Forward	ALDD2x	aldehyde dehydrogenase (acetaldehyde, NAD)		[c] : acald + h2o + nad --> ac + (2) h + nadh	Glycolysis/Gluconeogenesis	Cytosol	1.2.1.3	Irreversible	N	137132	0	216://-cytosolic [Sladek, J Biocehm Molecular Toxicology, 2003], [RefSeq]//- acetaldehdyde is known substrate; NAD is cofactor [Sladek, J Biocehm Molecular Toxicology, 2003]////8854://-cytosolic [Sladek, J Biocehm Molecular Toxicology, 2003]//- doesn't metabolize acetaldehyde very efficiently; NAD, NADP are cofactors [Sladek, J Biocehm Molecular Toxicology, 2003]////220://-cytosolic [Sladek, J Bi…
498	Forward	ALDD2y	aldehyde dehydrogenase (acetaldehyde, NADP)		[c] : acald + h2o + nadp --> ac + (2) h + nadph	Glycolysis/Gluconeogenesis	Cytosol	1.2.1.4	Irreversible	N	137175	0	216://-cytosolic [Sladek, J Biocehm Molecular Toxicology, 2003], [RefSeq]//- acetaldehdyde is known substrate; NAD is cofactor [Sladek, J Biocehm Molecular Toxicology, 2003]////8854://-cytosolic [Sladek, J Biocehm Molecular Toxicology, 2003]//- doesn't metabolize acetaldehyde very efficiently; NAD, NADP are cofactors [Sladek, J Biocehm Molecular Toxicology, 2003]////220://-cytosolic [Sladek, J Bi…
499	Forward	XYLK	xylulokinase	D-xylulokinase, xylulokinase (phosphorylating);, xylulokinase;	[c] : atp + xylu-D --> adp + h + xu5p-D	Pentose and Glucuronate Interconversions	Cytosol	2.7.1.17	Irreversible	N	137422	4	- rxn described in Devlin p. 676, Orten p. 242//- pathway operates in adipose tissue [Devlin, Textbook of Biochem 2001]//- gene shares 22% sequence identity with Hemophilus influenzae xylulokinase, and even higher identity to other gene products in C.elegans (45%) and yeast (31-35%) [RefSeq]
500	Forward	RBK	ribokinase		[c] : atp + rib-D --> adp + h + r5p	Pentose Phosphate Pathway	Cytosol	2.7.1.15	Irreversible	N	137442	2	- exogenous ribose enters the PPP and is converted to R-5-P by ribokinase [Segal 1958]//- enzyme has been purified from calf liver [Agranoff 1956]
501	Forward	GLYK	glycerol kinase		[c] : atp + glyc --> adp + glyc3p + h	Glycerophospholipid Metabolism	Cytosol	2.7.1.30	Irreversible	N	137504	4	Bound to the mitochondrial surface or cytoplasmic. In sperm and fetal//tissues, the majority of the enzyme is bound to mitochondria, but in adult tissues, such as liver//found in the cytoplasm.////see Sargent refs for different types////Highly expressed in the liver, kidney and testis. Isoforms 2 (GK2) and 3(GKP3) are expressed specifically in testis and fetal liver, but not in the adult liver.//…
502	Forward	G3PD1	glycerol-3-phosphate dehydrogenase (NAD)		[c] : glyc3p + nad <==> dhap + h + nadh	Glycerophospholipid Metabolism	Cytosol	1.1.1.94	Reversible	N	137538	4	cytoplasm - uniprot////cloning, seq, biochem act - Menaya ref////NJ////NCD pointed out that GLYC3P -> DHAP directionality needed for glycogenolysis in the cytosol. Rev direction supported by Salway text and Brisson review (PMID: 11385633).//
503	Forward	PPM	phosphopentomutase		[c] : r1p <==> r5p	Pentose Phosphate Pathway	Cytosol	5.4.2.7	Reversible	N	137582	0
504	Forward	DRPA	deoxyribose-phosphate aldolase		[c] : 2dr5p --> acald + g3p	Pentose Phosphate Pathway	Cytosol	4.1.2.4	Irreversible	N	137601	2	- 2-deoxyribose 5-phosphate is cleaved by deoxyribose-phosphate aldolase (4.1.2.4) to acetaldehyde and glyceraldehyde-3-phosphate, which enter glycolysis [Brown 1998]//- a human homolog to C. elegans 2-deoxyribose-5-phosphate aldolase (DERA; Entrez ID 51071) has been identified, but gene function has not been experimentally validated
505	Forward	ASNS1	asparagine synthase (glutamine-hydrolysing)		[c] : asp-L + atp + gln-L + h2o --> amp + asn-L + glu-L + h + ppi	Alanine and Aspartate Metabolism	Cytosol	6.3.5.4	Irreversible	N	138207	4	- necessary in the synthesis of non-essential amino acid asparagine////-irreversible since it requires ATP hydrolysis////Entrez Gene - The protein encoded by this gene is involved in the synthesis of asparagine. This gene complements a mutation in the temperature-sensitive hamster mutant ts11, which blocks progression through the G1 phase of the cell cycle at nonpermissive temperature. There are …
506	Forward	ASPTA	aspartate transaminase	2-oxoglutarate-glutamate aminotransferase, AAT, AST, AspT, GOT (enzyme), L-aspartate transaminase, L-aspartate-2-ketoglutarate aminotransferase, L-aspartate-2-oxoglutarate aminotransferase, L-aspartate-2-oxoglutarate-transaminase, L-aspartate-alpha-ketoglutarate transaminase, L-aspartic aminotransferase, aspartate alpha-ketoglutarate transaminase, aspartate aminotransferase, aspartate-2-oxoglutar…	[c] : akg + asp-L <==> glu-L + oaa	Alanine and Aspartate Metabolism	Cytosol	2.6.1.1	Reversible	N	138237	4	- Additional info added by RS/TV://Biochem text////Cytosolic according to Entrez gene database////Catalytic activity of protein synthesized by this gene (GPR association) according to GeneCards////"Aspartate aminotransferase exists in human tissues as two distinct isozymes, one located in the cytoplasm" according to //Panteghini M., Aspartate aminotransferase isoenzymes., Clin Biochem. 1990 Aug;2…
507	Forward	ALAR	alanine racemase		[c] : ala-L <==> ala-D	Alanine and Aspartate Metabolism	Cytosol	5.1.1.1	Reversible	N	138484	1	based on GO annotation////MM
508	Forward	ALATA_L	L-alanine transaminase		[c] : akg + ala-L <==> glu-L + pyr	Glutamate metabolism	Cytosol	2.6.1.2	Reversible	N	138493	4	- Some info added by RS/TV////- alanine aminotransferase catalyzes the reversible transamination between alanine and 2-oxoglutarate to form pyruvate and glutamate.////- two isozymes are known to occur GPT and GPT2////- GPT2 is highly expressed in muscle, fat, and kidney.////- GPT mainly expressed in kidney, liver, and heart.////All this according to Yang RZ, Blaileanu G, Hansen BC, Shuldiner AR, …
509	Forward	MTRI	5-methylthioribose-1-phosphate isomerase		[c] : 5mdr1p <==> 5mdru1p	Arginine and Proline Metabolism	Cytosol	5.3.1.23	Reversible	N	138568	2	This reaction follows the scheme in the reference, checked for bacteria and given physiological data since the end product, met-L, is known for humans.////A candidate gene has been determined based on homology with yeast: MGC3207 (84245). This association has not been included in the resonstruction because it is far from certain.
510	Forward	ADMDC	adenosylmethionine decarboxylase		[c] : amet + h --> ametam + co2	Arginine and Proline Metabolism	Cytosol	4.1.1.50	Irreversible	N	138636	4	Enzyme and reaction characterized
511	Forward	ARGSL	argininosuccinate lyase		[c] : argsuc <==> arg-L + fum	Alanine and Aspartate Metabolism	Cytosol	4.3.2.1	Reversible	N	138693	4	- reversible according to Sampaleanu et al., 2001//- Additional information by RS/TV://- Argininosuccinate lyase catalyzes the conversion of of argininosuccinic acid into fumaric acid and arginine. The enzyme's primary physiological role is in the liver, where it functions in the urea cycle for the disposal of ingested nitrogen. (O'Brien WE, McInnes R, Kalumuck K, Adcock M. Proc Natl Acad Sci U S…
512	Forward	ARGSS	argininosuccinate synthase		[c] : asp-L + atp + citr-L --> amp + argsuc + h + ppi	Alanine and Aspartate Metabolism	Cytosol	6.3.4.5	Irreversible	N	138722	4	- Reviewed by RS/TV
513	Forward	CBPS	carbamoyl-phosphate synthase (glutamine-hydrolysing)		[c] : (2) atp + gln-L + h2o + hco3 --> (2) adp + cbp + glu-L + (2) h + pi	Pyrimidine Biosynthesis	Cytosol	6.3.5.5	Irreversible	N	138867	4	IT
514	Forward	SPMS	spermidine synthase		[c] : ametam + ptrc --> 5mta + h + spmd	Urea cycle/amino group metabolism	Cytosol	2.5.1.16	Irreversible	N	139063	4	Well-accepted gene and enzyme function.
515	Forward	ILETA	isoleucine transaminase		[c] : akg + ile-L <==> 3mop + glu-L	Valine, Leucine, and Isoleucine Metabolism	Cytosol	2.6.1.42	Reversible	N	139426	4	reversible reaction, substrate specificities- Somatic Cell Genet. 1980 Sep;6(5):641-52.////cytosol - Biochim Biophys Acta. 1997 Apr 25;1339(1):9-13.////////
516	Forward	VALTA	valine transaminase		[c] : akg + val-L <==> 3mob + glu-L	Valine, Leucine, and Isoleucine Metabolism	Cytosol	2.6.1.42	Reversible	N	139451	4	reversible reaction, substrate specificities - Somatic Cell Genet. 1980 Sep;6(5):641-52.////cytosol - Biochim Biophys Acta. 1997 Apr 25;1339(1):9-13.
517	Forward	THRD_L	L-threonine deaminase	L-threonine dehydratase	[c] : thr-L --> 2obut + nh4	Glycine, Serine, and Threonine Metabolism	Cytosol	4.3.1.19	Irreversible	N	139588	4	-catalyzed by same enzyme for serine deaminase//-shown in Lehninger Biochemistry (4th ed.) pg. 682////////MM
518	Forward	TYRTA	tyrosine transaminase	L-phenylalanine 2-oxoglutarate aminotransferase, L-tyrosine aminotransferase, glutamic phenylpyruvic aminotransferase, glutamic-hydroxyphenylpyruvic transaminase, phenylalanine aminotransferase, phenylalanine transaminase, phenylalanine-alpha-ketoglutarate transaminase, phenylpyruvate transaminase, phenylpyruvic acid transaminase, tyrosine aminotransferase, tyrosine-2-ketoglutarate aminotransfera…	[c] : akg + tyr-L <==> 34hpp + glu-L	Tyrosine metabolism	Cytosol	2.6.1.5	Reversible	N	139945	4	Textbook reaction.
519	Forward	PHETA1	phenylalanine transaminase	phenylalanine aminotransferase, phenylalanine transaminase, phenylalanine-alpha-ketoglutarate transaminase, phenylpyruvate transaminase, phenylpyruvic acid transaminase	[c] : akg + phe-L <==> glu-L + phpyr	Phenylalanine metabolism	Cytosol	2.6.1.58	Reversible	N	140001	2	Well-established that this reaction, or one with alternate cofactors, takes place excessively in individuals with phenylketonuria.
520	Forward	PRPPS	phosphoribosylpyrophosphate synthetase		[c] : atp + r5p <==> amp + h + prpp	Pentose Phosphate Pathway	Cytosol	2.7.6.1	Reversible	N	140540	0	221823://- testis [RefSeq, UniProt]
521	Forward	PGCD	phosphoglycerate dehydrogenase		[c] : 3pg + nad --> 3php + h + nadh	Glycine, Serine, and Threonine Metabolism	Cytosol	1.1.1.95	Irreversible	N	140662	4	irreversible according to Lehninger (pg. 844, 4th ed.)////cytosolic based on mouse localisation (Kazuyuki et. al, 2004 PMID:14645240)
522	Forward	PSP_L	phosphoserine phosphatase (L-serine)		[c] : h2o + pser-L --> pi + ser-L	Glycine, Serine, and Threonine Metabolism	Cytosol	3.1.3.3	Irreversible	N	140745	4	irreversibility based on Lehninger (4th ed.)
523	Forward	SADT	sulfate adenylyltransferase		[c] : atp + h + so4 --> aps + ppi	Nucleotides	Cytosol	2.7.7.4	Irreversible	N	140908	4	bifunctional enzyme//In brain and skin PAPSS1 is the major expressed isoform, whereas in liver, cartilage and adrenal glands PAPSS2 isoform expression predominates and in various other tissues the proportions of the isoform expressions is purported to vary//IT
524	Forward	ADSK	adenylyl-sulfate kinase		[c] : aps + atp --> adp + h + paps	Nucleotides	Cytosol	2.7.1.25	Irreversible	N	141026	4	bifunctional enzyme//In brain and skin PAPSS1 is the major expressed isoform, whereas in liver, cartilage and adrenal glands PAPSS2 isoform expression predominates and in various other tissues the proportions of the isoform expressions is purported to vary//IT
525	Forward	BPNT	3',5'-bisphosphate nucleotidase		[c] : h2o + pap --> amp + pi	Nucleotides	Cytosol	3.1.3.7	Irreversible	N	141056	4	from [Spielberg 1999]://- human and mouse cDNA cloned; 92% amino acid sequence identity//- human mRNA highly expressed in kidney, liver, pancreas, moderately expressed in heart, lowly expressed in placenta, kidney, brain, lung//- enzyme demonstrated 3'-phosphatase activity on PAP and PAPS
526	Forward	THRS	threonine synthase		[c] : h2o + phom --> pi + thr-L	Glycine, Serine, and Threonine Metabolism	Cytosol	4.2.3.1	Irreversible	N	141462	2	according to GeneCard, Entrez Gene - threonine synthase-like protein (homology to bacterial enzyme)
527	Forward	AHC	adenosylhomocysteinase		[c] : ahcys + h2o <==> adn + hcys-L	Methionine Metabolism	Cytosol	3.3.1.1	Reversible	N	141493	4	Entrez Gene: S-adenosylhomocysteine hydrolase catalyzes the reversible hydrolysis of S-adenosylhomocysteine (AdoHcy) to adenosine (Ado) and L-homocysteine (Hcy). Thus, it regulates the intracellular S-adenosylhomocysteine (SAH) concentration thought to be important for transmethylation reactions. Deficiency in this protein is one of the different causes of hypermethioninemia. S-adenosylhomocystei…
528	Forward	METAT	methionine adenosyltransferase		[c] : atp + h2o + met-L --> amet + pi + ppi	Methionine Metabolism	Cytosol	2.5.1.6	Irreversible	N	141635	4	Entrez gene - catalyzes the formation of S-adenosylmethionine from methionine and ATP. Methionine adenosyltransferase deficiency is known to be caused by recessive as well as dominant mutations, the latter identified in autosomal dominant persistant hypermethioninemia.////-in mammalian tissues, there are three distinct forms of adomet synthases designated as alpha, beta, and gamma. alpha and beta…
529	Forward	ARGN	arginase		[c] : arg-L + h2o --> orn + urea	Urea cycle/amino group metabolism	Cytosol	3.5.3.1	Irreversible	N	141929	4	- Checked by RS/TV////textbook reaction (SAB)
530	Forward	HISD	histidase		[c] : his-L --> nh4 + urcan	Histidine Metabolism	Cytosol	4.3.1.3	Irreversible	N	142221	4	Histidase (EC 4.3.1.3) is a cytosolic enzyme that catalyzes the nonoxidative deamination of histidine to urocanic acid. Histidinemia, resulting from reduced histidase activity as reported in Cambridge stock his/his mice and in humans, is the most frequent inborn metabolic error in Japan. ////8530107//
531	Forward	URCN	urocanase		[c] : h2o + urcan --> 4izp	Histidine Metabolism	Cytosol	4.2.1.49	Irreversible	N	142254	4	Common enzyme.
532	Forward	ADSL1	adenylosuccinate lyase		[c] : dcamp --> amp + fum	Nucleotides	Cytosol	4.3.2.2	Irreversible	N	142897	4	IT//no info for compartiment
533	Forward	ADSL2	adenylosuccinate lyase		[c] : 25aics --> aicar + fum	IMP Biosynthesis	Cytosol	4.3.2.2	Irreversible	N	142911	4	IT//no info for compartiment
534	Forward	AICART	phosphoribosylaminoimidazolecarboxamide formyltransferase		[c] : 10fthf + aicar <==> fprica + thf	IMP Biosynthesis	Cytosol	2.1.2.3	Reversible	N	142965	4	no infos for compartiment//IT
535	Forward	IMPC	IMP cyclohydrolase		[c] : h2o + imp <==> fprica	IMP Biosynthesis	Cytosol	3.5.4.10	Reversible	N	143125	4	no infos for compartiment//IT
536	Forward	IMPD	IMP dehydrogenase		[c] : h2o + imp + nad --> h + nadh + xmp	Nucleotides	Cytosol	1.1.1.205	Irreversible	N	143139	4	IT
537	Forward	CTPS2	CTP synthase (glutamine)		[c] : atp + gln-L + h2o + utp --> adp + ctp + glu-L + (2) h + pi	Pyrimidine Biosynthesis	Cytosol	6.3.4.2	Irreversible	N	143492	4	Entrez genes said that reactions is with glutamine//as well as orten//IT
538	Forward	DHORTS	dihydroorotase		[c] : dhor-S + h2o <==> cbasp + h	Pyrimidine Biosynthesis	Cytosol	3.5.2.3	Reversible	N	143526	4	IT
539	Forward	OMPDC	orotidine-5'-phosphate decarboxylase		[c] : h + orot5p --> co2 + ump	Pyrimidine Biosynthesis	Cytosol	4.1.1.23	Irreversible	N	143583	4	IT//no infos about localization in cell
540	Forward	ORPT	orotate phosphoribosyltransferase		[c] : orot5p + ppi <==> orot + prpp	Pyrimidine Biosynthesis	Cytosol	2.4.2.10	Reversible	N	143622	4	IT//no infos about localization in cell
541	Forward	NTD1	5'-nucleotidase (dUMP)		[c] : dump + h2o --> duri + pi	Pyrimidine Catabolism	Cytosol	3.1.3.5	Irreversible	N	143670	4	IT//30833.1: highest activity on 5'dUMP (100%), follwoed by 5'dIMP (96%): rampazzo et al, 2000; acts also on 3'dTMP
542	Forward	NTD2	5'-nucleotidase (UMP)		[c] : h2o + ump --> pi + uri	Pyrimidine Catabolism	Cytosol	3.1.3.5	Irreversible	N	143711	4	IT//
543	Forward	NTD3	5'-nucleotidase (dCMP)		[c] : dcmp + h2o --> dcyt + pi	Pyrimidine Catabolism	Cytosol	3.1.3.5	Irreversible	N	143752	4	IT//93034: highest affinity with dCMP, but acts also on AMP and IMP. ADP was necessary for max activity: Hunsucker et al 2001
544	Forward	NTD4	5'-nucleotidase (CMP)		[c] : cmp + h2o --> cytd + pi	Pyrimidine Catabolism	Cytosol	3.1.3.5	Irreversible	N	143793	2	IT//30833.1: highest activity on 5'dUMP (100%), follwoed by 5'dIMP (96%): rampazzo et al, 2000; acts also on 3'dTMP
545	Forward	NTD5	5'-nucleotidase (dTMP)		[c] : dtmp + h2o --> pi + thymd	Pyrimidine Catabolism	Cytosol	3.1.3.5	Irreversible	N	143835	2	IT
546	Forward	NTD6	5'-nucleotidase (dAMP)		[c] : damp + h2o --> dad-2 + pi	Nucleotides	Cytosol	3.1.3.5	Irreversible	N	143876	2	IT//
547	Forward	NTD7	5'-nucleotidase (AMP)		[c] : amp + h2o --> adn + pi	Nucleotides	Cytosol	3.1.3.5	Irreversible	N	143889	4	IT//93034: highest affinity with dCMP, but acts also on AMP and IMP. ADP was necessary for max activity: Hunsucker et al 2001
548	Forward	NTD8	5'-nucleotidase (dGMP)		[c] : dgmp + h2o --> dgsn + pi	Nucleotides	Cytosol	3.1.3.5	Irreversible	N	143930	4	IT//30833.1: highest activity on 5'dUMP (100%), follwoed by 5'dIMP (96%): rampazzo et al, 2000; acts also on 3'dTMP
549	Forward	NTD9	5'-nucleotidase (GMP)		[c] : gmp + h2o --> gsn + pi	Nucleotides	Cytosol	3.1.3.5	Irreversible	N	143971	2	IT
550	Forward	NTD10	5'-nucleotidase (XMP)		[c] : h2o + xmp --> pi + xtsn	Nucleotides	Cytosol	3.1.3.5	Irreversible	N	144012	2	IT
551	Forward	NTD11	5'-nucleotidase (IMP)		[c] : h2o + imp --> ins + pi	Purine Catabolism	Cytosol	3.1.3.5	Irreversible	N	144053	4	IT//93034: highest affinity with dCMP, but acts also on AMP and IMP. ADP was necessary for max activity: Hunsucker et al 2001
552	Forward	ADPT	adenine phosphoribosyltransferase		[c] : ade + prpp --> amp + ppi	Salvage Pathway	Cytosol	2.4.2.7	Irreversible	N	144139	4	no infos for compartiment//IT////purine salvage
553	Forward	ADNK1	adenosine kinase		[c] : adn + atp --> adp + amp + h	Nucleotides	Cytosol	2.7.1.20	Irreversible	N	144183	4	monomer//needs Mg2+////IT
554	Forward	ADK1	adenylate kinase		[c] : amp + atp <==> (2) adp	Nucleotides	Cytosol	2.7.4.3	Reversible	N	144242	4	IT//
555	Forward	CYTK1	cytidylate kinase (CMP)		[c] : atp + cmp <==> adp + cdp	Nucleotides	Cytosol	2.7.4.14	Reversible	N	144320	4	IT
556	Forward	CYTK2	cytidylate kinase (dCMP)		[c] : atp + dcmp <==> adp + dcdp	Nucleotides	Cytosol	2.7.4.14	Reversible	N	144349	4	IT
557	Forward	UMPK	UMP kinase	ATP:UMP-CMP phosphotransferase, CMP kinase, CTP:CMP phosphotransferase, UMP-CMP kinase, cytidylate kinase, dCMP kinase, deoxycytidine monophosphokinas, deoxycytidylate kinase, pyrimidine nucleoside monophos	[c] : atp + ump <==> adp + udp	Nucleotides	Cytosol	2.7.4.14	Reversible	N	144378	4	IT
558	Forward	GK1	guanylate kinase (GMP:ATP)		[c] : atp + gmp <==> adp + gdp	Nucleotides	Cytosol	2.7.4.8	Reversible	N	144407	4	IT
559	Forward	DGK1	deoxyguanylate kinase (dGMP:ATP)		[c] : atp + dgmp <==> adp + dgdp	Nucleotides	Cytosol	2.7.4.8	Reversible	N	144430	4	IT
560	Forward	DTMPK	dTMP kinase		[c] : atp + dtmp <==> adp + dtdp	Nucleotides	Cytosol	2.7.4.9	Reversible	N	144512	4	IT//in kegg enzyme acts also on dUMP --> not included yet //needs Mg2+
561	Forward	NDPK1	nucleoside-diphosphate kinase (ATP:GDP)		[c] : atp + gdp <==> adp + gtp	Nucleotides	Cytosol	2.7.4.6	Reversible	N	144708	4	There is another gene annotated as NDPK (8382.1) but Munier et al, 1998, FEBS, 289-294, did not found NDPK activity when expressed in E.coli. Therefore, I did not associated reactions to the protein NME5. THis gene is mainly expressed in testis, spermatogenonia, and in early spermatocytes.////No experimental verification for gene 29922 (NME7)//IT
562	Forward	NDPK2	nucleoside-diphosphate kinase (ATP:UDP)		[c] : atp + udp <==> adp + utp	Nucleotides	Cytosol	2.7.4.6	Reversible	N	144744	4	There is another gene annotated as NDPK (8382.1) but Munier et al, 1998, FEBS, 289-294, did not found NDPK activity when expressed in E.coli. Therefore, I did not associated reactions to the protein NME5. THis gene is mainly expressed in testis, spermatogenonia, and in early spermatocytes.////No experimental verification for gene 29922 (NME7)//IT
563	Forward	NDPK3	nucleoside-diphosphate kinase (ATP:CDP)		[c] : atp + cdp <==> adp + ctp	Nucleotides	Cytosol	2.7.4.6	Reversible	N	144769	4	There is another gene annotated as NDPK (8382.1) but Munier et al, 1998, FEBS, 289-294, did not found NDPK activity when expressed in E.coli. Therefore, I did not associated reactions to the protein NME5. THis gene is mainly expressed in testis, spermatogenonia, and in early spermatocytes.////No experimental verification for gene 29922 (NME7)//IT
564	Forward	NDPK4	nucleoside-diphosphate kinase (ATP:dTDP)		[c] : atp + dtdp <==> adp + dttp	Nucleotides	Cytosol	2.7.4.6	Reversible	N	144794	4	There is another gene annotated as NDPK (8382.1) but Munier et al, 1998, FEBS, 289-294, did not found NDPK activity when expressed in E.coli. Therefore, I did not associated reactions to the protein NME5. THis gene is mainly expressed in testis, spermatogenonia, and in early spermatocytes.////No experimental verification for gene 29922 (NME7)//IT
565	Forward	NDPK5	nucleoside-diphosphate kinase (ATP:dGDP)		[c] : atp + dgdp <==> adp + dgtp	Nucleotides	Cytosol	2.7.4.6	Reversible	N	144819	4	There is another gene annotated as NDPK (8382.1) but Munier et al, 1998, FEBS, 289-294, did not found NDPK activity when expressed in E.coli. Therefore, I did not associated reactions to the protein NME5. THis gene is mainly expressed in testis, spermatogenonia, and in early spermatocytes.////No experimental verification for gene 29922 (NME7)//IT
566	Forward	NDPK6	nucleoside-diphosphate kinase (ATP:dUDP)		[c] : atp + dudp <==> adp + dutp	Nucleotides	Cytosol	2.7.4.6	Reversible	N	144844	4	There is another gene annotated as NDPK (8382.1) but Munier et al, 1998, FEBS, 289-294, did not found NDPK activity when expressed in E.coli. Therefore, I did not associated reactions to the protein NME5. THis gene is mainly expressed in testis, spermatogenonia, and in early spermatocytes.////No experimental verification for gene 29922 (NME7)//IT
567	Forward	NDPK7	nucleoside-diphosphate kinase (ATP:dCDP)		[c] : atp + dcdp <==> adp + dctp	Nucleotides	Cytosol	2.7.4.6	Reversible	N	144869	4	There is another gene annotated as NDPK (8382.1) but Munier et al, 1998, FEBS, 289-294, did not found NDPK activity when expressed in E.coli. Therefore, I did not associated reactions to the protein NME5. THis gene is mainly expressed in testis, spermatogenonia, and in early spermatocytes.////No experimental verification for gene 29922 (NME7)//IT
568	Forward	NDPK8	nucleoside-diphosphate kinase (ATP:dADP)		[c] : atp + dadp <==> adp + datp	Nucleotides	Cytosol	2.7.4.6	Reversible	N	144894	4	There is another gene annotated as NDPK (8382.1) but Munier et al, 1998, FEBS, 289-294, did not found NDPK activity when expressed in E.coli. Therefore, I did not associated reactions to the protein NME5. THis gene is mainly expressed in testis, spermatogenonia, and in early spermatocytes.////No experimental verification for gene 29922 (NME7)//IT
569	Forward	PUNP1	purine-nucleoside phosphorylase (Adenosine)		[c] : adn + pi <==> ade + r1p	Nucleotides	Cytosol	2.4.2.1	Reversible	N	144919	4	IT
570	Forward	PUNP2	purine-nucleoside phosphorylase (Deoxyadenosine)		[c] : dad-2 + pi <==> 2dr1p + ade	Purine Catabolism	Cytosol	2.4.2.1	Reversible	N	144950	4	IT
571	Forward	PUNP3	purine-nucleoside phosphorylase (Guanosine)		[c] : gsn + pi <==> gua + r1p	Purine Catabolism	Cytosol	2.4.2.1	Reversible	N	144981	4	IT
572	Forward	PUNP4	purine-nucleoside phosphorylase (Deoxyguanosine)		[c] : dgsn + pi <==> 2dr1p + gua	Purine Catabolism	Cytosol	2.4.2.1	Reversible	N	145012	4	IT
573	Forward	PUNP5	purine-nucleoside phosphorylase (Inosine)		[c] : ins + pi <==> hxan + r1p	Purine Catabolism	Cytosol	2.4.2.1	Reversible	N	145043	4	IT
574	Forward	PUNP6	purine-nucleoside phosphorylase (Deoxyinosine)		[c] : din + pi <==> 2dr1p + hxan	Purine Catabolism	Cytosol	2.4.2.1	Reversible	N	145088	4	IT
575	Forward	PUNP7	purine-nucleoside phosphorylase (Xanthosine)		[c] : pi + xtsn <==> r1p + xan	Nucleotides	Cytosol	2.4.2.1	Reversible	N	145119	4	IT
576	Forward	RNDR1	ribonucleoside-diphosphate reductase (ADP)		[c] : adp + trdrd --> dadp + h2o + trdox	Nucleotides	Cytosol	1.17.4.1	Irreversible	N	145170	2	IT//needs ATP, iron -protein (kegg note)
577	Forward	RNDR2	ribonucleoside-diphosphate reductase (GDP)		[c] : gdp + trdrd --> dgdp + h2o + trdox	Nucleotides	Cytosol	1.17.4.1	Irreversible	N	145202	2	IT//needs ATP, iron -protein (kegg note)
578	Forward	RNDR3	ribonucleoside-diphosphate reductase (CDP)		[c] : cdp + trdrd --> dcdp + h2o + trdox	Nucleotides	Cytosol	1.17.4.1	Irreversible	N	145234	4	IT//needs ATP, iron -protein (kegg note)
579	Forward	RNDR4	ribonucleoside-diphosphate reductase (UDP)		[c] : trdrd + udp --> dudp + h2o + trdox	Nucleotides	Cytosol	1.17.4.1	Irreversible	N	145266	2	IT//needs ATP, iron -protein (kegg note)
580	Forward	TMDS	thymidylate synthase	TMP synthetase, dTMP synthase, methylenetetrahydrofolate:dUMP, thymidylate synthetase	[c] : dump + mlthf --> dhf + dtmp	Nucleotides	Cytosol	2.1.1.45	Irreversible	N	145378	4	IT//homodimer (Genecards)
581	Forward	TMDK1	thymidine kinase (ATP:thymidine)		[c] : atp + thymd --> adp + dtmp + h	Nucleotides	Cytosol	2.7.1.21	Irreversible	N	145408	4	activity of TK2 has been detected in both cytosol and mito. The fluorescence study could not identify a mito TK2, therefore, it is thought that there different transcript.//TK2 seems also to act on dCyt but higher concentration is needed --> therefore rxn is not included//IT
582	Forward	DURIK1	deoxyuridine kinase (ATP:Deoxyuridine)		[c] : atp + duri --> adp + dump + h	Nucleotides	Cytosol		Irreversible	N	145439	2	IT
583	Forward	TMDPP	thymidine phosphorylase		[c] : pi + thymd <==> 2dr1p + thym	Pyrimidine Catabolism	Cytosol	2.4.2.4	Reversible	N	145509	4	in cytoplasm or in mitochondria - not really clear. In patient with Mitochondrial neurogastrointestinal encephalomyopathy (MNGIE) the thymidine phosphorylase shows only 10% activity:"We hypothesize that, in patients with TP deficiency, increased levels of dThd and dUrd cause mitochondrial nucleotide pool imbalances, which, in turn, lead to mtDNA abnormalities including site-specific point mutatio…
584	Forward	URIK1	uridine kinase (ATP:Uridine)		[c] : atp + uri --> adp + h + ump	Pyrimidine Biosynthesis	Cytosol	2.7.1.48	Irreversible	N	145579	4	IT//Kashuba 2002 found 7371 product predominately in cytoplasme but when cell was infected with Epstein-Barr virus, the protein was located in nucleus --> I did not account for this observation yet.//Found protein expressed in most tissues.//Ozaki et al, 1996 found mRNA expressed in testis//UCK2: interestingly the papers differ in their results of expression of the corresponding mRNA. While Ozaki…
585	Forward	CYTDK1	cytidine kinase (ATP)		[c] : atp + cytd --> adp + cmp + h	Nucleotides	Cytosol		Irreversible	N	145651	2	IT//The cytidine activity has been assigned by GeneCards to this enzyme and Van Rompay 2001.//Kashuba 2002 found 7371 product predominately in cytoplasme but when cell was infected with Epstein-Barr virus, the protein was located in nucleus --> I did not account for this observation yet.//Found protein expressed in most tissues.//UCK2: interestingly the papers differ in their results of expressio…
586	Forward	HXPRT	hypoxanthine phosphoribosyltransferase (Hypoxanthine)		[c] : hxan + prpp --> imp + ppi	Salvage Pathway	Cytosol	2.4.2.8	Irreversible	N	145769	4	IT//GeneCards: can act on both hxan and gua.//homotetramer////purine salvage
587	Forward	DMATT	dimethylallyltranstransferase		[c] : dmpp + ipdp --> grdp + ppi	Cholesterol Metabolism	Cytosol	2.5.1.1	Irreversible	N	199300	2	The isoprene biosynthetic pathway provides the cell with cholesterol, ubiquinone, dolichol, and other nonsterol metabolites. Farnesylpyrophosphate synthetase (EC 2.5.1.10) catalyzes the formation of both geranyl and farnesylpyrophosphate from isopentenylpyrophosphate and dimethylallyl pyrophosphate.////cytosolic version as per Swiss prot////NJ
588	Forward	GRTT	geranyltranstransferase		[c] : grdp + ipdp --> frdp + ppi	Cholesterol Metabolism	Cytosol	2.5.1.10	Irreversible	N	199314	2	The isoprene biosynthetic pathway provides the cell with cholesterol, ubiquinone, dolichol, and other nonsterol metabolites. Farnesylpyrophosphate synthetase (EC 2.5.1.10) catalyzes the formation of both geranyl and farnesylpyrophosphate from isopentenylpyrophosphate and dimethylallyl pyrophosphate.////cytosolic version as per swiss prot////NJ
589	Forward	FRTT	farnesyltranstransferase	geranylgeranyl diphosphate synthase	[c] : frdp + ipdp --> ggdp + ppi	Cholesterol Metabolism	Cytosol	2.5.1.29	Irreversible	N	199324	2	Don't know who added this. However the reaction appears consistent w/ Swiss-Prot. //NJ
590	Forward	RBFK	riboflavin kinase		[c] : atp + ribflv --> adp + fmn + h	Riboflavin Metabolism	Cytosol	2.7.1.26	Irreversible	N	199519	4	GeneCards located enzyme in cytoplasm based on sequence.//IT
591	Forward	ACP1(FMN)	acid phosphatase (FMN)		[c] : fmn + h2o --> pi + ribflv	Riboflavin Metabolism	Cytosol	3.1.3.2	Irreversible	N	199567	2	IT
592	Forward	DNADDP	Deaminido NAD diphosphatase		[c] : dnad + h2o --> amp + (2) h + nicrnt	NAD Metabolism	Cytosol	3.6.1.9	Irreversible	N	199617	2	homodimer; membrane protein;//broad specificity;//in general: //a dinucleotide +h2o--> 2 mononucleotides//IT
593	Forward	DHFR	dihydrofolate reductase		[c] : dhf + h + nadph <==> nadp + thf	Folate Metabolism	Cytosol	1.5.1.3	Reversible	N	200391	2	IT////cyto?//Ball: p 359
594	Forward	LEUTA	leucine transaminase		[c] : akg + leu-L <==> 4mop + glu-L	Valine, Leucine, and Isoleucine Metabolism	Cytosol	2.6.1.6	Reversible	N	200620	4	reversible reaction, substrate specificities - Somatic Cell Genet. 1980 Sep;6(5):641-52.////cytosol - Biochim Biophys Acta. 1997 Apr 25;1339(1):9-13.
595	Forward	PNTK	pantothenate kinase		[c] : atp + pnto-R --> 4ppan + adp + h	CoA Biosynthesis	Cytosol	2.7.1.33	Irreversible	N	200696	4	This gene is defective in Hallervorden-Spatz syndrome (PanK2)////01-24-05 IT////Expression: //PanK1: heart, liver, kidney//PanK2: ubiquitously, inluding retina and infant basal ganglia//PanK3: mostly liver//PanK4: most abundant in muscle, but expressed in all tissues////There are 2 other reactions of this enzyme - I did not included them yet
596	Forward	PPCDC	phosphopantothenoylcysteine decarboxylase		[c] : 4ppcys + h --> co2 + pan4p	CoA Biosynthesis	Cytosol	4.1.1.36	Irreversible	N	200728	4	I found this gene only annotated in SEED////IT
597	Forward	PTPAT	pantetheine-phosphate adenylyltransferase		[c] : atp + h + pan4p <==> dpcoa + ppi	CoA Biosynthesis	Cytosol	2.7.7.3	Reversible	N	200775	4	01-24-05 IT
598	Forward	DPCOAK	dephospho-CoA kinase		[c] : atp + dpcoa --> adp + coa + h	CoA Biosynthesis	Cytosol	2.7.1.24	Irreversible	N	200793	4	01-24-05 IT
599	Forward	DHPM1	dihydropyrimidinase (5,6-dihydrouracil)		[c] : 56dura + h2o --> cala + h	Pyrimidine Catabolism	Cytosol	3.5.2.2	Irreversible	N	200844	4	IT
600	Forward	DHPM2	dihydropyrimidinase (dihydrothymine)		[c] : 56dthm + h2o --> 3uib + h	Pyrimidine Catabolism	Cytosol	3.5.2.2	Irreversible	N	200855	2	IT
601	Forward	NADPN	NADP nucleosidase		[c] : h2o + nadp --> adprbp + h + ncam	NAD Metabolism	Cytosol	3.2.2.6	Irreversible	N	200883	2	IT//Boyer et al reported NAD glycohydrolase location on outer membrane of rat mitochondria. In addition, Bender (book) mentioned degradation of NAD(P) in cell////ADPribose moiety is normally transfered to protein which profoundly affect the target protein effector function. protein modification is reversed by hydrolases leading to liberation of ADPrib. the free ADPrib pool is tightly regulated in…
602	Forward	NADN	NAD nucleosidase		[c] : h2o + nad --> adprib + h + ncam	NAD Metabolism	Cytosol	3.2.2.5	Irreversible	N	200909	2	IT//Boyer et al reported NAD glycohydrolase location on outer membrane of rat mitochondria. In addition, Bender (book) mentioned degradation of NAD(P) in cell
603	Forward	NNAT	nicotinate-nucleotide adenylyltransferase		[c] : atp + h + nicrnt --> dnad + ppi	NAD Metabolism	Cytosol	2.7.7.18	Irreversible	N	201010	4	IT
604	Forward	NADK	NAD kinase		[c] : atp + nad --> adp + h + nadp	NAD Metabolism	Cytosol	2.7.1.23	Irreversible	N	201060	4	IT//expressed in most tissues but not in skeletal muscle cells
605	Forward	NADS2	NAD synthase (glutamine-hydrolysing)		[c] : atp + dnad + gln-L + h2o --> amp + glu-L + h + nad + ppi	NAD Metabolism	Cytosol	6.3.5.1	Irreversible	N	201153	4	IT
606	Forward	RBK_D	D-ribulokinase		[c] : atp + rbl-D --> adp + h + ru5p-D	Pentose and Glucuronate Interconversions	Cytosol	2.7.1.47	Irreversible	N	204368	2	- ribulokinase has been identified in mammals [Huck, Mol Genet Metab 2004]
607	Forward	FADDP	FAD diphosphatase		[c] : fad + h2o --> amp + fmn + (2) h	Riboflavin Metabolism	Cytosol	3.6.1.9	Irreversible	N	204682	2	homodimer; membrane protein;//broad specificity;//in general: //a dinucleotide +h2o--> 2 mononucleotides//IT
608	Forward	FMNAT	FMN adenylyltransferase		[c] : atp + fmn + h --> fad + ppi	Riboflavin Metabolism	Cytosol	2.7.7.2	Irreversible	N	204702	2	IT
609	Forward	NMNS	NMN synthetase		[c] : h + ncam + prpp --> nmn + ppi	NAD Metabolism	Cytosol	2.4.2.12	Irreversible	N	204743	4	p. 850//IT
610	Forward	RNMK	ribosylnicotinamide kinase		[c] : atp + rnam --> adp + h + nmn	NAD Metabolism	Cytosol	2.7.1.22	Irreversible	N	204753	4	IT////There are two human genes for this reaction however i could not identify the second gene in Entrz-Gene
611	Forward	DADNK	deoxyadenosine kinase		[c] : atp + dad-2 --> adp + damp + h	Nucleotides	Cytosol	2.7.1.76	Irreversible	N	213022	4	reaction was included during gap filling.////i could not identify a gene for this reaction, however, its activity has been observed/studied in/from human placenta cells//IT
612	Forward	GUAPRT	guanine phosphoribosyltransferase		[c] : gua + prpp --> gmp + ppi	Salvage Pathway	Cytosol	2.4.2.8	Irreversible	N	213130	4	homotetramer//IT//GeneCards: can act on both hxan and gua. (also in Devlin biochem book)////purine salvage
613	Forward	ACCOAC	acetyl-CoA carboxylase		[c] : accoa + atp + hco3 --> adp + h + malcoa + pi	Fatty Acid Metabolism	Cytosol	6.4.1.2	Irreversible	N	213653	4	31://- cytoplasmic [UniProt]////32://-cytoplasmic [UniProt]////Alpha and beta subunits can catalyze the reaction as individual homodimers, or heterodimers. see Munday, Abstract	Regulation of mammalian acetyl-CoA carboxylase.//Biochem Soc Trans. 2002 Nov;30(Pt 6):1059-64. Review
614	Forward	ACACT1	acetyl-CoA C-acetyltransferase		[c] : (2) accoa --> aacoa + coa	Cholesterol Metabolism	Cytosol	2.3.1.9	Irreversible	N	213766	4	ACAT1 - mitochondrial: involved in beta ox//ACAT2 - cytoplasmic - involved in HMG-CoA synthesis for subsequent xol biosynthesis//also peroxisomal and mitochondrial subtypes - see liter refs//uniprot + lit//NJ
615	Forward	HMBS	hydroxymethylbilane synthase		[c] : h2o + (4) ppbng --> hmbil + (4) nh4	Heme Biosynthesis	Cytosol	4.3.1.8	Irreversible	N	213791	2	- Added by RS/TV////- Porphobilinogen deaminase (Hydroxymethylbilane synthase) (HMBS), catalyzes the head to tail condensation of four molecules of the monopyrrole porphobilinogen, to form the linear tetrapyrrole, hydroxymethylbilane. Catalytic activity also specified by Gene cards. (Raich N, Romeo PH, Dubart A, Beaupain D, Cohen-Solal M, Goossens M. Nucleic Acids Res. 1986 Aug 11;14(15):5955-68)…
616	Forward	UPP3S	uroporphyrinogen-III synthase		[c] : hmbil --> h2o + uppg3	Heme Biosynthesis	Cytosol	4.2.1.75	Irreversible	N	213803	0	- Added by RS/TV////Proteome////- Uroporphyrinogen-III synthase (UROS), hmb is rapidly converted to uroporphyrinogen III by an intramolecular rearrangment of the D-pyrrole group and ring closure. (Tsai SF, Bishop DF, Desnick RJ. Proc Natl Acad Sci U S A. 1988 Oct;85(19):7049-53)////- Although expressed in multiple tissues, prominently expressed in liver, heart, and skeletal muscle. (Aizencang G, …
617	Forward	UPPDC1	uroporphyrinogen decarboxylase (uroporphyrinogen III)		[c] : (4) h + uppg3 --> (4) co2 + cpppg3	Heme Biosynthesis	Cytosol	4.1.1.37	Irreversible	N	213821	4	- Added by RS/TV////Biochem textbook////- Cytoplasmic according to GeneCards////- Uroporphyrinogen decarboxylase is a cytosolic enzyme involved in the biosynthesis of heme. It catalyzes the sequential removal of the four carboxyl groups of the carboxymethyl side chains of uroporphyrinogen to yield coproporphyrinogen. (Romeo PH, Raich N, Dubart A, Beaupain D, Pryor M, Kushner J, Cohen-Solal M, Goo…
618	Forward	PDHm	pyruvate dehydrogenase		[m] : coa + nad + pyr --> accoa + co2 + nadh	Glycolysis/Gluconeogenesis	Mitochondria	1.2.4.1	Irreversible	N	213964	0	5160://-mitochondrial matrix [LocusLink]//-ubiquitously expressed [UniProt]////5161://- testis specific [UniProt]////8050://-X component binds to E3 [LocusLink]//
619	Forward	CSm	citrate synthase		[m] : accoa + h2o + oaa --> cit + coa + h	Citric Acid Cycle	Mitochondria		Irreversible	N	214045	0	mitochondrial matrix [RefSeq], [UniProt]//- reaction considered irreversible [Orten, HUman Biochem 1975]
620	Forward	NNDPR	nicotinate-nucleotide diphosphorylase (carboxylating)		[c] : (2) h + prpp + quln --> co2 + nicrnt + ppi	NAD Metabolism	Cytosol	2.4.2.19	Irreversible	N	214236	2	IT
621	Forward	ASP1DC	aspartate 1-decarboxylase		[c] : asp-L + h --> ala-B + co2	beta-Alanine metabolism	Cytosol	4.1.1.11	Irreversible	N	214432	1	KEGG says that enzyme takes asp as a substrate, but no references are easily found to back that up in humans, so modeling evidence only.
622	Forward	ALCD1	alcohol dehydrogenase (methanol)		[c] : meoh + nad <==> fald + h + nadh	Miscellaneous	Cytosol		Reversible	N	216050	4	- Methanol is oxidized by alcohol dehydrogenase in the presence of NAD to formaldehyde [Abramson 2000]//-Ethanol is preferentially metabolized by alcohol dehydrogenase and therefore can be effective in treatment of methanol poisoning [Dawidek-Pietryka 1998]//- alcohol dehydrogenase is a predominant enzyme for methanol and ethylene glycol ox-//idation (see [Ziegler 1988] ref in [Dawidek-Pietryka 1…
623	Forward	ADPRDP	ADPribose diphosphatase		[c] : adprib + h2o --> amp + (2) h + r5p	Nucleotides	Cytosol	3.6.1.13	Irreversible	N	216775	4	no information for compartiment.//Activity is relatively the same for Mannose, Glucose and ribose. Enzyme cannot act on ribo - or deoxyribonucleoside-tri-phosphates.//Needs Mg2+.//Is widely expressed, but most abundant in liver (Genecards)////ADPglucose is an important precursor bacterial glycogen and plant starch synthesis, whereas ADP-mannose has no known physiological function, although the co…
624	Forward	ACONTm	Aconitate hydratase		[m] : cit <==> icit	Citric Acid Cycle	Mitochondria	4.2.1.3	Reversible	N	216784	0	- mitochondrial matrix [RefSeq], [UniProt]
625	Forward	ICDHxm	Isocitrate dehydrogenase (NAD+)		[m] : icit + nad --> akg + co2 + nadh	Citric Acid Cycle	Mitochondria	1.1.1.41	Irreversible	N	216842	0	- protein consists of two alpha subunits, one beta subunit, and one gamma subunit. [RefSeq]//- all of the NAD+ specific isocitrate dehydrogenase is found in the mitochondria [Orten, Human Biochem 1975]//- reaction appears to be irreversible [Orten, Human Biochem 1975]////3419://- alpha subunit, NAD(+)-dependent isocitrate dehydrogenase [RefSeq]//- mitochondrial [UniProt]////3420://- beta subunit,…
626	Forward	ICDHyp	Isocitrate dehydrogenase (NADP+)		[x] : icit + nadp --> akg + co2 + nadph	Citric Acid Cycle	Peroxisome	1.1.1.42	Irreversible	N	216930	4	3417://- NADP(+)-dependent isocitrate dehydrogenase found in the cytoplasm and peroxisomes [RefSeq]//- identified by homology search; 59% identity to yeast Idp3p [Geisbrecht 1999]//- expression in yeast restored partial function to Idp3p knockout [Geisbrecht 1999]//- found in peroxisomes and cytoplasm of human and rat liver cells, ~ 27% assoc w/ peroxisome [Geisbrecht 1999]//- known gap; the sour…
627	Forward	SUCOAS1m	Succinate--CoA ligase (GDP-forming)		[m] : coa + gtp + succ <==> gdp + pi + succoa	Citric Acid Cycle	Mitochondria	6.2.1.4	Reversible	N	217406	0	- Highly ATP- and GTP-specific isoforms of succinyl-CoA synthetase in pigeon incorporate the same alpha -subunit, but different beta -subunits [Johnson et al, J Biol Chem 1998]//- heterodimer of an alpha and a beta chain [UniProt]//- mitochondrial [UniProt]
628	Forward	ME2m	malic enzyme (NADP), mitochondrial		[m] : mal-L + nadp --> co2 + nadph + pyr	Pyruvate Metabolism	Mitochondria	1.1.1.40	Irreversible	N	217900	0	4200://- mitochondrial [RefSeq], [UniProt]//- can use NADP but is more effective with NAD [UniProt]////10873://-mitochondrial [RefSeq], [UniProt]//- NADP is cofactor [RefSeq], [GO]////- Additional information by RS/TV://Malic enzyme catalyzes the oxidative decarboxylation of malate to pyruvate. ////Three different isoforms of malic enzyme have been found in mammalian tissues://(1) Me1.1: Cytosoli…
629	Forward	MDH	malate dehydrogenase		[c] : mal-L + nad <==> h + nadh + oaa	Citric Acid Cycle	Cytosol	1.1.1.37	Reversible	N	217915	0	- checked over by RS/TV (note: this reaction was a part of the Mal-Asp shuttle in the mitochondrial model)//- cytoplasm [RefSeq], [UniProt]
630	Forward	FUM	fumarase		[c] : fum + h2o <==> mal-L	Citric Acid Cycle	Cytosol	4.2.1.2	Reversible	N	217934	0
631	Forward	MDHm	malate dehydrogenase, mitochondrial		[m] : mal-L + nad <==> h + nadh + oaa	Citric Acid Cycle	Mitochondria	1.1.1.37	Reversible	N	217980	0	- mitochondrial matrix [RefSeq], [UniProt]////
632	Forward	FUMm	fumarase, mitochondrial		[m] : fum + h2o <==> mal-L	Citric Acid Cycle	Mitochondria	4.2.1.2	Reversible	N	218026	0	- exists in both cytosolic and mitochondrial form [RefSeq], [UniProt]
633	Forward	HEX4	hexokinase (D-mannose:ATP)		[c] : atp + man --> adp + h + man6p	Fructose and Mannose Metabolism	Cytosol	2.7.1.7	Irreversible	N	220628	2	- irreversible under physiological conditions [Orten and Neuhaus, Human Biochem 1975]
634	Forward	HEX7	hexokinase (D-fructose:ATP)	D-fructokinase, D-fructose(D-mannose)kinase, fructokinase, fructokinase (phosphorylating)	[c] : atp + fru --> adp + f6p + h	Fructose and Mannose Metabolism	Cytosol	2.7.1.1	Irreversible	N	220664	2	- irreversible under physiological conditions [Orten and Neuhaus, Human Biochem 1975]//- typicall occurs in intestine and liver [Orten and Neuhaus, Human Biochem 1975] and small intestinal mucosa [Champe, Biochemistry 2005]//- hexokinase has low affinity for fructuose; fructokinase is primary mechanism for phosphorylation [Champe, Biochemistry 2005]
635	Forward	HEX10	hexokinase (D-glucosamine:ATP)		[c] : atp + gam --> adp + gam6p + h	Aminosugar Metabolism	Cytosol	2.7.1.1	Irreversible	N	220700	1	- another enzymatic function associated with hexokinase according to BRENDA
636	Forward	MALT	alpha-glucosidase		[c] : h2o + malt --> (2) glc-D	Starch and Sucrose Metabolism	Cytosol	3.2.1.20	Irreversible	N	224149	4	- alpha-glucosidase activity [UniProt], [Hirschorn, PNAS 2002]//- maltose, maltotriose, and glycogen are substrates of Ganc (neutral alpha-glucosidase C); has similar catalytic properties as GAA [Martiniuk 1981]
637	Forward	TREH	alpha,alpha-trehalase		[c] : h2o + tre --> (2) glc-D	Starch and Sucrose Metabolism	Cytosol	3.2.1.28	Irreversible	N	224352	2	- based on H-Inv annotation only//- predicted to be cytosolic [HInv], but since it is similar to Treh, may later prove to be membrane bound (extracellular)//- Glycoside hydrolase, family 65, central catalytic domain containing protein [HInv]
638	Forward	PFK26	6-phosphofructo-2-kinase		[c] : atp + f6p --> adp + f26bp + h	Fructose and Mannose Metabolism	Cytosol	2.7.1.105	Irreversible	N	225777	0
639	Forward	ACSm	acetyl-CoA synthetase		[m] : ac + atp + coa --> accoa + amp + ppi	Glycolysis/Gluconeogenesis	Mitochondria	6.2.1.1	Irreversible	N	225891	2	- catalyzes irreversible reaction between acetate and ATP to acetyl-CoA [RefSeq]//- mitochondrial matrix [UniProt]//- primarily a cardiac enzyme [RefSeq]//- enzyme has been characterized in mouse and cow, assumed to have a similar function in humans [Fujino, J Biol Chem 2001]////- Additional information by RS/TV://1) localized in the mitochondria//2) Loosely bound to the inner side of the inner m…
640	Forward	GLYOX	hydroxyacylglutathione hydrolase	glyoxalase II	[c] : h2o + lgt-S --> gthrd + h + lac-D	Pyruvate Metabolism	Cytosol	3.1.2.6	Irreversible	N	226136	4	3029://- hydrolyzes S-D- lactoyl-glutathione to form//glutathione and D-lactic acid [UniProt]//- cloned & expressed in E. coli; recombinant enzyme had full catalytic activity and kinetic parameters indistinguishable from those of the native enzyme purified from human erythrocytes [Ridderstrom 1996]//- gene encodes both a cytosolic enzyme and a mitochondrial matrix enzyme [Cordell 2004]////84264:/…
641	Forward	GLYOXm	hydroxyacylglutathione hydrolase, mitochondrial		[m] : h2o + lgt-S --> gthrd + h + lac-D	Pyruvate Metabolism	Mitochondria	3.1.2.6	Irreversible	N	226156	4	3029://- hydrolyzes S-D- lactoyl-glutathione to form//glutathione and D-lactic acid [UniProt]//- cloned & expressed in E. coli; recombinant enzyme had full catalytic activity and kinetic parameters indistinguishable from those of the native enzyme purified from human erythrocytes [Ridderstrom 1996]//- gene encodes both a cytosolic enzyme and a mitochondrial matrix enzyme [Cordell 2004]////Note: t…
642	Forward	LGTHL	lactoylglutathione lyase	glyoxalase I	[c] : gthrd + mthgxl --> lgt-S	Pyruvate Metabolism	Cytosol	4.4.1.5	Irreversible	N	226183	4	- Catalyzes the conversion of hemimercaptal, formed from methylglyoxal and glutathione, to//S-lactoylglutathione [UniProt]//- cloned and expressed [Ranganathan 1993], [Kim 1993]//- 51% nucleotide homology and 42% amino acid homology with bacterial glyoxalase-I [Ranganathan 1993]; 57% identity with Pseudomonas putida glyoxalase I [Kim 1993]
643	Forward	PPAm	inorganic diphosphatase		[m] : h2o + ppi --> h + (2) pi	Oxidative Phosphorylation	Mitochondria	3.6.1.1	Irreversible	N	226198	4	- Added by RS/TV////Catalytic Activity://Inorganic phosphatase catalyzes the hydrolysis of pyrophosphate to form orthophosphate. There are two groups of Ppases (type I and type 2). Both catalyzes the same aforementioned reaction, however vary in their kinetic information, co-factor usuage. More differences described Fabrichniy IP, Lehtio L, Salminen A, Zyryanov AB, Baykov AA, Lahti R, Goldman A.B…
644	Forward	UAGDP	UDP-N-acetylglucosamine diphosphorylase		[c] : acgam1p + h + utp --> ppi + uacgam	Aminosugar Metabolism	Cytosol	2.7.7.23	Irreversible	N	226784	4	- shown as irreversible in Devlin p. 672, Orten p. 244, Varki p. 74////6675://- cytoplasmic [UniProt]////91373://- only annotated as UDP-GlcNAc pyrophosphorylase in H-Inv Db
645	Forward	FBP26	Fructose-2,6-bisphosphate 2-phosphatase		[c] : f26bp + h2o --> f6p + pi	Fructose and Mannose Metabolism	Cytosol	3.1.3.46	Irreversible	N	228316	0
646	Forward	UNK2	2-keto-4-methylthiobutyrate transamination		[c] : 2kmb + gln-L + h --> glu-L + met-L	Arginine and Proline Metabolism	Cytosol		Irreversible	N	228431	2	This reaction follows the scheme in the reference, checked for bacteria and given physiological data since the end product, met-L, is known for humans.
647	Forward	NDP6	nucleoside-diphosphatase (dCDP)		[c] : dcdp + h2o --> dcmp + h + pi	Nucleotides	Cytosol	3.6.1.6	Irreversible	N	243642	2	based on picture p. 845 - could not find gene. there might be another reference out there - i did not search for long\//IT
648	Forward	NDP8	nucleoside-diphosphatase (dUDP)		[c] : dudp + h2o --> dump + h + pi	Nucleotides	Cytosol	3.6.1.6	Irreversible	N	243654	4	IT
649	Forward	CO2tm	CO2 transport (diffusion), mitochondrial		co2[c] <==> co2[m]	Transport, Mitochondrial	Cytosol, Mitochondria		Reversible	Y	327500	4	- Added by RS/TV////- This article states the following, "this conclusion [of the experiment] is in accord with the generally accepted view that CO2 readily traverses biological membranes, including those of the mitochondrion probably by unmediated physical diffusion". (Balboni E, Lehninger AL. J Biol Chem. 1986 Mar 15;261(8):3563-70.)
650	Forward	PIt2m	phosphate transporter, mitochondrial		h[c] + pi[c] <==> h[m] + pi[m]	Transport, Mitochondrial	Cytosol, Mitochondria		Reversible	Y	331613	4	- Added by RS/TV////Mitochondrial according to Entrez Gene Database////Four transcript variants according to RefSeq found on Entrez Gene Database////1) Substrate specificity: Phosphate//2) Transport mechanism: Proton antiport//3) Tissue Localization: Variant 1(isoform a: heart, muscle, skeletal muscle, diaphragm), Variant 2&3(isoform b: liver, kidney, brain, thymus, lung, heart, skeletal muscle, …
651	Forward	PYRt2m	pyruvate mitochondrial transport via proton symport		h[c] + pyr[c] <==> h[m] + pyr[m]	Transport, Mitochondrial	Cytosol, Mitochondria		Reversible	Y	331625	0	Halestrap et al, Int J Biochem 1980////- Additional Info by RS/TV://Ferdinando Palmieri, The mitochondrial transporter family (SLC25): physiological and pathological implications.////"not yet identified at the molecular level"
652	Forward	H2Otm	H2O transport, mitochondrial		h2o[c] <==> h2o[m]	Transport, Mitochondrial	Cytosol, Mitochondria		Reversible	Y	331630	4	- Added by RS/TV////- It is suggested that AQP8-mediated water transport may be particularly important for rapid expansions of mitochondrial volume. ////- Immunoblotting, electron microscopy and biophysical studies show the presence of AQP8.////- In this study was found in the rat liver, but also found in the mitochondria of other organs. ////(Calamita G, Ferri D, Gena P, Liquori GE, Cavalier A, …
653	Forward	CITtbm	citrate transport, mitochondrial		cit[c] + pep[m] <==> cit[m] + pep[c]	Transport, Mitochondrial	Cytosol, Mitochondria		Reversible	Y	331646	4	- Added by RS/TV////- mitochondrial according to Entrez gene database////- GPR association / willingness to transport tricarboxylates & dicarboxylates (citrate, malate) / tissue localization (liver, kidney, pancreas, brain, lung, heart) see Table 1 in Palmieri, F. The mitochondrial transporter family (SLC25): physiological and pathological implications. Pflugers Arch. 2004 //Feb. (PMID: 14598172)
654	Forward	PSERT	phosphoserine transaminase		[c] : 3php + glu-L --> akg + pser-L	Glycine, Serine, and Threonine Metabolism	Cytosol	2.6.1.52	Irreversible	N	602226	4	irreversible according to Lehninger (pg. 844, 4th ed.)////
655	Forward	SUCOASm	Succinate--CoA ligase (ADP-forming)		[m] : atp + coa + succ <==> adp + pi + succoa	Citric Acid Cycle	Mitochondria	6.2.1.5	Reversible	N	1134913	0	- Highly ATP- and GTP-specific isoforms of succinyl-CoA synthetase in pigeon incorporate the same alpha -subunit, but different beta -subunits [Johnson et al, J Biol Chem 1998]//- heterodimer of an alpha and a beta chain [UniProt]//- mitochondrial [UniProt]
656	Forward	MALtm	malate transport, mitochondrial		mal-L[c] + pi[m] <==> mal-L[m] + pi[c]	Transport, Mitochondrial	Cytosol, Mitochondria		Reversible	Y	1164664	4	- Added by RS/TV////Mitochondrial according to Entrez gene database////1) Substrate specificity: Malate, succinate////2) Tissue localization: //Slc25a10.1-m (Liver, kidney heart, brain, lung, pancreas)////3) GPR association as shown////1 through 3 according to Table 1 in Palmieri, F. The mitochondrial transporter family (SLC25): physiological and pathological implications. Pflugers Arch. 2004 //F…
657	Forward	HCO3Em	HCO3 equilibration reaction		[m] : co2 + h2o <==> h + hco3	Urea cycle/amino group metabolism	Mitochondria		Reversible	N	1300343	2	Equilibrium reaction necessary for bicarbonate/co2 to participate in urea cycle
658	Forward	DPGase	Diphosphoglycerate phosphatase	2,3-diphosphoglycerate phosphatase	[c] : 23dpg + h2o --> 3pg + pi	Glycolysis/Gluconeogenesis	Cytosol	3.1.3.13	Irreversible	N	1315516	0
659	Forward	O2tm	O2 transport (diffusion)		o2[c] <==> o2[m]	Transport, Mitochondrial	Cytosol, Mitochondria		Reversible	Y	1334342	1	- Additional info by RS/TV////- No genes found.////- Some data found for the existence of a diffusion mechanism for oxygen across the mitochondrial membrane. Oxygen gradients were recorded in the following paper: Koyama T, Kinjo M, Araiso T. Adv Exp Med Biol. 1989;248:763-7.////- oxygen assumed to be transported freely into all compartments//
660	Forward	CITtam	citrate transport, mitochondrial		cit[c] + mal-L[m] <==> cit[m] + mal-L[c]	Transport, Mitochondrial	Cytosol, Mitochondria		Reversible	Y	1334507	4	- Added by RS/TV////- mitochondrial according to Entrez gene database////- GPR association / willingness to transport tricarboxylates & dicarboxylates (citrate, malate) / tissue localization (liver, kidney, pancreas, brain, lung, heart) see Table 1 in Palmieri, F. The mitochondrial transporter family (SLC25): physiological and pathological implications. Pflugers Arch. 2004 //Feb. (PMID: 14598172)…
661	Forward	H2Otn	H2O transport, nuclear		h2o[n] <==> h2o[c]	Transport, Nuclear	Cytosol, Nucleus		Reversible	Y	1391837	1	added as part of gap-filling process; water assumed to be transported freely into all compartments//
662	Forward	H2CO3D	carboxylic acid dissociation		[c] : co2 + h2o <==> h2co3	Miscellaneous	Cytosol	4.2.1.1	Reversible	N	1436649	0	- reversible (Entrez)////[759.1]: cytosolic; 5 to 6 times more abundant than CA2 in human erythrocytes; expressed in epithelium of the large intestine, corneal epithelium, lens, ciliary body epithelium, sweat glands, adipose tissue, myoepithelial cells, neutrophils and zona glomerulosa cells of adrenal gland (Sly WS, Hu PY. Annu Rev Biochem. 1995;64:375-401. Review.)////[760.1]: cytosolic; expres…
663	Forward	UGLT	UDPglucose--hexose-1-phosphate uridylyltransferase		[c] : gal1p + udpg <==> g1p + udpgal	Galactose metabolism	Cytosol	2.7.7.12	Reversible	N	1437487	0	- UGLT reaction is reversible [Holden et al, J Biol Chem, 2003]
664	Forward	SUCD1m	succinate dehydrogenase		[m] : fad + succ <==> fadh2 + fum	Citric Acid Cycle	Mitochondria	1.3.99.1	Reversible	N	1437892	0	- complex is composed of four nuclear-encoded subunits and is localized in the mitochondrial inner membrane [RefSeq]//////6389, 6390, 6391, 6392://- mitochondrial inner membrane [UniProt]////in mitochondrial paper (IT) was FRDcm
665	Forward	G6PDH2r	glucose 6-phosphate dehydrogenase		[c] : g6p + nadp <==> 6pgl + h + nadph	Pentose Phosphate Pathway	Cytosol	1.1.1.49	Reversible	N	1437943	0	2539://- cytosolic [RefSeq]//- specific for glucose-6-phosphate [RefSeq for 9563]//- NADP is cofactor [RefSeq, UniProt]//- reversible [Salway, Metabolism at a Glance], [Orten, Human Biochem]
666	Forward	ME1m	malic enzyme (NAD), mitochondrial		[m] : mal-L + nad --> co2 + nadh + pyr	Pyruvate Metabolism	Mitochondria	1.1.1.38	Irreversible	N	1437993	0	- mitochondrial [RefSeq], [UniProt]//- can use NADP but is more effective with NAD [UniProt]
667	Forward	LCADi	lactaldehyde dehydrogenase		[c] : h2o + lald-L + nad --> (2) h + lac-L + nadh	Pyruvate Metabolism	Cytosol	1.2.1.21	Irreversible	N	1438923	2	- NAD-dependent aldehyde dehydrogenase can convert L or D-lactaldehyde to L or D-lactate, respectively (see Fig 3 of [Ewaschuk 2005]; this pathway is based on original work done in cats [Christopher 1990] suggesting that methylglyoxal metabolism can result in D-lactic acidosis under extreme conditions//- aldehyde dehydrogenase from goat liver has been shown to oxidize lactaldehyde to lactic acid;…
668	Forward	ALCD2if	alcohol dehydrogenase, forward rxn (ethanol -> acetaldehyde)		[c] : etoh + nad --> acald + h + nadh	Glycolysis/Gluconeogenesis	Cytosol	1.1.1.1	Irreversible	N	1439131	0	- ethanol metabolism by alcohol dehydrogenases occurs in the cytosol [Salway]//- Class I isozymes are homo- and heterodimers (aa, bb, cc, ab, ac, bc) [Ramchandani et al, Pathol Biol 2001]////Also from Ramchandani paper://- 124 (formerly ADH1 alpha subunit, now ADH1A) has low ethanol catalytic efficiency//- 125 (formerly ADH2 beta subunit, now ADH1B) has high ethanol catalytic efficiency//-126 (fo…
669	Forward	ORNDC	Ornithine Decarboxylase		[c] : h + orn --> co2 + ptrc	Urea cycle/amino group metabolism	Cytosol	4.1.1.17	Irreversible	N	1439613	4	Gene and enzyme characterized
670	Forward	ABUTD	Aminobutyraldehyde dehydrogenase	Aminobutanal dehydrogenase	[c] : 4abutn + h2o + nad --> 4abut + (2) h + nadh	beta-Alanine metabolism	Cytosol	1.2.1.19	Irreversible	N	1440650	4	gene and reaction characterized
671	Forward	GLUDC	Glutamate Decarboxylase		[c] : glu-L + h --> 4abut + co2	Glutamate metabolism	Cytosol	4.1.1.15	Irreversible	N	1440699	4	Entrez gene - This gene encodes one of several forms of glutamic acid decarboxylase, identified as a major autoantigen in insulin-dependent diabetes. The enzyme encoded is responsible for catalyzing the production of gamma-aminobutyric acid from L-glutamic acid. A pathogenic role for this enzyme has been identified in the human pancreas since it has been identified as an autoantigen and an autore…
672	Forward	L-LACtm	L-lactate transport, mitochondrial		h[c] + lac-L[c] <==> h[m] + lac-L[m]	Transport, Mitochondrial	Cytosol, Mitochondria		Reversible	Y	1441146	0	- Added by RS/TV////- No genes found.////- Brooks, 1999
673	Forward	GMPS2	GMP synthase		[c] : atp + gln-L + h2o + xmp --> amp + glu-L + gmp + (2) h + ppi	Nucleotides	Cytosol	6.3.5.2	Irreversible	N	1441466	4	IT//GeneCards://needs MG2+//homodimer
674	Forward	D-LACtm	D-lactate transport, mitochondrial		h[c] + lac-D[c] <==> h[m] + lac-D[m]	Transport, Mitochondrial	Cytosol, Mitochondria		Reversible	Y	1441480	0
675	Forward	ADK3	adentylate kinase (GTP)		[c] : amp + gtp <==> adp + gdp	Nucleotides	Cytosol		Reversible	N	1441498	4	IT
676	Forward	PYNP2r	pyrimidine-nucleoside phosphorylase (uracil)		[c] : pi + uri <==> r1p + ura	Pyrimidine Catabolism	Cytosol	2.4.2.2	Reversible	N	1441561	4	IT
677	Forward	DURIPP	deoxyuridine phosphorylase		[c] : duri + pi <==> 2dr1p + ura	Nucleotides	Cytosol		Reversible	N	1441571	4	IT
678	Forward	ALDD2xm	aldehyde dehydrogenase (acetylaldehyde, NAD), mitochondrial		[m] : acald + h2o + nad --> ac + (2) h + nadh	Glycolysis/Gluconeogenesis	Mitochondria	1.2.1.3	Irreversible	N	1441685	0
679	Forward	GLXtp	glyoxylate transport, peroxisomal		glx[c] <==> glx[x]	Transport, Peroxisomal	Cytosol, Peroxisome		Reversible	Y	1441699	1	- reaction proposed in Fig 6 of [Baker 2004]
680	Forward	ACCOAtn	acetyl-CoA transport, nuclear		accoa[c] <==> accoa[n]	Transport, Nuclear	Cytosol, Nucleus		Reversible	Y	1441729	1	it
681	Forward	COAtn	coenzyme A transport, nuclear		coa[c] <==> coa[n]	Transport, Nuclear	Cytosol, Nucleus		Reversible	Y	1441732	2	it
682	Forward	ADK1m	adenylate kinase, mitochondrial		[m] : amp + atp <==> (2) adp	Nucleotides	Mitochondria	2.7.4.3	Reversible	N	1441966	4	IT//204:mRNAs:strongly expressed in liver, heart, skeletal muscle and pancreas, and moderately in kidney, placenta and brain, and weakly in lung//AK2 protein was present in large amounts in liver, heart, kidney, and in a small amount in lung, and undetectable in brain and skeletal muscle////
683	Forward	ADK3m	adentylate kinase (GTP)		[m] : amp + gtp <==> adp + gdp	Nucleotides	Mitochondria		Reversible	N	1441970	4	This is now AK3!!!! //AK3 mRNA was present in all tissues examined, and was highly expressed in heart, skeletal muscle and liver, moderately expressed in pancreas and kidney, and weakly expressed in placenta, brain and lung.//IT
684	Forward	AIRCr	phosphoribosylaminoimidazole carboxylase		[c] : air + co2 <==> 5aizc + h	IMP Biosynthesis	Cytosol	4.1.1.21	Reversible	N	1442450	4	IT (no info for compartiment)
685	Forward	TRDRm	thioredoxin reductase (NADPH)		[m] : h + nadph + trdox --> nadp + trdrd	Nucleotides	Mitochondria	1.8.1.9	Irreversible	N	1442583	4	IT
686	Forward	NDPK9	nucleoside-diphosphate kinase (ATP:IDP)		[c] : atp + idp <==> adp + itp	Nucleotides	Cytosol	2.7.4.6	Reversible	N	1442620	4	There is another gene annotated as NDPK (8382.1) but Munier et al, 1998, FEBS, 289-294, did not found NDPK activity when expressed in E.coli. Therefore, I did not associated reactions to the protein NME5. THis gene is mainly expressed in testis, spermatogenonia, and in early spermatocytes.////No experimental verification for gene 29922 (NME7)//IT
687	Forward	UMPKn	UMP kinase, nuclear		[n] : atp + ump <==> adp + udp	Nucleotides	Nucleus		Reversible	N	1442683	4	IT
688	Forward	ACGAMPM	phosphoacetylglucosamine mutase		[c] : acgam6p <==> acgam1p	Aminosugar Metabolism	Cytosol	5.4.2.3	Reversible	N	1442726	4	- shown as reversible in Devlin p. 672, Varki p. 74, Orten p. 246//- Found in many tissues except lung. Relatively high expression in pancreas, heart, liver, and placenta, and relatively low expression in brain, skeletal muscle and kidney [UniProt]//
689	Forward	ASPTAm	aspartate transaminase		[m] : akg + asp-L <==> glu-L + oaa	Alanine and Aspartate Metabolism	Mitochondria	2.6.1.1	Reversible	N	1442840	4	- Additional information added by RS/TV://Biochem text////mitochondrial according to Entrez gene database////1) reaction reversible //2) GPR association as shown//1 through 2 according to Ford GC, Eichele G, Jansonius JN. Three-dimensional structure of a pyridoxal-phosphate-dependent enzyme, mitochondrial aspartate aminotransferase. Proc Natl Acad Sci U S A. 1980 May;77(5):2559-63. //PMID: 693065…
690	Forward	P450SCC1m	cholesterol monooxygenase	C27-side chain cleavage enzyme, cholesterol 20-22-desmolase, cholesterol C20-22 desmolase, cholesterol desmolase, cholesterol monooxygenase (side-chain-cleaving), cholesterol side-chain cleavage enzyme, cholesterol side-chain-cleaving enzyme, cytochrome P-450scc, desmolase, steroid 20-22, enzymes, cholesterol side-chain-cleaving, steroid 20-22 desmolase, steroid 20-22-lyase	[m] : chsterol + h + nadph + o2 <==> 20ahchsterol + h2o + nadp	Cholesterol Metabolism	Mitochondria		Reversible	N	1443358	0
691	Forward	GHMT2rm	glycine hydroxymethyltransferase, reversible, mitochondrial		[m] : ser-L + thf <==> gly + h2o + mlthf	Glycine, Serine, and Threonine Metabolism	Mitochondria	2.1.2.1	Reversible	N	1443857	4	reversible according to Lehninger (4th ed., p.844)//- humans have a cytosolic and mitochondrial isoform of serine (glycine) hydroxymethyltransferase [Poore 1998]//- experiments w/ CHO cells indicate that the mitochondrial enzyme participates in the conversion of serine to glycine whereas the cytoplasmic enzyme may primarily act in the reverse reaction [Narkewicz 1996]//- in the liver, the convers…
692	Forward	GHMT2r	glycine hydroxymethyltransferase, reversible	Serine aldolase, Serine hydroxymethylase, Threonine aldolase, serine hydroxymethyltransferase, serine:H4F hydroxymethyltransferase	[c] : ser-L + thf <==> gly + h2o + mlthf	Glycine, Serine, and Threonine Metabolism	Cytosol	2.1.2.1	Reversible	N	1443877	4	reversible according to Lehninger (4th ed., p.844)//- humans have a cytosolic and mitochondrial isoform of serine (glycine) hydroxymethyltransferase [Poore 1998]//- experiments w/ CHO cells indicate that the mitochondrial enzyme participates in the conversion of serine to glycine whereas the cytoplasmic enzyme may primarily act in the reverse reaction [Narkewicz 1996]//- in the liver, the convers…
693	Forward	CYSTS	cystathionine beta-synthase		[c] : hcys-L + ser-L --> cyst-L + h2o	Methionine Metabolism	Cytosol	4.2.1.22	Irreversible	N	1444032	4	Entrez Gene - The protein encoded by this gene is involved in the transsulfuration pathway. The first step of this pathway, from homocysteine to cystathionine, is catalyzed by this protein. CBS deficiency can cause homocystinuria which affects many organs and tissues, including the eyes and the skeletal, vascular and central nervous systems.////-in the adult strongly expressed in liver and pancre…
694	Forward	DCT	Dopachrome tautomerase	DCT, DT, Dopachrome delta-isomerase, EC 5.3.3.12, SLATY locus protein, TRP-2, TRP2, Tyrosinase-related protein 2	[c] : L-dpchrm <==> 56dihindlcrbxlt	Tyrosine metabolism	Cytosol	5.3.3.12	Reversible	N	1444037	4	Textbook reaction.
695	Forward	CYSTGL	cystathionine g-lyase		[c] : cyst-L + h2o --> 2obut + cys-L + nh4	Cysteine Metabolism	Cytosol	4.4.1.1	Irreversible	N	1444107	4
696	Forward	LEUTAm	leucine transaminase, mitochondrial		[m] : akg + leu-L <==> 4mop + glu-L	Valine, Leucine, and Isoleucine Metabolism	Mitochondria	2.6.1.6	Reversible	N	1445064	4	reversible reaction, substrate specificities - Somatic Cell Genet. 1980 Sep;6(5):641-52.////mitochondrial - Biochim Biophys Acta. 1997 Apr 25;1339(1):9-13.
697	Forward	ILETAm	isoleucine transaminase, mitochondrial		[m] : akg + ile-L <==> 3mop + glu-L	Valine, Leucine, and Isoleucine Metabolism	Mitochondria	2.6.1.42	Reversible	N	1445094	4	reversible reaction, substrate specificities - Somatic Cell Genet. 1980 Sep;6(5):641-52.////mitochondrial - Biochim Biophys Acta. 1997 Apr 25;1339(1):9-13.
698	Forward	AGPRim	N-acetyl-g-glutamyl-phosphate reductase, irreversible, mitochondrial		[m] : acg5p + h + nadph --> acg5sa + nadp + pi	Urea cycle/amino group metabolism	Mitochondria	1.2.1.38	Irreversible	N	1445420	1	included because of KEGG map and GOA, but note that GOA evidence is NR (not recorded)--modeling evidence only////the enzyme is known to take the substrate without the acetyl group
699	Forward	SPRMS	spermine synthase	spermidine aminopropyltransferase, spermine synthetase	[c] : ametam + spmd --> 5mta + h + sprm	Urea cycle/amino group metabolism	Cytosol	2.5.1.22	Irreversible	N	1445457	4	Well-accepted gene for this function.
700	Forward	TRPO2	L-Tryptophan:oxygen 2,3-oxidoreductase (decyclizing)		[c] : o2 + trp-L --> Lfmkynr	Tryptophan metabolism	Cytosol	1.13.11.11	Irreversible	N	1445553	4	Rate-limiting enzyme.
701	Forward	PCLAD	picolinic acid decarboxylase	alpha-amino-beta-carboxymuconate-e-semialdehade decarboxylase, alpha-amino-beta-carboxymuconate-e-semialdehyde beta-decarboxylase, aminocarboxymuconate-semialdehyde decarboxylase, picolinic acid carboxylase	[c] : cmusa + h --> am6sa + co2	Tryptophan metabolism	Cytosol	4.1.1.45	Irreversible	N	1445645	4	Only known conversion of cmusa to avoid quln formation.
702	Forward	AM6SAD	aminomuconate-semialdehyde dehydrogenase	2-aminomuconate semialdehyde dehydrogenase, 2-hydroxymuconate semialdehyde dehydrogenase, 2-hydroxymuconic semialdehyde dehydrogenase, alpha-aminomuconic e-semialdehyde dehydrogenase, alpha-hydroxymuconic e-semialdehyde dehydrogenase	[c] : am6sa + h2o + nad --> amuco + (2) h + nadh	Tryptophan metabolism	Cytosol	1.2.1.32	Irreversible	N	1445667	4	form of reaction and cofactors not certain
703	Forward	TYRTAm	tyrosine transaminase, mitochondrial		[m] : akg + tyr-L <==> 34hpp + glu-L	Tyrosine metabolism	Mitochondria	2.6.1.5	Reversible	N	1445839	4	- Additional information added by RS/TV:////1) Tyrosine aminotransferase is a liver-specific enzyme that converts tyrosine to p-hydroxyphenylpyruvate in a pyridoxal phosphate-dependent transamination reaction according to Rettenmeier R, Natt E, Zentgraf H, Scherer G. Isolation and characterization of the human tyrosine aminotransferase gene. Nucleic Acids Res. 1990 Jul 11;18(13):3853-61. //PMID: …
704	Forward	GTHP	glutathione peroxidase		[c] : (2) gthrd + h2o2 <==> gthox + (2) h2o	Glutathione Metabolism	Cytosol	1.11.1.9	Reversible	N	1445947	4	TV (6/1/2005)//Rabilloud, 2002//Peroxiredoxins are a class of enzymes, similar to glutathione peroxidase, reduces perodixes to either alcohol or water. Its substrates are not specific, and since we don't have other ROS other than h2o2, I used h2o2 as a representative.//Additional unique characteristic of this enz is that its cys residue gets oxidized, and later is supposedly reduced by thioredoxi…
705	Forward	GTHO	glutathione oxidoreductase		[c] : gthox + h + nadph --> (2) gthrd + nadp	Glutamate metabolism	Cytosol	1.8.1.7	Irreversible	N	1445973	2	-biochemically shown to have both cytosolic and mitochondrial forms (see citation)
706	Forward	APRTO2	N-acetylputrescine: oxygen oxireductase (deaminating)		[c] : aprut + h2o + o2 --> h2o2 + n4abutn + nh4	Arginine and Proline Metabolism	Cytosol	1.4.3.4	Irreversible	N	1445988	1	based on KEGG
707	Forward	NABTNO	N4-Acetylaminobutanal:NAD+ oxidoreductase		[c] : h2o + n4abutn + nad --> 4aabutn + (2) h + nadh	Arginine and Proline Metabolism	Cytosol	1.2.1.3	Irreversible	N	1446103	1	based on KEGG
708	Forward	ACACT1r	acetyl-CoA C-acetyltransferase		[c] : (2) accoa <==> aacoa + coa	Tryptophan metabolism	Cytosol	2.3.1.9	Reversible	N	1446206	0	- cytosolic [RefSeq]
709	Forward	THFtm	5,6,7,8-Tetrahydrofolate transport, diffusion, mitochondrial		thf[c] <==> thf[m]	Transport, Mitochondrial	Cytosol, Mitochondria		Reversible	Y	1446600	2	IT
710	Forward	PROtm	L-proline transport, mitochondrial		pro-L[c] <==> pro-L[m]	Transport, Mitochondrial	Cytosol, Mitochondria		Reversible	Y	1446615	1	proline transport needed between cytosol and mitochondria to allow for amino acid in both places
711	Forward	GLUt2m	L-glutamate reversible transport via proton symport, mitochondrial		glu-L[c] + h[c] <==> glu-L[m] + h[m]	Transport, Mitochondrial	Cytosol, Mitochondria		Reversible	Y	1446639	4	- Added by RS/TV////mitochondrial according to Entrez gene database//1) GPR associations as shown for this reaction 2) Tissue localization://Slc25a12.1-m(Brain, heart, skeletal muscle, lung, pancreas, kidney)//Slc25a13.1-m(Liver, kidney, pancreas, heart, skeletal muscle, brain)//Slc25a22.1-m(Pancreas, brain, liver, testis, spleen, kidney, heart, lung)//Slc25a18.1-m(Brain, testis, heart, pancreas,…
712	Forward	ACRNtm	O-acetylcarnintine transport into mitochondria via diffusion		acrn[c] --> acrn[m]	Transport, Mitochondrial	Cytosol, Mitochondria		Irreversible	Y	1446795	4	- Added by RS/TV////Pande SV, Parvin R.//J Biol Chem. 1976 Nov 10;251(21):6683-91//Characterization of carnitine acylcarnitine translocase system of heart mitochondria////Mitochondrial according to Entrez gene database.////Reaction description: Slc25a20.1-m catalyses the electroneutral exchange of cytosolic acylcarnitine for mitochondrial carnitine. Thus preferred substrates include carnitine and…
713	Forward	CRNtim	L-carnitine transport out of mitochondria via diffusion		crn[m] --> crn[c]	Transport, Mitochondrial	Cytosol, Mitochondria		Irreversible	Y	1446798	4	- Added by RS/TV////Mitochondrial according to Entrez gene database.////Reaction description: Slc25a20.1-m catalyses the electroneutral exchange of cytosolic acylcarnitine for mitochondrial carnitine. Thus preferred substrates include carnitine and acylcarnitine in exchange for carnitine or acylcarnitines. (NOTE: This reactions symbolizes the other half, "in exchange for mitochondrial carnitine")…
714	Forward	CPPPGO	coproporphyrinogen oxidase (O2 required)		[c] : cpppg3 + (2) h + o2 --> (2) co2 + (2) h2o + pppg9	Heme Biosynthesis	Cytosol	1.3.3.3	Irreversible	N	1447200	2	- Added by RS/TV////Proteome////- Coproporphyrinogen III oxidase is a soluble mitochondrial protein that is localized in the intermembrance space within mammalian cells. It catalyzes the sixth step in heme biosynthesis, the conversion of the two propionate groups at positions 2 and 4 of coproporphyrinogen III to two vinyl groups, thus producing protoporphyrinogen IX. //- Located in liver cells, a…
715	Forward	EHGLAT	L-erythro-4-Hydroxyglutamate:2-oxoglutarate aminotransferase		[c] : akg + e4hglu --> 4h2oglt + glu-L	Arginine and Proline Metabolism	Cytosol	2.6.1.1	Irreversible	N	1447470	1	based only on KEGG
716	Forward	4HGLSDm	L-4-hydroxyglutamate semialdehyde dehydrogenase, mitochondrial		[m] : 4hglusa + h2o + nad <==> e4hglu + (2) h + nadh	Arginine and Proline Metabolism	Mitochondria	1.5.1.12	Reversible	N	1447475	1	included based on KEGG indicating that the enzyme does this substrate too, but could not track evidence back to anything certain////enzyme may use other substrates as well (other 1-pyrrolines)////this reaction is written wrong in KEGG (NAD and NADH on wrong side of eqn)////- isolated mouse liver mitochondria produced glyoxylate from hydroxyproline [Knight 2005]
717	Forward	EHGLATm	L-erythro-4-Hydroxyglutamate:2-oxoglutarate aminotransferase, mitochondrial		[m] : akg + e4hglu --> 4h2oglt + glu-L	Arginine and Proline Metabolism	Mitochondria	2.6.1.1	Irreversible	N	1447489	1	based only on KEGG////- isolated mouse liver mitochondria produced glyoxylate from hydroxyproline [Knight 2005]
718	Forward	CO2tn	CO2 nuclear transport via diffusion		co2[n] <==> co2[c]	Transport, Nuclear	Cytosol, Nucleus		Reversible	Y	1447686	1	added as part of gap-filling process; carbon dioxide assumed to be transported freely into all compartments//
719	Forward	H2O2tp	hydrogen peroxide peroxisomal transport via diffusion		h2o2[c] <==> h2o2[x]	Transport, Peroxisomal	Cytosol, Peroxisome		Reversible	Y	1447712	2	- extracellular hydrogen peroxide diffuses into intracellular compartments of human neutrophils [Ohno 1985]
720	Forward	COAtp	coenzyme A transport, peroxisomal		coa[c] <==> coa[x]	Transport, Peroxisomal	Cytosol, Peroxisome		Reversible	Y	1447750	1	Not very physiological ("free transport"). Four peroxisomal specific ABC transporters have been identified (see PEX family) but they have not been sufficiently well characterized biochemically to write a more detailed, accurate reaction with any degree of confidence. //Search lit for updates in the future. ////NJ
721	Forward	4ABUTtm	4-aminobutanoate mitochondrial transport via diffusion		4abut[c] <==> 4abut[m]	Transport, Mitochondrial	Cytosol, Mitochondria		Reversible	Y	1447843	2	- needed in the degradation of 4abut (GABA) in the mitochondria////-allows 4abut (which resides/is synthesized in cytosol) degradation to succ, which occurs in the mitochondria; transport mechanism not found/specified for humans so this rxn is used for the time being, although there is a possible 4abut/glu-L antiport mechanism based on evidence in rat mitochondria (PMID:10407778)////MM
722	Forward	PYDXNK	pyridoxine kinase		[c] : atp + pydxn --> adp + h + pdx5p	Vitamin B6 Metabolism	Cytosol	2.7.1.35	Irreversible	N	1448685	4	IT
723	Forward	PYDAMK	pyridoxamine kinase		[c] : atp + pydam --> adp + h + pyam5p	Vitamin B6 Metabolism	Cytosol	2.7.1.35	Irreversible	N	1448691	4	IT////is there also a transaminase reaction in human??? 2.6.1.54
724	Forward	PYDXK	pyridoxal kinase		[c] : atp + pydx --> adp + h + pydx5p	Vitamin B6 Metabolism	Cytosol	2.7.1.35	Irreversible	N	1448697	4	IT
725	Forward	PDX5PO	pyridoxine 5'-phosphate oxidase		[c] : o2 + pdx5p <==> h2o2 + pydx5p	Vitamin B6 Metabolism	Cytosol	1.4.3.5	Reversible	N	1448722	4	mainly expressed in liver, skeletal muscle and kidney.////Erys also have PDX5PO activity (see Review)////IT
726	Forward	HYPOE	hypothetical enyme		[c] : h2o + pyam5p --> pi + pydam	Vitamin B6 Metabolism	Cytosol		Irreversible	N	1448896	4	IT//homodimer. needs Mg2+////real name: Pyridoxamine-5-phosphate phosphatase
727	Forward	NNATm	nicotinate-nucleotide adenylyltransferase, mitochondrial		[m] : atp + h + nicrnt --> dnad + ppi	NAD Metabolism	Mitochondria	2.7.7.18	Irreversible	N	1449065	4	IT
728	Forward	NMNATm	nicotinamide-nucleotide adenylyltransferase, mitochondrial		[m] : atp + h + nmn --> nad + ppi	NAD Metabolism	Mitochondria	2.7.7.1	Irreversible	N	1449071	4	IT
729	Forward	ALASm	5-aminolevulinate synthase		[m] : gly + h + succoa --> 5aop + co2 + coa	Glycine, Serine, and Threonine Metabolism	Mitochondria	2.3.1.37	Irreversible	N	1449122	2	TV/RS
730	Forward	DHFtm	dihydrofolate reversible mitochondrial transport		dhf[c] <==> dhf[m]	Transport, Mitochondrial	Cytosol, Mitochondria		Reversible	Y	1449473	2	IT
731	Forward	5AOPtm	5-Aminolevulinate mitochondrial transport		5aop[c] <==> 5aop[m]	Heme Biosynthesis	Cytosol, Mitochondria		Reversible	Y	1449479	2	TV/RS
732	Forward	PPPG9tm	protoporphyrinogen IX mitochondrial transport		pppg9[c] <==> pppg9[m]	Heme Biosynthesis	Cytosol, Mitochondria		Reversible	Y	1449485	0	Added by RS/TV////- No genes found yet
733	Forward	FCLTm	Ferrochelatase, mitochondrial		[m] : fe2 + ppp9 --> (2) h + pheme	Heme Biosynthesis	Mitochondria	4.99.1.1	Irreversible	N	1449843	2	- Added by RS/TV////Proteome////- Subcellular location: Bound to the mitochondrial inner membrane in eukaryotic cells with its active//site on the matrix side of the membrane, according to Gene Cards.//- Added by RS/TV////- Catalytic Activity according to Gene Cards: Catalyzes the ferrous insertion into protoporphyrin IX.////- Ferrocheletase, the last enzyme of the heme biosynthetic pathway, cata…
734	Forward	PYDXPP	Pyridoxal 5-phosphate phosphatase		[c] : h2o + pydx5p --> pi + pydx	Vitamin B6 Metabolism	Cytosol		Irreversible	N	1450022	2	IT
735	Forward	PDXPP	Pyridoxine 5-phosphate phosphatase		[c] : h2o + pdx5p --> pi + pydxn	Vitamin B6 Metabolism	Cytosol		Irreversible	N	1450031	2	IT
736	Forward	MDRPD	5-Methylthio-5-deoxy-D-ribulose 1-phosphate dehydratase		[c] : 5mdru1p --> dkmpp + h2o	Arginine and Proline Metabolism	Cytosol		Irreversible	N	1450942	2	This reaction follows the scheme in the reference, checked for bacteria and given physiological data since the end product, met-L, is known for humans.
737	Forward	DKMPPD	2,3-diketo-5-methylthio-1-phosphopentane degradation reaction		[c] : dkmpp + h2o + o2 --> 2kmb + for + (2) h + pi	Arginine and Proline Metabolism	Cytosol		Irreversible	N	1450957	2	This reaction follows the scheme in the reference, checked for bacteria and given physiological data since the end product, met-L, is known for humans.////The first citation mentions another byproduct, but it is unknown how this could possibly balance. This reaction here is two steps in the citation lumped together without the byproduct.
738	Forward	FACOAL161	fatty-acid--CoA ligase (hexadecenoate)		[c] : atp + coa + hdcea <==> amp + hdcoa + ppi	Fatty acid activation	Cytosol	6.2.1.3	Reversible	N	1451809	4	Additional set only added to Acsl1.1 for the time being. For updated nomenclature of Acsl see PMID: 15292367.//Reversible reaction due to Keq ~1 - see Reich: Energy metabolism of the cell. ////ACSL1,3,4,5 noted to occur in Microsomes, outer mitochondrial membrane and peroxisomal membrane. Assuming outer mitochondrial membrane is effectively cytosolic (reaction product will need to be transported …
739	Forward	ACOAO7p	acyl-CoA oxidase (hexadecanoyl-CoA), peroxisomal		[x] : o2 + pmtcoa --> h2o2 + hdd2coa	Fatty Acid Metabolism	Peroxisome	1.3.3.6	Irreversible	N	1452081	4	peroxisomal - uniprot////seq + kinetic data in chu ref////Defects in ACOX1 are the cause of pseudoneonatal adrenoleukodystrophy [MIM:264470]. It is a disease biochemically characterized by an accumulation of very long chain fatty acids.////NJ
740	Forward	ACACT8p	acetyl-CoA acyltransferase (hexadecanoyl-CoA), peroxisomal		[x] : 3ohodcoa + coa --> accoa + pmtcoa	Fatty Acid Metabolism	Peroxisome	2.3.1.16	Irreversible	N	1452193	4	Acetyl-Coenzyme A acyltransferase (ACAA1) is an enzyme operative in the beta-oxidation system of the peroxisomes. Deficiency of this enzyme leads to pseudo-Zellweger syndrome.////NJ
741	Forward	ACACT7p	acetyl-CoA acyltransferase (tetradecanoyl-CoA), peroxisomal		[x] : 3ohdcoa + coa --> accoa + tdcoa	Fatty Acid Metabolism	Peroxisome	2.3.1.16	Irreversible	N	1452198	4	Acetyl-Coenzyme A acyltransferase (ACAA1) is an enzyme operative in the beta-oxidation system of the peroxisomes. Deficiency of this enzyme leads to pseudo-Zellweger syndrome.////NJ
742	Forward	ACACT6p	acetyl-CoA C-acetyltransferase (dodecanoyl), peroxisomal		[x] : 3otdcoa + coa --> accoa + ddcacoa	Fatty Acid Metabolism	Peroxisome	2.3.1.16	Irreversible	N	1452203	4	Acetyl-Coenzyme A acyltransferase (ACAA1) is an enzyme operative in the beta-oxidation system of the peroxisomes. Deficiency of this enzyme leads to pseudo-Zellweger syndrome.////NJ
743	Forward	ACACT5p	acetyl-CoA C-acyltransferase (decanoyl-CoA), peroxisomal		[x] : 3oddcoa + coa --> accoa + dcacoa	Fatty Acid Metabolism	Peroxisome	2.3.1.16	Irreversible	N	1452213	4	Acetyl-Coenzyme A acyltransferase (ACAA1) is an enzyme operative in the beta-oxidation system of the peroxisomes. Deficiency of this enzyme leads to pseudo-Zellweger syndrome.////NJ
744	Forward	ACACT4p	acetyl-CoA C-acetyltransferase (octanoyl-CoA), peroxisomal		[x] : 3odcoa + coa --> accoa + occoa	Fatty Acid Metabolism	Peroxisome	2.3.1.16	Irreversible	N	1452218	4	Acetyl-Coenzyme A acyltransferase (ACAA1) is an enzyme operative in the beta-oxidation system of the peroxisomes. Deficiency of this enzyme leads to pseudo-Zellweger syndrome.////NJ
745	Forward	SERPT	serine C-palmitoyltransferase		[c] : h + pmtcoa + ser-L --> 3dsphgn + co2 + coa	Sphingolipid Metabolism	Cytosol	2.3.1.50	Irreversible	N	1453308	4	cytoplasm - actually associated w/ ER membrane, however given the rest of the associated pathway and the lack of specificity of location (inner vs cytoplasmic side) - uniprot////NJ
746	Forward	3DSPHR	3-Dehydrosphinganine reductase		[c] : 3dsphgn + h + nadph --> nadp + sphgn	Sphingolipid Metabolism	Cytosol	1.1.1.102	Irreversible	N	1453320	4	cytoplasmic and ER - uniprot//cytoplasmic side of ER - see Varki tex, chap 9 p116////Expressed in all tissues examined. Highest expression in placenta. High expression in lung, kidney, stomach and small intestine, low expression in heart, spleen and skeletal muscle. Weakly expressed in normal hematopoietic tissues. Higher expression in some T-cell malignancies and PHA-stimulated lymphocytes////NJ
747	Forward	FAS100COA	fatty acyl-CoA synthase (n-C10:0CoA)		[c] : (3) h + malcoa + (2) nadph + occoa --> co2 + coa + dcacoa + h2o + (2) nadp	Fatty acid elongation	Cytosol	2.3.1.86	Irreversible	N	1453441	4	cytosol: uniprot//Fatty acid synthetase catalyzes the formation of long- chain fatty acids from acetyl-CoA,//malonyl-CoA and NADPH. This multifunctional protein has 7 catalytic activities and an acyl carrier protein.//See PMID: 2669958 for lumped reaction stoichiometry. ////Specificity: all tissues, but prominent expression in brain, lung, and liver.//Structure and substrate specificity: PMID: 15…
748	Forward	FAS80COA_L	fatty acyl-CoA synthase (n-C8:0CoA), lumped reaction		[c] : accoa + (9) h + (3) malcoa + (6) nadph --> (3) co2 + (3) coa + (3) h2o + (6) nadp + occoa	Fatty acid elongation	Cytosol	2.3.1.86	Irreversible	N	1453491	4	cytosol: uniprot//Fatty acid synthetase catalyzes the formation of long- chain fatty acids from acetyl-CoA,//malonyl-CoA and NADPH. This multifunctional protein has 7 catalytic activities and an acyl carrier protein.//See PMID: 2669958 for lumped reaction stoichiometry. ////Specificity: all tissues, but prominent expression in brain, lung, and liver.//Structure and substrate specificity: PMID: 15…
749	Forward	FAS120COA	fatty-acyl-CoA synthase (n-C12:0CoA)		[c] : dcacoa + (3) h + malcoa + (2) nadph --> co2 + coa + ddcacoa + h2o + (2) nadp	Fatty acid elongation	Cytosol	2.3.1.86	Irreversible	N	1453541	4	cytosol: uniprot//Fatty acid synthetase catalyzes the formation of long- chain fatty acids from acetyl-CoA,//malonyl-CoA and NADPH. This multifunctional protein has 7 catalytic activities and an acyl carrier protein.//See PMID: 2669958 for lumped reaction stoichiometry. ////Specificity: all tissues, but prominent expression in brain, lung, and liver.//Structure and substrate specificity: PMID: 15…
750	Forward	FAS140COA	fatty-acyl-CoA synthase (n-C14:0CoA)		[c] : ddcacoa + (3) h + malcoa + (2) nadph --> co2 + coa + h2o + (2) nadp + tdcoa	Fatty acid elongation	Cytosol	2.3.1.86	Irreversible	N	1453581	4	cytosol: uniprot//Fatty acid synthetase catalyzes the formation of long- chain fatty acids from acetyl-CoA,//malonyl-CoA and NADPH. This multifunctional protein has 7 catalytic activities and an acyl carrier protein.//See PMID: 2669958 for lumped reaction stoichiometry. ////Specificity: all tissues, but prominent expression in brain, lung, and liver.//Structure and substrate specificity: PMID: 15…
751	Forward	FAS160COA	fatty-acyl-CoA synthase (n-C16:0CoA)		[c] : (3) h + malcoa + (2) nadph + tdcoa --> co2 + coa + h2o + (2) nadp + pmtcoa	Fatty acid elongation	Cytosol	2.3.1.86	Irreversible	N	1453701	4	cytosol: uniprot//Fatty acid synthetase catalyzes the formation of long- chain fatty acids from acetyl-CoA,//malonyl-CoA and NADPH. This multifunctional protein has 7 catalytic activities and an acyl carrier protein.//See PMID: 2669958 for lumped reaction stoichiometry. ////Specificity: all tissues, but prominent expression in brain, lung, and liver.//Structure and substrate specificity: PMID: 15…
752	Forward	FAS180COA	fatty-acyl-CoA synthase (n-C18:0CoA)		[c] : (3) h + malcoa + (2) nadph + pmtcoa --> co2 + coa + h2o + (2) nadp + stcoa	Fatty acid elongation	Cytosol	2.3.1.86	Irreversible	N	1453864	4	cytosol: uniprot//Fatty acid synthetase catalyzes the formation of long- chain fatty acids from acetyl-CoA,//malonyl-CoA and NADPH. This multifunctional protein has 7 catalytic activities and an acyl carrier protein.//See PMID: 2669958 for lumped reaction stoichiometry. ////Specificity: all tissues, but prominent expression in brain, lung, and liver.//Structure and substrate specificity: PMID: 15…
753	Forward	GCALDD	Glycolaldehyde dehydrogenase		[c] : gcald + h2o + nad --> glyclt + (2) h + nadh	Glyoxylate and Dicarboxylate Metabolism	Cytosol	1.2.1.21	Irreversible	N	1455177	2	- reaction catalyzed by aldehyde dehydrogenase [Brent, Drugs 2001]//- reaction is essentially irreversible in vivo [Poore 1998]//- several liver enzymes can catalyze this rxn (see refs in [Poore 1998])//- this rxn is primarily catalyzed by the mitochondrial isozyme, particularly at low levels of acetaldehyde (see refs in [Poore 1998])
754	Forward	SQLEr	Squalene epoxidase, endoplasmic reticular (NADP)		[r] : h + nadph + o2 + sql --> Ssq23epx + h2o + nadp	Cholesterol Metabolism	Endoplasmic Reticulum	1.14.99.7	Irreversible	N	1455226	4	ER - lit refs //uniprot states that it is also a microsomal enzyme//no tissue specificity////Squalene epoxidase catalyzes the first oxygenation step in sterol biosynthesis and is thought to be one of the rate-limiting enzymes in this pathway.////NJ
755	Forward	GLYC3Ptm	glycerol-3-phosphate shuttle		glyc3p[c] --> glyc3p[m]	Transport, Mitochondrial	Cytosol, Mitochondria		Irreversible	Y	1457057	2	- Added by RS/TV////Xu, F. //cdpdag import into mitochondria through mitochondial membrane contact sites in permeabilized rat liver hepatocytes.//Biochemical and biophysical research communications, 1997, p. 261-265.
756	Forward	HMGCOAtm	Hydroxymethylglutaryl-CoA reversible mitochondrial transport		hmgcoa[c] <==> hmgcoa[m]	Transport, Mitochondrial	Cytosol, Mitochondria		Reversible	Y	1457066	2	Cholesterol biosynthetic pathway requires HMGCOA to be able to move between intracellular compartments (notably peroxisome <-> mitochondria).////NJ
757	Forward	DRBK	Deoxyribokinase		[c] : atp + drib --> 2dr5p + adp + h	Pentose Phosphate Pathway	Cytosol	2.7.1.15	Irreversible	N	1457222	2	- deoxyribose is phosphorylated to 2-deoxy-d-ribose 5-phosphate [Brown 1998]
758	Forward	SBTD_D2	D-sorbitol dehydrogenase (D-fructose producing)		[c] : nad + sbt-D --> fru + h + nadh	Fructose and Mannose Metabolism	Cytosol	1.1.1.14	Irreversible	N	1457509	0	- strictly uses NAD as cofactor [El-Kabbani et al, Curr Med Chem. 2004 Feb;11(4):465-76]//- found in the liver, ovaries, sperm, and seminal vesicles [Champe, Biochemistry 2005]
759	Forward	ARABR	arabinose reductase		[c] : arab-L + h + nadph --> abt + nadp	Pentose and Glucuronate Interconversions	Cytosol	1.1.1.21	Irreversible	N	1457565	4	- ribitol and arabitol are formed from their corresponding pentoses in human fibroblasts; these reactions are most likely catalyzed by a pentose reductase [Huck, Mol Genet Metab 2004]//- inferred from observations of patient with presumed deficiency (L-arabinose in diet led to high excretion of L-arabitol and arabinoic acid (-lactone)) [Onkenhout, Mol Genet Metab 2002]////8574://- gene has been c…
760	Forward	ACACT9p	acetyl-CoA acyltransferase (tetracosanoyl-CoA), peroxisomal		[x] : 3ohxccoa + coa --> accoa + ttccoa	Fatty Acid Metabolism	Peroxisome	2.3.1.16	Irreversible	N	1457714	4	Acetyl-Coenzyme A acyltransferase (ACAA1) is an enzyme operative in the beta-oxidation system of the peroxisomes. Deficiency of this enzyme leads to pseudo-Zellweger syndrome.////NJ
761	Forward	ACt2m	acetate mitochondrial transport via proton symport		ac[c] + h[c] <==> ac[m] + h[m]	Transport, Mitochondrial	Cytosol, Mitochondria		Reversible	Y	1459146	2	- Added by RS/TV////- No genes found.////- However, there is strong physiological results indicating the existence of different monocarboxylate permeases in S. cerevisiae, four open reading frames (ORFs) with important similarities to mammalian monocarboxylate permeases were found in the genome of S. cerevisiae. (Casal M, Paiva S, Andrade RP, Gancedo C, Leao C.J Bacteriol. 1999 Apr;181(8):2620-3.…
762	Forward	H2Otp	H2O transport, peroxisomal		h2o[c] <==> h2o[x]	Transport, Peroxisomal	Cytosol, Peroxisome		Reversible	Y	1459306	1	added as part of gap-filling process; water assumed to be transported freely into all compartments//
763	Forward	CO2tp	CO2 peroxisomal transport		co2[c] <==> co2[x]	Transport, Peroxisomal	Cytosol, Peroxisome		Reversible	Y	1459353	1	added as part of gap-filling process; carbon dioxide assumed to be transported freely into all compartments//
764	Forward	CO2tg	CO2 Golgi transport		co2[c] <==> co2[g]	Transport, Golgi Apparatus	Cytosol, Golgi Apparatus		Reversible	Y	1459362	1	added as part of gap-filling process; carbon dioxide assumed to be transported freely into all compartments//
765	Forward	O2ter	O2 transport, endoplasmic reticulum		o2[c] <==> o2[r]	Transport, Endoplasmic Reticular	Cytosol, Endoplasmic Reticulum		Reversible	Y	1459372	1	added as part of gap-filling process; oxygen assumed to be transported freely into all compartments//
766	Forward	H2Oter	H2O endoplasmic reticulum transport		h2o[c] <==> h2o[r]	Transport, Endoplasmic Reticular	Cytosol, Endoplasmic Reticulum		Reversible	Y	1459381	1	added as part of gap-filling process; water assumed to be transported freely into all compartments//
767	Forward	CITL	Citrate lyase		[c] : cit --> ac + oaa	Citric Acid Cycle	Cytosol	4.1.3.6	Irreversible	N	1460427	0	- putative function based on sequence similarity to murine gene [Morikawa et al, Biochem Biophys Res Commun2001]//- cytosolic [Devlin, Textbook of biochemistry, 5th ed]
768	Forward	GMAND	GDP-D-mannose dehydratase		[c] : gdpmann --> gdpddman + h2o	Fructose and Mannose Metabolism	Cytosol	4.2.1.47	Irreversible	N	1460458	0
769	Forward	MMCD	Methylmalonyl-CoA decarboxylase	methylmalonyl-coenzyme A decarboxylase, propionyl coenzyme A carboxylase, propionyl-CoA carboxylase	[c] : h + mmcoa-S --> co2 + ppcoa	Valine, Leucine, and Isoleucine Metabolism	Cytosol	4.1.1.41	Irreversible	N	1460492	1	- methylmalonate reaction added based on GO annotation////- Additional information added by RS/TV:////- Malonyl-CoA decarboxylase is the main route for the disposal of malonyl-CoA////- MCD is reported to be predominantly localized in the heart, as well as skeletal muscle.////- MCD has been found in the cytoplasm, mitochondria, and peroxisome.////All this according to Kerner J, Hoppel CL.//Anal Bi…
770	Forward	CO2ter	CO2 endoplasmic reticular transport via diffusion		co2[c] <==> co2[r]	Transport, Endoplasmic Reticular	Cytosol, Endoplasmic Reticulum		Reversible	Y	1460941	1	added as part of gap-filling process; carbon dioxide assumed to be transported freely into all compartments//
771	Forward	MCITS	2-methylcitrate synthase	methylcitrate synthase, methylcitrate synthetase	[c] : h2o + oaa + ppcoa --> 2mcit + coa + h	Propanoate Metabolism	Cytosol	4.1.3.31	Irreversible	N	1461220	2	- methylcitrate is known to be synthesized in humans [Weidman, Biochem J 1979]//- methylcitrate was found to be a major product of proprionate metabolism in patients with proprionic acidemia and methylmalonic acidemia [Ando, PNAS 1972]
772	Forward	G6Pter	glucose 6-phosphate endoplasmic reticular transport via diffusion		g6p[c] <==> g6p[r]	Transport, Endoplasmic Reticular	Cytosol, Endoplasmic Reticulum		Reversible	Y	1461433	4	2542://- encodes a reversible glucose-6-phosphate transporter [van Schaftingen and Gerin, Biochem J 2002]//- cloned [Gerin 1997]//- highly expressed in human liver, kidney, haematopoietcs prgenitor cells [Ihara 2000]//- 20-26% identity to E. coli G6P transporters [Gerin 1997]//- ER target sequence [Gerin 1997]//- brain/heart/sk muscle isoform transports G6P into ER lumen [Lin 2000]
773	Forward	AHCYStn	S-adenosyl-L-homocysteine nuclear transport		ahcys[c] <==> ahcys[n]	Transport, Nuclear	Cytosol, Nucleus		Reversible	Y	1471727	2	needed to fill gap; ahcys is synthesized in nucleus following DNA methylation rxn and needs to be transported back to cytosol to fulfill methionine metabolism////MM
774	Forward	AMETtn	S-adenosyl-L-methionine nuclear transport		amet[c] <==> amet[n]	Transport, Nuclear	Cytosol, Nucleus		Reversible	Y	1471736	2	-SAM is the biological methyl group donor in methyltransferase rxns (2.1.1.-), such as methylation of DNA////MM
775	Forward	DUMPtn	dUMP nuclear transport		dump[c] <==> dump[n]	Transport, Nuclear	Cytosol, Nucleus		Reversible	Y	1471781	2	it
776	Forward	PYRt2p	pyruvate peroxisomal transport via proton symport		h[c] + pyr[c] <==> h[x] + pyr[x]	D-alanine metabolism	Cytosol, Peroxisome		Reversible	Y	1471882	4	Mechanism based on references and yeast////The associated genes probably function in the transport into/out of various compartments////The first citation also has evidence that pyruvate is converted into lactate inside peroxisomes////9194://- cloned [Lin 1998]//- high affinity for pyruvate [Lin 1998]//- restricted expression in normal tissues but high in cancer cell lines [Lin 1998]//- also trans…
777	Forward	NH4tp	ammonia peroxisomal transport		nh4[c] <==> nh4[x]	Transport, Peroxisomal	Cytosol, Peroxisome		Reversible	Y	1471893	1	This reaction is added without gene association to permit nh4 to enter and exit the peroxisome, which is necessary for the breakdown of D-alanine.////SAB
778	Forward	GCCcm	glycine-cleavage complex (lipoylprotein), mitochondrial		[m] : dhlpro + nad <==> h + lpro + nadh	Glycine, Serine, and Threonine Metabolism	Mitochondria	1.8.1.4	Reversible	N	1471922	4
779	Forward	GCC2cm	glycine-cleavage complex (lipoamide), mitochondrial		[m] : dhlam + nad <==> h + lpam + nadh	Glycine, Serine, and Threonine Metabolism	Mitochondria	1.8.1.4	Reversible	N	1471945	4
780	Forward	UDPGD	UDPglucose 6-dehydrogenase	UDP-D-glucose dehydrogenase, UDP-alpha-D-glucose:NAD oxidoreductase, UDPG dehydrogenase, UDPG:NAD oxidoreductase, UDPglucose dehydrogenase, UDPglucose:NAD+ oxidoreductase, uridine diphosphate D-glucose dehydrogenase, uridine diphosphate glucose dehydrogenase, uridine diphosphoglucose dehydrogenase	[c] : h2o + (2) nad + udpg --> (3) h + (2) nadh + udpglcur	Starch and Sucrose Metabolism	Cytosol	1.1.1.22	Irreversible	N	1472023	2	- reaction described in Devlin pp 611-612//- shown as irreversible in Orten p 241//- thought to be important for hyaluronan biosynthesis, which is occurs on inner side of plasma membrane//- occurs in the cytosol [Banhegyi 1997]
781	Forward	PGLYCP	Phosphoglycolate phosphatase	P-glycolate phosphatase, phosphoglycolate hydrolase, phosphoglycollate phosphatase	[c] : 2pglyc + h2o --> glyclt + pi	Glyoxylate and Dicarboxylate Metabolism	Cytosol	3.1.3.18	Irreversible	N	1472047	4	- existence of PGP in human RBC is well established; has been purified and biochemically characterized [Zecher 1982]//- has been detected in all human tissues [//- chr location of gene has been identified [Mulley 1990]//
782	Forward	GLYCLTDy	Glycolate dehydrogenase (NADP)	glyoxylate reductase	[c] : glx + h + nadph --> glyclt + nadp	Glyoxylate and Dicarboxylate Metabolism	Cytosol	1.1.1.26	Irreversible	N	1482572	4	- ubiquitous [RefSeq], [UniProt]//- has hydroxy-pyruvate reductase, glyoxylate reductase and D-glycerate dehydrogenase enzymatic activities [RefSeq], [UniProt]//- uses NADPH as coenzyme [Van Schaftingen, Eur J Biochem 1989]//- cellular localization uncertain, but glyoxylate reductase activity seems to be present in both cytosol and mitochondria//- mitochondrial glyoxylate dehydrogenase was identi…
783	Forward	HPYRRy	Hydroxypyruvate reductase (NADPH)		[c] : h + hpyr + nadph --> glyc-R + nadp	Glyoxylate and Dicarboxylate Metabolism	Cytosol		Irreversible	N	1482614	4	- ubiquitous [RefSeq], [UniProt]//- has hydroxy-pyruvate reductase, glyoxylate reductase and D-glycerate//dehydrogenase enzymatic activities [RefSeq], [UniProt]//- uses NADPH as coenzyme [Van Schaftingen, Eur J Biochem 1989]//- D-glycerate produced in human cells because lack of D-glycerate kinase causes large amounts of it to be excreted in the urine [Poore 1998]////
784	Forward	TDPGDH	dTDPglucose 4,6-dehydratase	TDP-glucose oxidoreductase, thymidine diphosphoglucose oxidoreductase	[c] : dtdpglu --> dtdp4d6dg + h2o	Nucleotide Sugar Metabolism	Cytosol	4.2.1.46	Irreversible	N	1483394	2	- discovered as part of high-througput study; function inferred from electronic annotation [Strausberg 2002]
785	Forward	G1PTT	glucose-1-phosphate thymidylyltransferase	TDP-glucose pyrophosphorylase, dTDP-glucose pyrophosphorylase, dTDP-glucose synthase, glucose 1-phosphate thymidylyltransferase, thymidine diphosphate glucose pyrophosphorylase, thymidine diphosphoglucose pyrophosphorylase	[c] : dttp + g1p + h --> dtdpglu + ppi	Nucleotide Sugar Metabolism	Cytosol	2.7.7.24	Irreversible	N	1483423	2	- reaction described in Devlin p.672
786	Forward	TDPDRE	dTDP-4-dehydrorhamnose 3,5-epimerase	TDP-4-keto-L-rhamnose-3,5-epimerase, TDP-4-ketorhamnose 3,5-epimerase, dTDP-4-dehydro-6-deoxy-D-glucose 3,5-epimerase, dTDP-L-rhamnose synthetase, thymidine diphospho-4-ketorhamnose 3,5-epimerase	[c] : dtdp4d6dg --> dtdp4d6dm	Nucleotide Sugar Metabolism	Cytosol	5.1.3.13	Irreversible	N	1483438	1	- L-rhamnose has been observed mainly in bacteria; however, there have been a few acttered reports which suggest its presence in animals (see refs in [Tonetti 1998])//- conversion of dTDP-glucose to dTDP-rhamnose is described as a mammalian pathway by Devlin, pgs. 671-672//- these facts together with the putative annotation of a human dTDPglucose 4,6-dehydratase (the first step in dTDP-rhamnose p…
787	Forward	TDPDRR	dTDP-4-dehydrorhamnose reductase	TDP-4-keto-rhamnose reductase, dTDP-4-keto-L-rhamnose reductase, dTDP-4-ketorhamnose reductase, eductase, thymidine diphospho-4-ketorhamnose, thymidine diphospho-4-ketorhamnose reductase	[c] : dtdp4d6dm + h + nadph --> dtdprmn + nadp	Nucleotide Sugar Metabolism	Cytosol	1.1.1.133	Irreversible	N	1483446	1	- L-rhamnose has been observed mainly in bacteria; however, there have been a few acttered reports which suggest its presence in animals (see refs in [Tonetti 1998])//- conversion of dTDP-glucose to dTDP-rhamnose is described as a mammalian pathway by Devlin, pgs. 671-672//- these facts together with the putative annotation of a human dTDPglucose 4,6-dehydratase (the first step in dTDP-rhamnose p…
788	Forward	GPDDA1	Glycerophosphodiester phosphodiesterase (Glycerophosphocholine)		[c] : g3pc + h2o --> chol + glyc3p + h	Glycerophospholipid Metabolism	Cytosol	3.1.4.46	Irreversible	N	1484530	0	cytoplasm - uniprot////no GPR - ORF not yet identified but biochemical activity noted////NJ
789	Forward	MAN1PT2	mannose-1-phosphate guanylyltransferase (GDP)	GDP mannose phosphorylase, GDP-mannose 1-phosphate guanylyltransferase, guanosine diphosphate-mannose 1-phosphate guanylyltransferase, guanosine diphosphomannose phosphorylase, mannose 1-phosphate (guanosine diphosphate) guanylyltransferase, mannose 1-phosphate guanylyltransferase	[c] : gdp + h + man1p --> gdpmann + pi	Fructose and Mannose Metabolism	Cytosol	2.7.7.22	Irreversible	N	1484731	0
790	Forward	ADNCYC	adenylate cyclase	3',5'-cyclic AMP synthetase, adenyl cyclase, adenylylcyclase	[c] : atp --> camp + ppi	Nucleotides	Cytosol	4.6.1.1	Irreversible	N	1484813	4	membrane protein but Ding et al. 2005 report 2 cytoplasmatic domain of ADNCYC protein (in their introduction)//IT////107(1): brain//108(2): brain (also olfactory cilia - locuslink)//109(3): paletes, thyroid, germ cells (also olfactory cilia - locuslink)//196883(4): thyroid (also olfactory cilia - locuslink)//111(5): colon, heart, liver, lung (mRNA 60 more abundant in heart than 112) Raimundo et a…
791	Forward	MI1PP	myo-inositol 1-phosphatase	L-myo-inositol-1-phosphate pho, inositol 1-phosphatase, inositol monophosphate phospha, inositol phosphatase, inositol-1(or 4)-monophosphata, myo-inositol-1(or 4)-monophosp	[c] : h2o + mi1p-D --> inost + pi	Inositol Phosphate Metabolism	Cytosol	3.1.3.25	Irreversible	N	1484859	4	- reaction described in [Irvine, Philos Trans R Soc Lond B Biol Sci 1988]////3612://- cytosolic [UniProt]//- gene was cloned and expressed; protein has 97% homology to rat, bovine homologs [McAllister, Biochem J 1992]////3613://- gene has been cloned and has homology to IMPA1 [Yoshikawa, Mol Psychiatry 1997]
792	Forward	PDE1	3',5'-cyclic-nucleotide phosphodiesterase		[c] : camp + h2o --> amp + h	Nucleotides	Cytosol	3.1.4.17	Irreversible	N	1485058	4	IMPORTANT: IT is thought that the PDE's contribute to a compartimentalization of cell signaling. Although I found ER-membrane associated PDE's, there is no experimental evidence that they act in ER but in cytoplasm (by inhibition)////PDH4: White et al, fund activity in Y79 retinoblastoma cells; //PDHa: are stored in granules of neutrophiles and eosinophiles//PDH4: Lefievre et al, Spermatozoa.//PD…
793	Forward	MI1PS	myo-Inositol-1-phosphate synthase		[c] : g6p --> mi1p-D	Inositol Phosphate Metabolism	Cytosol	5.5.1.4	Irreversible	N	1485074	4	- gene has been cloned and expressed [Guan, Arch Biochem Biophys 2003]//- highly expressed in human testis, ovary, heart, placenta, and pancreas; low expression in blood leukocyte, thymus, skeletal muscle, and colon [Guan, Arch Biochem Biophys 2003]
794	Forward	ACCOAL	acetate-CoA ligase (ADP-forming)	acetyl-CoA synthetase (ADP-forming)	[c] : atp + coa + ppa --> adp + pi + ppcoa	Propanoate Metabolism	Cytosol	6.2.1.13	Irreversible	N	1485204	4	55902://- weak but detectable activity with proprionate [Luong, J Bil Chem 2000]//- cytosolic [LocusLink], [UniProt], [Luong, J Bil Chem 2000]//
795	Forward	AMCOXO	2-aminomuconate reductase		[c] : amuco + h + h2o + nadph --> 2oxoadp + nadp + nh4	Tryptophan metabolism	Cytosol		Irreversible	N	1485340	4	form and cofactors not certain
796	Forward	PDE4	3',5'-cyclic-nucleotide phosphodiesterase		[c] : 35cgmp + h2o --> gmp + h	Nucleotides	Cytosol	3.1.4.17	Irreversible	N	1485396	4	IMPORTANT: IT is thought that the PDE's contribute to a compartimentalization of cell signaling. Although I found ER-membrane associated PDE's, there is no experimental evidence that they act in ER but in cytoplasm (by inhibition)////PDE6://I am not sure if I understood the GPR in GeneCards right. --> therefore Conf level 0//PDE6 mRNA expression is very high in retina, and some groups found it on…
797	Forward	HKYNH	3-Hydroxy-L-kynurenine hydrolase		[c] : h2o + hLkynr --> 3hanthrn + ala-L	Tryptophan metabolism	Cytosol	3.7.1.3	Irreversible	N	1485410	4	Reaction and gene in intro of citation.
798	Forward	3HAO	3-hydroxyanthranilate 3,4-dioxygenase	3-hydroxyanthranilate oxygenase, 3-hydroxyanthranilic acid oxidase, 3-hydroxyanthranilic acid oxygenase, 3-hydroxyanthranilic oxygenase	[c] : 3hanthrn + o2 --> cmusa + h	Tryptophan metabolism	Cytosol	1.13.11.6	Irreversible	N	1485415	4	Reaction and gene detailed in citation.
799	Forward	MACACI	maleylacetoacetate isomerase	maleylacetoacetic isomerase, maleylacetone cis-trans-isomerase, maleylacetone isomerase	[c] : 4mlacac --> 4fumacac	Tyrosine metabolism	Cytosol	5.2.1.2	Irreversible	N	1485434	4	This reaction appears to require glutathione as a cofactor, although it doesn't seem to appear in the reaction itself.
800	Forward	FUMAC	fumarylacetoacetase	beta-diketonase, fumarylacetoacetate hydrolase	[c] : 4fumacac + h2o --> acac + fum + h	Tyrosine metabolism	Cytosol	3.7.1.2	Irreversible	N	1485440	4	The absence of the enzyme catalyzing this reaction causes type 1 hereditary tyrosinemia.
801	Forward	HGNTOR	Homogentisate:oxygen 1,2-oxidoreductase (decyclizing)		[c] : hgentis + o2 --> 4mlacac + h	Tyrosine metabolism	Cytosol	1.13.11.5	Irreversible	N	1485478	4	The disease Alkaptonuria is associated with mutations of the gene associated with this reaction.
802	Forward	BETALDHx	betaine-aldehyde dehydrogenase	BADH, betaine aldehyde dehydrogenase, betaine aldehyde oxidase	[c] : betald + h2o + nad --> glyb + (2) h + nadh	Glycine, Serine, and Threonine Metabolism	Cytosol	1.2.1.8	Irreversible	N	1485542	4	NAD is preferred cofactor; cytosolic location - Chern et. Al. Biochem Biophys Res Commun. 1995 Aug 15;213(2):561-8.////mitochondrial location possible PMID:15321791////MM//
803	Forward	KYN	kynureninase		[c] : Lkynr + h2o --> ala-L + anth + h	Tryptophan metabolism	Cytosol	3.7.1.3	Irreversible	N	1485657	4	Reaction and gene in intro of citation.
804	Forward	FKYNH	N-Formyl-L-kynurenine amidohydrolase	arylformamidase	[c] : Lfmkynr + h2o --> Lkynr + for + h	Tryptophan metabolism	Cytosol	3.5.1.9	Irreversible	N	1485668	4
805	Forward	FALDH	formaldehyde dehydrogenase		[c] : fald + gthrd + nad <==> Sfglutth + h + nadh	Tyrosine metabolism	Cytosol	1.2.1.1	Reversible	N	1485707	4	The degradation of fald is relatively certain. The exact mechanism appears to be well established, but is less certain.
806	Forward	SFGTH	S-Formylglutathione hydralase		[c] : Sfglutth + h2o <==> for + gthrd + h	Tyrosine metabolism	Cytosol	3.1.2.12	Reversible	N	1485714	4	The degradation of fald is relatively certain. The exact mechanism appears to be well established, but is less certain. Could probably be made irreversible.
807	Forward	CHLPCTD	choline phosphate cytididyltransferase		[c] : cholp + ctp + h --> cdpchol + ppi	Glycerophospholipid Metabolism	Cytosol	2.7.7.15	Irreversible	N	1485845	4	cytoplasmic - unitprot //NJ////- checked by RS/TV//NOTE: This reaction was classified under the "Lipid" subsystem in the mitochondrial model.
808	Forward	CHOLK	Choline kinase		[c] : atp + chol --> adp + cholp + h	Glycerophospholipid Metabolism	Cytosol	2.7.1.32	Irreversible	N	1485872	4	cytosolic - uniport//CK has chol and ethal specificity according to RefSeq////NJ//
809	Forward	ETHAK	Ethanolamine kinase		[c] : atp + etha --> adp + ethamp + h	Glycerophospholipid Metabolism	Cytosol	2.7.1.82	Irreversible	N	1485885	4	cytosolic - uniport//CK has chol and ethal specificity according to RefSeq////NJ
810	Forward	PETHCT	phosphoethanolamine cytidyltransferase		[c] : ctp + ethamp + h --> cdpea + ppi	Glycerophospholipid Metabolism	Cytosol	2.7.7.14	Irreversible	N	1485896	4	cytoplasmic - unitprot //NJ
811	Forward	34HPPOR	4-Hydroxyphenylpyruvate:oxygen oxidoreductase		[c] : 34hpp + o2 --> co2 + hgentis	Tyrosine metabolism	Cytosol	1.13.11.27	Irreversible	N	1485929	4	The disease Alkaptonuria is associated with a lack of the ability to degrade the product of this reaction.
812	Forward	ALDD20x	aldehyde dehydrogenase (indole-3-acetaldehyde, NAD)		[c] : h2o + id3acald + nad --> (2) h + ind3ac + nadh	Tryptophan metabolism	Cytosol		Irreversible	N	1485998	1	Included based on KEGG map and similar reactions catalyzed by the same enzymes.
813	Forward	ALDD20xm	aldehyde dehydrogenase (indole-3-acetaldehyde, NAD), mitochondrial		[m] : h2o + id3acald + nad --> (2) h + ind3ac + nadh	Tryptophan metabolism	Mitochondria		Irreversible	N	1486005	1	Included based on KEGG map and similar reactions catalyzed by the same enzymes.
814	Forward	SLCBK1	sphingolipid long chain base kinase (sphinganine)		[c] : atp + sphgn --> adp + h + sph1p	Sphingolipid Metabolism	Cytosol		Irreversible	N	1486062	4	no good localization info available at this point - cyt by default, temporarily - re-review in future.////cloning + biochem characterization - Liu ref////Sphingosine-1-phosphate (SPP) has diverse biological functions acting inside cells as a second messenger to regulate proliferation and survival, and extracellularly, as a ligand for G protein-coupled receptors of the endothelial differentiation …
815	Forward	MLTG1	Maltodextrin glucosidase (maltotriose)		[c] : h2o + malttr --> glc-D + malt	Starch and Sucrose Metabolism	Cytosol		Irreversible	N	1486129	4	- maltotriose is a natural substrate of alpha-glucosidase [Devlin, Textbook of Biochemistry]//- alpha-glucosidase activity [UniProt], [Hirschorn, PNAS 2002]//- maltose, maltotriose, and glycogen are substrates of Ganc (neutral alpha-glucosidase C); has similar catalytic properties as GAA [Martiniuk 1981]
816	Forward	SPODM	superoxide dismutase	superoxidase dismutase	[c] : (2) h + (2) o2s --> h2o2 + o2	ROS Detoxification	Cytosol	1.15.1.1	Irreversible	N	1486343	4	6647://- homodimer, soluble cytosolic protein [UniProt]//- widely expressed in cytosol of all mammalian cells//- primarily cytosolic, but also found in nucleus and peroxisome [Crapo 1992]//- cloned & expressed [Hallewell 1985]
817	Forward	PEAMNO	Phenethylamine oxidase		[c] : h2o + o2 + peamn --> h2o2 + nh4 + pacald	Phenylalanine metabolism	Cytosol	1.4.3.6	Irreversible	N	1486411	2	4th citation gives evidence that MAOB does this more than MAOA, but the journal is slightly suspect and the data may be from rats, so physiological evidence.
818	Forward	ALDD19x	aldehyde dehydrogenase (phenylacetaldehyde, NAD)		[c] : h2o + nad + pacald --> (2) h + nadh + pac	Phenylalanine metabolism	Cytosol	1.2.1.39	Irreversible	N	1486444	2	Phenylacetate must be produced somehow, and this is the best way to do so.
819	Forward	PACCOAL	phenylacetate-CoA ligase		[c] : atp + coa + pac --> amp + phaccoa + ppi	Phenylalanine metabolism	Cytosol	6.2.1.30	Irreversible	N	1486460	2	Textbook gives this reaction during a discussion of treatment of metabolic disorder.
820	Forward	FBA2	D-Fructose 1-phosphate D-glyceraldehyde-3-phosphate-lyase		[c] : f1p <==> dhap + glyald	Fructose and Mannose Metabolism	Cytosol	4.1.2.13	Reversible	N	1486531	2
821	Forward	SELNPS	Selenophosphate synthase		[c] : atp + h2o + seln --> amp + pi + selnp	Selenoamino acid metabolism	Cytosol	2.7.9.3	Irreversible	N	1486904	4
822	Forward	AMANK	N-acetyl-D-mannosamine kinase		[c] : acmana + atp --> acmanap + adp + h	Aminosugar Metabolism	Cytosol	2.7.1.60	Irreversible	N	1487963	4	- shown as irreversible Devlin p. 672, Varki p. 74////10020://- cytoplasmic [UniProt], [Varki, p. 78]//- Highest expression in liver and placenta. Also found in heart, brain, lung, kidney, skeletal muscle and pancreas. [UniProt]////55577://- GlcNAc kinase (10020) was shown to catalyze ManNAc kinase reaction when ManNAc gene was knocked out [Hinderlich, Biol Chem 2001]//- ManNAc6P can be formed fr…
823	Forward	ATPtm	ADP/ATP transporter, mitochondrial		adp[c] + atp[m] --> adp[m] + atp[c]	Transport, Mitochondrial	Cytosol, Mitochondria		Irreversible	Y	1488627	4	- Added by RS/TV////Mitochondrial according to Entrez Gene database////1) Three isoforms of this carrier have been identified in man.//2) Substrate specificity: ATP/ADP//3) Tissue localization: Slc25a4.1-m(Heart, skeletal muscle, much less in brain, pancreas, prostate, kidney, lung, thymus), Slc25a5.1-m(Brain, lung, kidney, pancreas, heart, skeletal muscle, spleen), Slc25a6.1-m(Brain, lung, kidne…
824	Forward	CRNCARtp	carnitine-acetylcarnitine carrier, peroxisomal		acrn[x] + crn[c] --> acrn[c] + crn[x]	Transport, Peroxisomal	Cytosol, Peroxisome		Irreversible	Y	1488689	0	fatty acid metabolism transport//-NJ
825	Forward	ORNt3m	ornithine mitochondrial transport via proton antiport		h[c] + orn[m] <==> h[m] + orn[c]	Transport, Mitochondrial	Cytosol, Mitochondria		Reversible	Y	1489094	4	- Added by RS/TV////Fiermonte G, (2003) The mitochondrial ornithine transporter: bacterial expression, reconstitution, functional characterization, and tissue distribution of two human isoforms. J Biol Chem 278:32778-32783////Ferdinando Palmieri, The mitochondrial transporter family (SLC25): physiological and pathological implications.////Indiveri C, Tonazzi A, Stipani I, Palmieri F (1997) The pu…
826	Forward	CATp	catalase A, peroxisomal		[x] : (2) h2o2 --> (2) h2o + o2	Miscellaneous	Peroxisome	1.11.1.6	Irreversible	N	1489227	0	added based on obvious gene annotation--SAB
827	Forward	ITCOALm	Itaconate--CoA ligase (ADP-forming), mitochondrial	Itaconyl-CoA synthase	[m] : atp + coa + itacon <==> adp + itaccoa + pi	C5-Branched dibasic acid metabolism	Mitochondria	6.2.1.5	Reversible	N	1501201	1	- another function of EC 6.2.1.5 according to BRENDA//- reaction known to occur w/ GTP as cofactor in rat liver mitochondria [Wang, J Biol Chem 1961]//- Itaconate, citraconate, and mesaconate are//probably metabolized in the dog, since they could be recovered in the urine to the extent of only 24, 28, and 64 per cent, respectively (see refs in [Adler 1957])//- In guinea pig liver, itaconate is ox…
828	Forward	ICDHy	isocitrate dehydrogenase (NADP)		[c] : icit + nadp --> akg + co2 + nadph	Citric Acid Cycle	Cytosol	1.1.1.42	Irreversible	N	1507316	4	3417://- NADP(+)-dependent isocitrate dehydrogenase found in the cytoplasm and peroxisomes [RefSeq]//- in animal tissues approx 75-90% of the NADP+ specific isocitrate dehydrogenase is found in the cytosol [Orten, Human Biochem 1975]//- identified by homology search; 59% identity to yeast Idp3p [Geisbrecht 1999]//- expression in yeast restored partial function to Idp3p knockout [Geisbrecht 1999]/…
829	Forward	DPGM	Diphosphoglyceromutase		[c] : 13dpg <==> 23dpg + h	Glycolysis/Gluconeogenesis	Cytosol		Reversible	N	1507324	0
830	Forward	PEPCK	Phosphoenolpyruvate carboxykinase (GTP)	PEP carboxykinase, PEPCK, Phosphoenolpyruvate carboxykinase, Phosphoenolpyruvate carboxylase, Phosphopyruvate carboxylase.	[c] : gtp + oaa --> co2 + gdp + pep	Glycolysis/Gluconeogenesis	Cytosol	4.1.1.32	Irreversible	N	1509792	0	cytosolic [RefSeq], [UniProt]//- found in liver, kidney, and intestine, NOT sk muscle, heart, or brain [Orten, Human Biochem 1975]
831	Forward	ACACT1rm	acetyl-CoA C-acetyltransferase, mitochondrial		[m] : (2) accoa <==> aacoa + coa	Tryptophan metabolism	Mitochondria	2.3.1.9	Reversible	N	1511723	0	- mitochondrial [RefSeq], [UniProt]//- reversible [RefSeq]////- checked over by RS/TV
832	Forward	ACOATA	Acetyl-CoA ACP transacylase		[c] : ACP + accoa <==> acACP + coa	Fatty Acid Metabolism	Cytosol	2.3.1.38	Reversible	N	1512266	4	cytosol: uniprot//Fatty acid synthetase catalyzes the formation of long- chain fatty acids from acetyl-CoA,//malonyl-CoA and NADPH. This multifunctional protein has 7 catalytic activities and an acyl carrier protein.//Specificity: all tissues, but prominent expression in brain, lung, and liver.//Structure and substrate specificity: PMID: 15507492//The enzyme encoded by this gene is a multifunctio…
833	Forward	FA120ACPH	fatty-acyl-ACP hydrolase		[c] : ddcaACP + h2o <==> ACP + ddca + h	Fatty Acid Metabolism	Cytosol	3.1.2.14	Reversible	N	1512288	4	Lumped FAS reactions in current reconstruction, so these reactions won't be used. In future versions if synthesis is unlumped these will be used in simulations. ////see PMID: 9159116////NJ
834	Forward	FA140ACPH	fatty-acyl-ACP hydrolase		[c] : h2o + myrsACP <==> ACP + h + ttdca	Fatty Acid Metabolism	Cytosol	3.1.2.14	Reversible	N	1512294	4	Lumped FAS reactions in current reconstruction, so these reactions won't be used. In future versions if synthesis is unlumped these will be used in simulations. ////see PMID: 9159116////NJ
835	Forward	FA141ACPH	fatty-acyl-ACP hydrolase		[c] : h2o + tdeACP <==> ACP + h + ttdcea	Fatty Acid Metabolism	Cytosol	3.1.2.14	Reversible	N	1512308	4	Lumped FAS reactions in current reconstruction, so these reactions won't be used. In future versions if synthesis is unlumped these will be used in simulations. ////see PMID: 9159116////NJ
836	Forward	FA160ACPH	fatty-acyl-ACP hydrolase		[c] : h2o + palmACP <==> ACP + h + hdca	Fatty Acid Metabolism	Cytosol	3.1.2.14	Reversible	N	1512314	4	Lumped FAS reactions in current reconstruction, so these reactions won't be used. In future versions if synthesis is unlumped these will be used in simulations. ////see PMID: 9159116////NJ
837	Forward	FA180ACPH	fatty-acyl-ACP hydrolase		[c] : h2o + ocdcaACP <==> ACP + h + ocdca	Fatty Acid Metabolism	Cytosol	3.1.2.14	Reversible	N	1512320	4	Lumped FAS reactions in current reconstruction, so these reactions won't be used. In future versions if synthesis is unlumped these will be used in simulations. ////see PMID: 9159116////NJ
838	Forward	FA161ACPH	fatty-acyl-ACP hydrolase		[c] : h2o + hdeACP <==> ACP + h + hdcea	Fatty Acid Metabolism	Cytosol	3.1.2.14	Reversible	N	1512332	4	Lumped FAS reactions in current reconstruction, so these reactions won't be used. In future versions if synthesis is unlumped these will be used in simulations. ////see PMID: 9159116////NJ
839	Forward	FA181ACPH	fatty-acyl-ACP hydrolase		[c] : h2o + octeACP <==> ACP + h + ocdcea	Fatty Acid Metabolism	Cytosol	3.1.2.14	Reversible	N	1512338	4	Lumped FAS reactions in current reconstruction, so these reactions won't be used. In future versions if synthesis is unlumped these will be used in simulations. ////see PMID: 9159116////NJ
840	Forward	FA182ACPH	fatty-acyl-ACP hydrolase		[c] : h2o + ocdcyaACP <==> ACP + h + ocdcya	Fatty Acid Metabolism	Cytosol	3.1.2.14	Reversible	N	1512354	4	Lumped FAS reactions in current reconstruction, so these reactions won't be used. In future versions if synthesis is unlumped these will be used in simulations. ////see PMID: 9159116////NJ
841	Forward	PPPGOm	protoporphyrinogen oxidase, mitochondrial		[m] : (3) o2 + (2) pppg9 --> (6) h2o + (2) ppp9	Heme Biosynthesis	Mitochondria	1.3.3.4	Irreversible	N	1512423	2	- Added by RS/TV////Proteome////- Mitochondrial according to Entrez Gene database.////- Protoporphyrinogen oxidase catalyzes the oxygen-dependent oxidation of protoporphyrinogen IX to protoporphyrin IX. Northern blot analysis of of eight different human tissues show evidence for only a single transcript in all tissue types. (Dailey TA, Dailey HA. Protein Sci. 1996 Jan;5(1):98-105.)
842	Forward	MCOATA	Malonyl-CoA-ACP transacylase	Malonyl transacylase, Malonyl transferase	[c] : ACP + malcoa <==> coa + malACP	Fatty Acid Metabolism	Cytosol	2.3.1.39	Reversible	N	1512613	4	cytosol: uniprot//Fatty acid synthetase catalyzes the formation of long- chain fatty acids from acetyl-CoA,//malonyl-CoA and NADPH. This multifunctional protein has 7 catalytic activities and an acyl carrier protein.//Specificity: all tissues, but prominent expression in brain, lung, and liver.//Structure and substrate specificity: PMID: 15507492//The enzyme encoded by this gene is a multifunctio…
843	Forward	MCOATAm	Malonyl-CoA-ACP transacylase, mitochondrial		[m] : ACP + malcoa <==> coa + malACP	Fatty Acid Metabolism	Mitochondria	2.3.1.39	Reversible	N	1512628	4	Mitochondrial by swiss prot////See also: PMID: 12882974////The protein encoded by this gene is found exclusively in the mitochondrion, where it catalyzes the transfer of a malonyl group from malonyl-CoA to the mitochondrial acyl carrier protein. The encoded protein may be part of a fatty acid synthase complex that is more like the type II prokaryotic and plastid complexes rather than the type I h…
844	Forward	TMDPPK	thiamine-diphosphate kinase		[c] : atp + thmpp --> adp + thmtp	Thiamine Metabolism	Cytosol	2.7.4.15	Irreversible	N	1512858	2	IT////proposed by Bettendorf et al., 1996//Such a function has to be pressent based on the fact that intracellular concentration of Thmtp has been measured (Bettendorf et al., 1996)////thmtp is used by://- mitochondria:	- PDHm//	- alpha-ketoglutarate deh.(1.2.4.2)//	- alpha-keto acid deh. (1.2.4.4)//- cytosol: - transketolase (2.2.1.1)
845	Forward	SBTR	D-sorbitol reductase		[c] : glc-D + h + nadph --> nadp + sbt-D	Fructose and Mannose Metabolism	Cytosol	1.1.1.21	Irreversible	N	1512868	4	231://- converts fructose to sorbitol [RefSeq]//- enzyme us found in many tissues, including the lens, retina, Schwann cells, liver, kidney, placenta, red blood cells, and cells of the ovaries and seminal vesicles [Champe, Biochemsitry 2005]////8574://- gene has been cloned, 78% identical with the Rattus norvegicus aflatoxin B1 aldehyde reductase (Afar) [Praml 1998]//-rat homolog appears to be Go…
846	Forward	LNS14DM	cytochrome P450 lanosterol 14-alpha-demethylase (NADP)	CYP51, sterol 14-alpha-demethylase	[c] : (2) h + lanost + (3) nadph + (3) o2 --> 44mctr + for + (4) h2o + (3) nadp	Cholesterol Metabolism	Cytosol	1.14.14.1	Irreversible	N	1514542	4	Need to resolve ER vs cytosol - membrane bound ER in uniprot (however some membrane bound enzymes catalyze reactions from the outer side --> substrates and products are cytosolic.//NJ
847	Forward	GUAD	guanine deaminase		[c] : gua + h + h2o --> nh4 + xan	Purine Catabolism	Cytosol	3.5.4.3	Irreversible	N	1528512	4	homodimer //binds 1 zinc per subunit//IT
848	Forward	P5CDm	1-pyrroline-5-carboxylate dehydrogenase, mitochondrial		[m] : 1pyr5c + (2) h2o + nad --> glu-L + h + nadh	Glutamate metabolism	Mitochondria	1.5.1.12	Irreversible	N	1528563	4	Mitochondrial matrix; preferred cofactor NAD - Hu et al. J Biol Chem. 1996 Apr 19;271(16):9795-800.////Genetic data - Geraghty et. al. Hum Mol Genet. 1998 Sep;7(9):1411-5.////Reversible according to Reactome database////predominantly in liver
849	Forward	ACGSm	N-acteylglutamate synthase, mitochondrial		[m] : accoa + glu-L --> acglu + coa + h	Urea cycle/amino group metabolism	Mitochondria	2.3.1.1	Irreversible	N	1529013	4	Gene characterized and sequence encodes functional enzyme in E. coli system. Biochemical evidence noted, but is perhaps questionable.
850	Forward	ACODA	acetylornithine deacetylase		[c] : acorn + h2o --> ac + orn	Urea cycle/amino group metabolism	Cytosol	3.5.1.16	Irreversible	N	1529037	1	based on KEGG map and broad enzyme specificity
851	Forward	ADA	Adenosine deaminase		[c] : adn + h + h2o --> ins + nh4	Purine Catabolism	Cytosol	3.5.4.4	Irreversible	N	1529051	4	some paper mentioned a ADA2, however, I could not find a gene for it --> keep in mind//IT
852	Forward	DADA	Deoxyadenosine deaminase		[c] : dad-2 + h + h2o --> din + nh4	Nucleotides	Cytosol		Irreversible	N	1529057	4	some paper mentioned a ADA2, however, I could not find a gene for it --> keep in mind//IT
853	Forward	ADSS	adenylosuccinate synthase		[c] : asp-L + gtp + imp --> dcamp + gdp + (2) h + pi	Nucleotides	Cytosol	6.3.4.4	Irreversible	N	1529069	2	IT////added by MM////Harvester (localisation)- cytoplasmic, and partially associated with particulate fractions.
854	Forward	AGDC	N-acetylglucosamine-6-phosphate deacetylase		[c] : acgam6p + h2o --> ac + gam6p	Aminosugar Metabolism	Cytosol	3.5.1.25	Irreversible	N	1529086	2	- function inferred from electronic annotation [GO]
855	Forward	CSND	Cytosine deaminase		[c] : csn + h + h2o --> nh4 + ura	Pyrimidine Catabolism	Cytosol	3.5.4.1	Irreversible	N	1529137	2	potential gene locus 57379 = cytidine deaminase = acts on cytidine in DNA and converts it to uracil - has been found in nucleus and cytoplasm//i am not sure if this is the gene we need since this reaction seems also to take place independent from DNA////IT
856	Forward	CYTD	cytidine deaminase		[c] : cytd + h + h2o --> nh4 + uri	Pyrimidine Catabolism	Cytosol	3.5.4.5	Irreversible	N	1529143	2	IT//mRNA found n myoblase and leukemia cell line, bone marrow cells, monocytes, macrophages//I did find any report of measurement of enzyme activity////AICDA(57379):Activation-induced cysodine deaminase (AID) is a cytosine deaminase that is critical to immunoglobulin hypermutation, class switch recombination, and gene conversion.In the context of hypermutating B cells, AID deaminates cytosine in …
857	Forward	DCYTD	deoxycytidine deaminase		[c] : dcyt + h + h2o --> duri + nh4	Pyrimidine Catabolism	Cytosol	3.5.4.14	Irreversible	N	1529149	2	IT//mRNA found n myoblase and leukemia cell line, bone marrow cells, monocytes, macrophages//I did find any report of measurement of enzyme activity//AICDA(57379):Activation-induced cytosine deaminase (AID) is a cytosine deaminase that is critical to immunoglobulin hypermutation, class switch recombination, and gene conversion.In the context of hypermutating B cells, AID deaminates cytosine in th…
858	Forward	GF6PTA	glutamine-fructose-6-phosphate transaminase		[c] : f6p + gln-L --> gam6p + glu-L	Aminosugar Metabolism	Cytosol	2.6.1.16	Irreversible	N	1529204	4	- shown as irreversible in Devlin p. 672, 676 and Orten p. 243, Varki p. 74 [however, transaminase reactions are typically reversible]////- sequence data - GFPT1 and GFPT2//- biochemical data - GFPT1////-cytosol based on GeneCards////
859	Forward	GLNS	glutamine synthetase		[c] : atp + glu-L + nh4 --> adp + gln-L + h + pi	Glutamate metabolism	Cytosol	6.3.1.2	Irreversible	N	1529215	2	cytosolic - Reactome////irreversible reaction - Reactome and "common knowledge" that synthetase reactions are typically irreversible//////
860	Forward	GLUCYS	gamma-glutamylcysteine synthetase		[c] : atp + cys-L + glu-L --> adp + glucys + h + pi	Glutathione Metabolism	Cytosol	6.3.2.2	Irreversible	N	1529224	4	- Added by RS/TV////Meister, A, Mitochondrial changes associated with glutathione deficiency, Biochimica et Biophysica Acta 1271 (1995) 35-42.//1) Catalytic activity specified by GeneCards.////2) Glutamate-cysteine ligase (GCL) is a rate-limiting enzyme for GSH synthesis (cytosol)//Intracellular gamma-glutamylcystein synthetase can be dissociated into two subunits: a heavy(Gclc.1), catalytic subu…
861	Forward	GLUPRT	glutamine phosphoribosyldiphosphate amidotransferase		[c] : gln-L + h2o + prpp --> glu-L + ppi + pram	IMP Biosynthesis	Cytosol	2.4.2.14	Irreversible	N	1529238	4	I could not find any infos about compartiment, however, the HPRD database said nucleus. This info is based on paper of Chen et al, 1997. But they found only a nuclear protein that regulates the expression of PPAT but they did not mentioned where PPAt is located.////IT
862	Forward	GMPR	GMP reductase		[c] : gmp + (2) h + nadph --> imp + nadp + nh4	Nucleotides	Cytosol	1.7.1.7	Irreversible	N	1529245	4
863	Forward	GTHS	glutathione synthetase		[c] : atp + glucys + gly --> adp + gthrd + h + pi	Glutathione Metabolism	Cytosol	6.3.2.3	Irreversible	N	1529253	4	- Extra information added by RS/TV://-Meister, A, Mitochondrial changes associated with glutathione deficiency, Biochimica et Biophysica Acta 1271 (1995) 35-42.////- Gluthione synthetase catalyzes the second and final step in the biosynthesis of gluthione from gamma-glutamylcysteine and glycine in an ATP dependent manner.////- Cytosolic enzyme (gluthione is predominantly found in the cytosol)////…
864	Forward	PPBNGS	porphobilinogen synthase		[c] : (2) 5aop --> h + (2) h2o + ppbng	Heme Biosynthesis	Cytosol	4.2.1.24	Irreversible	N	1529315	4	- Aminolevulinate dehydratase (ALAD), the second enzyme in the heme biosyntheic pathway, catalyzes the asymmetric condensation of two molecules of 5-aminolevulic acid to form the monopyrrole, porphobilinogen. (Ishida N, Fujita H, Fukuda Y, Noguchi T, Doss M, Kappas A, Sassa S. J Clin Invest. 1992 May;89(5):1431-7. )////Added by RS/TV//
865	Forward	PRAGSr	phosphoribosylglycinamide synthase	phsophoribosylamine-glycine ligase	[c] : atp + gly + pram <==> adp + gar + h + pi	IMP Biosynthesis	Cytosol	6.3.4.13	Reversible	N	1529336	4	IT//no infos about compartiment
866	Forward	PRFGS	phosphoribosylformylglycinamidine synthase		[c] : atp + fgam + gln-L + h2o --> adp + fpram + glu-L + h + pi	IMP Biosynthesis	Cytosol	6.3.5.3	Irreversible	N	1529357	4	cytoplasm (GeneCards)//IT
867	Forward	KYN3OX	kynurenine 3-monooxygenase	L-kynurenine-3-hydroxylase, kynurenine 3-hydroxylase, kynurenine hydroxylase	[c] : Lkynr + h + nadph + o2 --> h2o + hLkynr + nadp	Tryptophan metabolism	Cytosol	1.14.13.9	Irreversible	N	1529909	4	Gene found and enzyme characterized (at least for liver)
868	Forward	PHCDm	L-1-pyrroline-3-hydroxy-5-carboxylate dehydrogenase		[m] : 1p3h5c + (2) h2o + nad --> e4hglu + h + nadh	Arginine and Proline Metabolism	Mitochondria	1.5.1.12	Irreversible	N	1529920	2	based on KEGG and citation////- ALDH4A1 catalyzes the oxidation of both delta 1-pyrroline-5-carboxylate and delta 1-pyrroline-3-hydroxy-5-carboxylate (the second steps in the degradation of proline and hydroxyproline, respectively) [Valle 1979]//- isolated mouse liver mitochondria produced glyoxylate from hydroxyproline [Knight 2005]
869	Forward	P5CR	pyrroline-5-carboxylate reductase		[c] : 1pyr5c + (2) h + nadph --> nadp + pro-L	Urea cycle/amino group metabolism	Cytosol	1.5.1.2	Irreversible	N	1529974	4	prefers NADPH according to ref
870	Forward	G5SADs	L-glutamate 5-semialdehyde dehydratase (spontaneous)		[c] : glu5sa --> 1pyr5c + h + h2o	Urea cycle/amino group metabolism	Cytosol		Irreversible	N	1530012	2	KEGG says "non enzymatic" under R03314////citation describes it as "nonenzymatic equibibrium"
871	Forward	GARFT	phosphoribosylglycinamide formyltransferase	GAR transformylase N	[c] : 10fthf + gar <==> fgam + h + thf	IMP Biosynthesis	Cytosol	2.1.2.2	Reversible	N	1530017	4	IT//no infos about compartiment
872	Forward	PRAIS	phosphoribosylaminoimidazole synthase		[c] : atp + fpram --> adp + air + (2) h + pi	IMP Biosynthesis	Cytosol	6.3.3.1	Irreversible	N	1530029	4	IT//no infos about compartiment
873	Forward	PRASCS	phosphoribosylaminoimidazolesuccinocarboxamide synthase		[c] : 5aizc + asp-L + atp <==> 25aics + adp + h + pi	IMP Biosynthesis	Cytosol	6.3.2.6	Reversible	N	1530036	4	IT (no info for compartiment)//I could not find any infos about compartiment, however, the HPRD database said nucleus. This info is based on paper of Chen et al, 1997. But they found only a nuclear protein that regulates the expression of PPAT but they did not mentioned where PPAt is located.////
874	Forward	PROD2	Proline dehydrogenase		[c] : fad + pro-L --> 1pyr5c + fadh2 + h	Arginine and Proline Metabolism	Cytosol	1.5.99.8	Irreversible	N	1530044	2	unclear which acceptors are used for this reaction (NADPH specifically excluded at this point because it would cause a loop that could turn NADH into NADPH)//(right now a loop can turn NADH into FADH2 which should be okay)
875	Forward	UNK3	2-keto-4-methylthiobutyrate transamination		[c] : 2kmb + glu-L --> akg + met-L	Arginine and Proline Metabolism	Cytosol		Irreversible	N	1530075	2	This reaction follows the scheme in the reference, checked for bacteria and given physiological data since the end product, met-L, is known for humans.
876	Forward	HPROxm	L-hydroxyproline dehydrogenase (NAD), mitochondrial		[m] : 4hpro-LT + nad --> 1p3h5c + (2) h + nadh	Arginine and Proline Metabolism	Mitochondria	1.5.1.12	Irreversible	N	1530391	2	based on kegg and reaction//- isolated mouse liver mitochondria produced glyoxylate from hydroxyproline [Knight 2005]////The hydroxyproline to run this reaction would come from the breakdown of collagen.
877	Forward	PHCHGSm	L-1-Pyrroline-3-hydroxy-5-carboxylate spontaneous conversion to L-4-Hydroxyglutamate semialdehyde, mitochondrial		[m] : 1p3h5c + h + h2o <==> 4hglusa	Arginine and Proline Metabolism	Mitochondria		Reversible	N	1530431	2	based on kegg and citation////- isolated mouse liver mitochondria produced glyoxylate from hydroxyproline [Knight 2005]
878	Forward	AMPDA	Adenosine monophosphate deaminase		[c] : amp + h + h2o --> imp + nh4	Nucleotides	Cytosol		Irreversible	N	1530455	4	IT//270: skeletal muscle, homotetramer//271: liver specific, homotetramer//272: erythrocytes specific////
879	Forward	DCMPDA	dCMP deaminase		[c] : dcmp + h + h2o <==> dump + nh4	Pyrimidine Catabolism	Cytosol	3.5.4.12	Reversible	N	1530461	2	IT//
880	Forward	CTPS1	CTP synthase (NH3)		[c] : atp + nh4 + utp --> adp + ctp + (2) h + pi	Nucleotides	Cytosol	6.3.4.2	Irreversible	N	1530468	2	IT
881	Forward	G5SADrm	L-glutamate 5-semialdehyde dehydratase, reversible, mitochondrial		[m] : glu5sa <==> 1pyr5c + h + h2o	Arginine and Proline Metabolism	Mitochondria		Reversible	N	1531076	4	nonenzymatic reaction--reversibility unclear (this form in the yeast network)
882	Forward	PRO1x	proline oxidase (L-proline, NAD)		[c] : nad + pro-L --> 1pyr5c + (2) h + nadh	Arginine and Proline Metabolism	Cytosol	1.5.1.2	Irreversible	N	1531081	2	unclear which acceptors are used for this reaction (NADPH specifically excluded at this point because it would cause a loop that could turn NADH into NADPH)//(right now a loop can turn NADH into FADH2 which should be okay)
883	Forward	PRO1xm	proline oxidase (NAD), mitochondrial		[m] : nad + pro-L --> 1pyr5c + (2) h + nadh	Arginine and Proline Metabolism	Mitochondria		Irreversible	N	1531087	2	unclear which acceptors are used for this reaction (NADPH specifically excluded at this point because it would cause a loop that could turn NADH into NADPH)//(right now a loop can turn NADH into FADH2 which should be okay)
884	Forward	THMP	thiamin phosphatase		[c] : h2o + thmmp --> pi + thm	Thiamine Metabolism	Cytosol		Irreversible	N	1531902	1	I did not found any biochemical studies on this enzyme, however, Bettendorff et al, 1996, proposed this reaction beyond others.//Zhao et al., 2002, reported that the majority of uptaken TMP was hydrolysed to thiamine.//IT////In kegg they assigned locus 8776 with this function, however, there is no evidence that this is the case
885	Forward	TMDPK	thiamine diphosphokinase		[c] : atp + thm --> amp + h + thmpp	Thiamine Metabolism	Cytosol	2.7.6.2	Irreversible	N	1532028	4	IT//activity has been measured by Bettendorff et al, 1996://vmax=11 +- 2pmol/mg/min
886	Forward	FTHFCL	5-formethyltetrahydrofolate cyclo-ligase		[c] : 5fthf + atp --> adp + methf + pi	Folate Metabolism	Cytosol	6.3.3.2	Irreversible	N	1554039	4	IT////cytoplasm based on GeneCards
887	Forward	10FTHFtm	10-Formyltetrahydrofolate mitochondrial transport via diffusion		10fthf[c] <==> 10fthf[m]	Transport, Mitochondrial	Cytosol, Mitochondria		Reversible	Y	1554069	2	IT
888	Forward	GCC2am	glycine-cleavage complex (lipoamide), mitochondrial		[m] : gly + h + lpam <==> alpam + co2	Glycine, Serine, and Threonine Metabolism	Mitochondria	1.4.4.2	Reversible	N	1554681	4
889	Forward	GCC2bim	glycine-cleavage system (lipoamide) irreversible, mitochondrial		[m] : alpam + thf --> dhlam + mlthf + nh4	Glycine, Serine, and Threonine Metabolism	Mitochondria	2.1.2.10	Irreversible	N	1554692	4
890	Forward	GCCam	glycine-cleavage complex (lipoylprotein), mitochondrial		[m] : gly + h + lpro <==> alpro + co2	Glycine, Serine, and Threonine Metabolism	Mitochondria	1.4.4.2	Reversible	N	1554698	4
891	Forward	GCCbim	glycine-cleavage complex (lipoylprotein) irreversible, mitochondrial		[m] : alpro + thf --> dhlpro + mlthf + nh4	Glycine, Serine, and Threonine Metabolism	Mitochondria	2.1.2.10	Irreversible	N	1554704	4
892	Forward	VALTAm	valine transaminase, mitochondiral		[m] : akg + val-L <==> 3mob + glu-L	Valine, Leucine, and Isoleucine Metabolism	Mitochondria	2.6.1.42	Reversible	N	1572579	4	reversible reaction, substrate specificities - Somatic Cell Genet. 1980 Sep;6(5):641-52.////mitochondrial - Biochim Biophys Acta. 1997 Apr 25;1339(1):9-13.
893	Forward	FTHFLm	formate-tetrahydrofolate ligase, mitochondrial		[m] : atp + for + thf <==> 10fthf + adp + pi	Folate Metabolism	Mitochondria	6.3.4.3	Reversible	N	1584578	4	- encodes the mitochondrial isozyme of C1-tetrahydrofolate (THF) synthase, a trifunctional enzyme containing formyl-THF synthetase, methenyl-THF cyclohydrolase, and methylene-THF dehydrogenase activities//[Prasannan, J Biol Chem 2003]
894	Forward	FTHFL	formate-tetrahydrofolate ligase		[c] : atp + for + thf <==> 10fthf + adp + pi	Folate Metabolism	Cytosol	6.3.4.3	Reversible	N	1584585	4	4522://- cytoplasmic [UniProt]//- has methylene-THF dehydrogenase, methenyl-THF cyclohydrolase, and formyl-THF synthetase activities [UniProt], [RefSeq]//- reaction described in Devlin, p. 796////286297://- function inferred from electronic annotation [GO]
895	Forward	CSNATr	carnitine O-acetyltransferase		[c] : accoa + crn <==> acrn + coa	Carnitine shuttle	Cytosol	2.3.1.7	Reversible	N	1584917	4	for reversible cytosolic interconversion between acrn and accoa (for part of peroxisomal FA degradation). ////see PMID: 11257506////NJ
896	Forward	CSNATp	carnitine O-acetyltransferase, reverse direction, peroxisomal		[x] : accoa + crn <==> acrn + coa	Fatty Acid Metabolism	Peroxisome	2.3.1.7	Reversible	N	1584947	2	see Wanders review PMID: 15464416 and Verhoeven review PMID: 9469587//see also PMID: 7829107////See Refs for CSNATm//van der Leij FR, Huijkman NC, Boomsma C, Kuipers JR, Bartelds B.; Genomics of the human carnitine acyltransferase genes. Mol Genet Metab. 2000 Sep-Oct;71(1-2):139-53.// //1) CRAT is widely distributed in nature occurring in most if not all mammalian tissues.//2) CRAT is a freely re…
897	Forward	AKGDm	2-oxoglutarate dehydrogenase		[m] : akg + coa + nad --> co2 + nadh + succoa	Citric Acid Cycle	Mitochondria	1.2.4.2	Irreversible	N	1585564	0	- 2-oxoglutarate dehydrogenase complex contains multiple copies of three enzymatic//components: 2- oxoglutarate dehydrogenase (E1), dihydrolipoamide succinyltransferase (E2) and//lipoamide dehydrogenase (E3) [UniProt]//- reaction is irreversible [Orten, Human Biochem 1975]////4967://- mitocondrial matrix [RefSeq]////1743://- mitochondrial [UniProt]////1738://-mitochondrial matrix [UniProt]
898	Forward	COAtm	CoA transporter		coa[c] <==> coa[m]	Transport, Mitochondrial	Cytosol, Mitochondria		Reversible	Y	1585605	4	- Added by RS/TV////mitochondrial according to Entrez gene database////1) possible transporter of CoA or a precursor to Coa////2) GPR association as shown////3) Tissue localization: Slc25a16.1-m( Liver, kidney, thyroid, lung, heart, skeletal muscle, brain)////1 through 3 according to Table 1 in Palmieri, F. The mitochondrial transporter family (SLC25): physiological and pathological implications.…
899	Forward	C160CPT1	carnitine O-palmitoyltransferase		[c] : crn + pmtcoa --> coa + pmtcrn	Carnitine shuttle	Cytosol	2.3.1.21	Irreversible	N	1585814	4	- Additional information added by RS/TV////J Biol Chem. 2001 Jun 8;276(23):20182-5. Epub 2001 Mar 27////1)GPR association: In order to cross the mitochondrial membranes, long-chain fatty acids are first activated by coenzyme A and then reversibly conjugated with L-carnitine, a reaction that is catalyzed by the enzyme carnitine palmitoyltransferase. CPTase is split into two distinct parts: sequent…
900	Forward	C180CPT1	carnitine O-stearoyl transferase		[c] : crn + stcoa --> coa + stcrn	Carnitine shuttle	Cytosol	2.3.1.21	Irreversible	N	1585820	4	- Added by RS/TV////J Biol Chem. 2001 Jun 8;276(23):20182-5. Epub 2001 Mar 27////1)GPR association: In order to cross the mitochondrial membranes, long-chain fatty acids are first activated by coenzyme A and then reversibly conjugated with L-carnitine, a reaction that is catalyzed by the enzyme carnitine palmitoyltransferase. CPTase is split into two distinct parts: sequential action of CPT1 (add…
901	Forward	C160CPT2	C160 transport into the mitochondria		[m] : coa + pmtcrn --> crn + pmtcoa	Carnitine shuttle	Mitochondria		Irreversible	N	1585849	4	- Added by RS/TV////J Biol Chem. 2001 Jun 8;276(23):20182-5. Epub 2001 Mar 27////1)GPR association: In order to cross the mitochondrial membranes, long-chain fatty acids are first activated by coenzyme A and then reversibly conjugated with L-carnitine, a reaction that is catalyzed by the enzyme carnitine palmitoyltransferase. CPTase is split into two distinct parts: sequential action of CPT1 (add…
902	Forward	C181CPT1	carnitine octadecenoyl transferase		[c] : crn + odecoa --> coa + odecrn	Carnitine shuttle	Cytosol	2.3.1.21	Irreversible	N	1585898	4	- Added by RS/TV////J Biol Chem. 2001 Jun 8;276(23):20182-5. Epub 2001 Mar 27////1)GPR association: In order to cross the mitochondrial membranes, long-chain fatty acids are first activated by coenzyme A and then reversibly conjugated with L-carnitine, a reaction that is catalyzed by the enzyme carnitine palmitoyltransferase. CPTase is split into two distinct parts: sequential action of CPT1 (add…
903	Forward	C180CPT2	carnitine O-stearoyl transferase		[m] : coa + stcrn --> crn + stcoa	Carnitine shuttle	Mitochondria		Irreversible	N	1585916	4	- Added by RS/TV////J Biol Chem. 2001 Jun 8;276(23):20182-5. Epub 2001 Mar 27////1)GPR association: In order to cross the mitochondrial membranes, long-chain fatty acids are first activated by coenzyme A and then reversibly conjugated with L-carnitine, a reaction that is catalyzed by the enzyme carnitine palmitoyltransferase. CPTase is split into two distinct parts: sequential action of CPT1 (add…
904	Forward	C181CRNt	C181 transport into the mitochondria		odecrn[c] --> odecrn[m]	Carnitine shuttle	Cytosol, Mitochondria		Irreversible	Y	1585931	4	- Added by RS/TV////J Biol Chem. 2001 Jun 8;276(23):20182-5. Epub 2001 Mar 27////Mitochondrial according to Entrez gene database.////Reaction description: Slc25a20.1-m catalyses the electroneutral exchange of cytosolic acylcarnitine for mitochondrial carnitine. Thus preferred substrates include carnitine and acylcarnitine in exchange for carnitine or acylcarnitines. ////Tissue localization: Slc25…
905	Forward	C180CRNt	C180 transport into the mitochondria		stcrn[c] --> stcrn[m]	Carnitine shuttle	Cytosol, Mitochondria		Irreversible	Y	1585934	4	- Added by RS/TV////Mitochondrial according to Entrez gene database.////Reaction description: Slc25a20.1-m catalyses the electroneutral exchange of cytosolic acylcarnitine for mitochondrial carnitine. Thus preferred substrates include carnitine and acylcarnitine in exchange for carnitine or acylcarnitines. ////Tissue localization: Slc25a20.1-m is expressed in the heart, skeletal muscle, liver, lu…
906	Forward	C160CRNt	C160 transport into the mitochondria		pmtcrn[c] --> pmtcrn[m]	Carnitine shuttle	Cytosol, Mitochondria		Irreversible	Y	1585937	4	- Added by RS/TV////Mitochondrial according to Entrez gene database.////Reaction description: Slc25a20.1-m catalyses the electroneutral exchange of cytosolic acylcarnitine for mitochondrial carnitine. Thus preferred substrates include carnitine and acylcarnitine in exchange for carnitine or acylcarnitines. ////Tissue localization: Slc25a20.1-m is expressed in the heart, skeletal muscle, liver, lu…
907	Forward	C181CPT2	carnitine octadecenoyl transferase		[m] : coa + odecrn --> crn + odecoa	Carnitine shuttle	Mitochondria		Irreversible	N	1585981	4	- Added by RS/TV////J Biol Chem. 2001 Jun 8;276(23):20182-5. Epub 2001 Mar 27////1)GPR association: In order to cross the mitochondrial membranes, long-chain fatty acids are first activated by coenzyme A and then reversibly conjugated with L-carnitine, a reaction that is catalyzed by the enzyme carnitine palmitoyltransferase. CPTase is split into two distinct parts: sequential action of CPT1 (add…
908	Forward	C204CPT1	carnitine C20:4 transferase		[c] : arachdcoa + crn --> arachdcrn + coa	Carnitine shuttle	Cytosol	2.3.1.21	Irreversible	N	1586047	4	- Added by RS/TV////J Biol Chem. 2001 Jun 8;276(23):20182-5. Epub 2001 Mar 27////1)GPR association: In order to cross the mitochondrial membranes, long-chain fatty acids are first activated by coenzyme A and then reversibly conjugated with L-carnitine, a reaction that is catalyzed by the enzyme carnitine palmitoyltransferase. CPTase is split into two distinct parts: sequential action of CPT1 (add…
909	Forward	C204CRNt	arachidonic acid transport into the mitochondria		arachdcrn[c] --> arachdcrn[m]	Carnitine shuttle	Cytosol, Mitochondria		Irreversible	Y	1586056	4	- Added by RS/TV////J Biol Chem. 2001 Jun 8;276(23):20182-5. Epub 2001 Mar 27////Mitochondrial according to Entrez gene database.////Reaction description: Slc25a20.1-m catalyses the electroneutral exchange of cytosolic acylcarnitine for mitochondrial carnitine. Thus preferred substrates include carnitine and acylcarnitine in exchange for carnitine or acylcarnitines. ////Tissue localization: Slc25…
910	Forward	C204CPT2	arachidonic acid transport into the mitochondria		[m] : arachdcrn + coa --> arachdcoa + crn	Carnitine shuttle	Mitochondria		Irreversible	N	1586059	4	- Added by RS/TV////J Biol Chem. 2001 Jun 8;276(23):20182-5. Epub 2001 Mar 27////1)GPR association: In order to cross the mitochondrial membranes, long-chain fatty acids are first activated by coenzyme A and then reversibly conjugated with L-carnitine, a reaction that is catalyzed by the enzyme carnitine palmitoyltransferase. CPTase is split into two distinct parts: sequential action of CPT1 (add…
911	Forward	C226CPT1	carnitine C22:6 transferase		[c] : c226coa + crn --> c226crn + coa	Carnitine shuttle	Cytosol	2.3.1.21	Irreversible	N	1586092	4	- Added by RS/TV////J Biol Chem. 2001 Jun 8;276(23):20182-5. Epub 2001 Mar 27////1)GPR association: In order to cross the mitochondrial membranes, long-chain fatty acids are first activated by coenzyme A and then reversibly conjugated with L-carnitine, a reaction that is catalyzed by the enzyme carnitine palmitoyltransferase. CPTase is split into two distinct parts: sequential action of CPT1 (add…
912	Forward	C226CRNt	C226 transport into the mitochondria		c226crn[c] --> c226crn[m]	Carnitine shuttle	Cytosol, Mitochondria		Irreversible	Y	1586106	4	- Added by RS/TV////J Biol Chem. 2001 Jun 8;276(23):20182-5. Epub 2001 Mar 27////Mitochondrial according to Entrez gene database.////Reaction description: Slc25a20.1-m catalyses the electroneutral exchange of cytosolic acylcarnitine for mitochondrial carnitine. Thus preferred substrates include carnitine and acylcarnitine in exchange for carnitine or acylcarnitines. ////Tissue localization: Slc25…
913	Forward	C226CPT2	C226 transport into the mitochondria		[m] : c226crn + coa --> c226coa + crn	Carnitine shuttle	Mitochondria		Irreversible	N	1586109	4	- Added by RS/TV////Fraser F, Padovese R, Zammit VA//Distinct kinetics of carnitine palmitoyltransferase i in contact sites and outer membranes of rat liver mitochondria//J Biol Chem. 2001 Jun 8;276(23):20182-5. Epub 2001 Mar 27////1)GPR association: In order to cross the mitochondrial membranes, long-chain fatty acids are first activated by coenzyme A and then reversibly conjugated with L-carnit…
914	Forward	FAOXC160	Beta oxidation of long chain fatty acid		[m] : (7) coa + (7) fad + (7) h2o + (7) nad + pmtcoa --> (8) accoa + (7) fadh2 + (7) h + (7) nadh	Fatty acid oxidation	Mitochondria	1.3.99.3	Irreversible	N	1586252	4	- Added by RS/TV////1) Acyl-Coa dehydrogenases all catalyze a,b-dehydrogenation of acyl-CoA esters and transfer electrons to electron transfer flavoprotein////2) Acads-m and Acadm-m catalyze the first step of B-oxidation cycles for fatty acids with various chain length ////3) Acads-m & Acadm-m are located in the mitochondrial matrix ////4) Acadm-m is active with acyl chain lengths of C4 to C16. H…
915	Forward	FAOXC180	Beta oxidation of long chain fatty acid		[m] : coa + fad + h2o + nad + stcoa --> accoa + fadh2 + h + nadh + pmtcoa	Fatty acid oxidation	Mitochondria	1.3.99.3	Irreversible	N	1586262	4	- Added by RS/TV////"1) Acyl-Coa dehydrogenases all catalyze a,b-dehydrogenation of acyl-CoA esters and transfer electrons to electron transfer flavoprotein////2) Acads-m and Acadm-m catalyze the first step of B-oxidation cycles for fatty acids with various chain length ////3) Acads-m & Acadm-m are located in the mitochondrial matrix ////4) Acadm-m is active with acyl chain lengths of C4 to C16. …
916	Forward	FAOXC204	Beta oxidation of long chain fatty acid		[m] : arachdcoa + (9) coa + (5) fad + (9) h2o + (9) nad --> (10) accoa + (5) fadh2 + (9) h + (9) nadh	Fatty acid oxidation	Mitochondria	1.3.99.3	Irreversible	N	1586330	4	- Added by RS/TV////1) Acyl-Coa dehydrogenases all catalyze a,b-dehydrogenation of acyl-CoA esters and transfer electrons to electron transfer flavoprotein////2) Acads-m and Acadm-m catalyze the first step of B-oxidation cycles for fatty acids with various chain length ////3) Acads-m & Acadm-m are located in the mitochondrial matrix ////4) Acadm-m is active with acyl chain lengths of C4 to C16. H…
917	Forward	FAOXC226	Beta oxidation of long chain fatty acid		[m] : c226coa + (10) coa + (4) fad + (10) h2o + (10) nad --> (11) accoa + (4) fadh2 + (10) h + (10) nadh	Fatty acid oxidation	Mitochondria	1.3.99.3	Irreversible	N	1586374	4	added by RS/TV////1) Acyl-Coa dehydrogenases all catalyze a,b-dehydrogenation of acyl-CoA esters and transfer electrons to electron transfer flavoprotein////2) Acads-m and Acadm-m catalyze the first step of B-oxidation cycles for fatty acids with various chain length ////3) Acads-m & Acadm-m are located in the mitochondrial matrix ////4) Acadm-m is active with acyl chain lengths of C4 to C16. How…
918	Forward	NADH2-u10m	NADH dehydrogenase, mitochondrial		(5) h[m] + nadh[m] + q10[m] --> (4) h[c] + nad[m] + q10h2[m]	Oxidative Phosphorylation	Cytosol, Mitochondria	1.6.99.3	Irreversible	Y	1587577	4	- Added by RS/TV////- Complex I transfers electrons from NADH to ubiquinone. It is composed of 45 different subunits. This protein has NADH dehydrogenase activity and oxidoreductase activity.////NOTE: 8 different GPR associations were made owing to the fact that three of the genes associated with this reaction had 2 alternative splicings each.
919	Forward	AKGMALtm	alpha-ketoglutarate/malate transporter		akg[m] + mal-L[c] <==> akg[c] + mal-L[m]	Transport, Mitochondrial	Cytosol, Mitochondria		Reversible	Y	1587610	4	- Added by RS/TV://mitochondrial according to Entrez Gene database////1) Tissue localization: Slc25a11.1-m (Heart, skeletal muscle, liver, kidney, brain, pancreas)////2) GPR association: "OGC (Slc25a11.1-m) catalyses the transport of oxoglutarate in electroneutral exchange for some other dicarboxylates, of which malate is bound with the highest affinity"////1 through 2 according to Table 1 in Fer…
920	Forward	FACOAL160i	C160 fatty acid activation		[c] : atp + coa + hdca --> amp + pmtcoa + ppi	Fatty acid activation	Cytosol	6.2.1.3	Irreversible	N	1587652	4	ACSL1,3,4,5 noted to occur in Microsomes, outer mitochondrial membrane and peroxisomal membrane. Assuming outer mitochondrial membrane is effectively cytosolic (reaction product will need to be transported into mit if it is to undergo any reactions there). - UniProt////- Additional information by RS/TV////J Biol Chem. 2001 Jun 8;276(23):20182-5. Epub 2001 Mar 27//ACS results in the conversion of …
921	Forward	FACOAL180i	C180 fatty acid activation		[c] : atp + coa + ocdca --> amp + ppi + stcoa	Fatty acid activation	Cytosol	6.2.1.3	Irreversible	N	1587727	4	ACSL1,3,4,5 noted to occur in Microsomes, outer mitochondrial membrane and peroxisomal membrane. Assuming outer mitochondrial membrane is effectively cytosolic (reaction product will need to be transported into mit if it is to undergo any reactions there). - UniProt////- Additional information by RS/TV://J Biol Chem. 2001 Jun 8;276(23):20182-5. Epub 2001 Mar 27////ACS results in the conversion of…
922	Forward	FACOAL181i	C181 fatty acid activation		[c] : atp + coa + ocdcea --> amp + odecoa + ppi	Fatty acid activation	Cytosol	6.2.1.3	Irreversible	N	1587734	4	ACSL1,3,4,5 noted to occur in Microsomes, outer mitochondrial membrane and peroxisomal membrane. Assuming outer mitochondrial membrane is effectively cytosolic (reaction product will need to be transported into mit if it is to undergo any reactions there). - UniProt////- Additional information by RS/TV////J Biol Chem. 2001 Jun 8;276(23):20182-5. Epub 2001 Mar 27////ACS results in the conversion o…
923	Forward	FACOAL204i	arachidonic acid activation		[c] : arachd + atp + coa --> amp + arachdcoa + ppi	Fatty acid activation	Cytosol	6.2.1.3	Irreversible	N	1587741	4	ACSL1,3,4,5 noted to occur in Microsomes, outer mitochondrial membrane and peroxisomal membrane. Assuming outer mitochondrial membrane is effectively cytosolic (reaction product will need to be transported into mit if it is to undergo any reactions there). - UniProt////- Additional information added by RS/TV://J Biol Chem. 2001 Jun 8;276(23):20182-5. Epub 2001 Mar 27////ACS results in the convers…
924	Forward	FACOAL226i	C226 fatty acid activation		[c] : atp + coa + crvnc --> amp + c226coa + ppi	Fatty acid activation	Cytosol	6.2.1.3	Irreversible	N	1587748	4	- Added by RS/TV
925	Forward	CATm	catalase	caperase, catalase-peroxidase, equilase, optidase	[m] : (2) h2o2 --> (2) h2o + o2	ROS Detoxification	Mitochondria	1.11.1.6	Irreversible	N	1594210	4	Proteome//Radi R, Turrens JF, Chang LY, Bush KM, Crapo JD, Freeman BA.; Detection of catalase in rat heart mitochondria.; J Biol Chem. 1991 Nov 15;266(32):22028-34. ////Catalytic Activity: Catalase is an enzyme which catalyzes the decomposition of hydrogen peroxide to oxygen and water. It is found in virtually all aerobic cells and is partly responsible for protecting cells from the toxic effects…
926	Forward	LDH_Lm	L-lactate dehydrogenase		[m] : lac-L + nad <==> h + nadh + pyr	Pyruvate Metabolism	Mitochondria	1.1.1.27	Reversible	N	1594258	4	- L-lactate is quickly metabolized to pyruvate in the liver [Ewaschuk 2005]//- Additional information added by RS/TV:////According to the paper listed below Ldh-1 and Ldh-5 are located in the mitochondria as well. According to Entrez gene database Ldh-1 is an alternative name for Ldha.1. Ldh-5 is not listed in Entrez gene database nor does there exist a 'Ldhe' protein. ////Tissue Localization://L…
927	Forward	H2CO3Dm	carboxylic acid dissociation		[m] : co2 + h2o <==> h2co3	Miscellaneous	Mitochondria	4.2.1.1	Reversible	N	1594275	4	- Added by RS/TV////Catalytic Activity://The carbonic anhydrases (CAs) are a family of zinc metalloenzymes that catalyze the reversible hydration of CO2 in the reaction CO2 + H2O<--> HCO3- + H+. Both Ca5a.1-m and Ca5b.1-m catalyze this reaction.////Tissue Distribution://Ca5a.1-m: Found exclusively in liver tissue.//Ca5b.1-m: Found in kidney, liver, muscle, and brain.////All according to Shah GN. …
928	Forward	PEPCKm	Phosphoenolpyruvate carboxykinase (GTP)	PEP carboxykinase, PEPCK, Phosphoenolpyruvate carboxykinase, Phosphoenolpyruvate carboxylase, Phosphopyruvate carboxylase.	[m] : gtp + oaa --> co2 + gdp + pep	Glycolysis/Gluconeogenesis	Mitochondria	4.1.1.32	Irreversible	N	1594285	0	mitochondrial [UniProt]//- found in liver, kidney, and intestine, NOT sk muscle, heart, or brain [Orten, Human Biochem 1975]////- Additional information by RS/TV:////Phosphoenolpyruvate carboykinase (PCK) (EC 4.1.1.32) catalyses the GTP-driven conversion of oxaloacetate to phosphoenolpyruvate.////Tissue localization: Mainly in the liver and the kidney////Subcellular Localization: Exists as two is…
929	Forward	GLYKm	glycerol kinase		[m] : atp + glyc --> adp + glyc3p + h	Glycerophospholipid Metabolism	Mitochondria	2.7.1.30	Irreversible	N	1594303	2	from TV - need to add specific refs about mit compartmentation in future////see Sargent refs for different types////Highly expressed in the liver, kidney and testis. Isoforms 2 (GK2) and 3(GKP3) are expressed specifically in testis and fetal liver, but not in the adult liver.////-NJ
930	Forward	HMGLm	hydroxymethylglutaryl-CoA lyase		[m] : hmgcoa --> acac + accoa	Cholesterol Metabolism	Mitochondria	4.1.3.4	Irreversible	N	1594518	4	mit - uniprot//specificity: Fibroblasts, liver and lymphoblasts.//f/u: possible cytoplasmic/peroxisomal variants//degradation of Hmg-CoA//NJ////- Additional information by RS/TV://1) HMG-CoA lyase catalyzes the cleavage of HMG-CoA to form acetyl-CoA and acetoacetate. //2) Located in the mitochondrial matrix according to GeneCards; however there is also evidence that it is located in human liver p…
931	Forward	PPCOACm	Propionyl-CoA carboxylase, mitochondrial		[m] : atp + hco3 + ppcoa --> adp + h + mmcoa-S + pi	Valine, Leucine, and Isoleucine Metabolism	Mitochondria	6.4.1.3	Irreversible	N	1594534	4	- enzyme is heterodimer of PCCA & PCCB [RefSeq], [UniProt], [Lamhonwah, PNAS 1986]//- mitochondrial [UniProt], [RefSeq], [Lamhonwah, Genomics 1994]//- reaction described in Devlin p. 637, Orten p. 262
932	Forward	MMSAD1m	methylmalonate-semialdehyde dehydrogenase		[m] : 2mop + coa + nad --> co2 + nadh + ppcoa	Valine, Leucine, and Isoleucine Metabolism	Mitochondria	1.2.1.27	Irreversible	N	1594572	4	- reaction described in Devlin p. 812//- mitochondrial [RefSeq]//- catalyzes the irreversible oxidative decarboxylation of methylmalonate semialdehydes to propionyl-CoA [RefSeq]//
933	Forward	CK	ATP Creatine kinase		[m] : atp + creat <==> adp + pcreat	Urea cycle/amino group metabolism	Mitochondria	2.7.3.2	Reversible	N	1594803	4	- Additional information added by RS/TV://-proteome////Mitochondrial creatine kinase comes in two isozymes: Ckmt1.1-m and Ckmt2.1-m according to Entrez gene database. ////(1) Catalytic Activity://Creatine kinases catalyze the reversible transfer of high energy phosphate from ATP to creatine generating ADP and phosphocreatine. ////(2) Tissue specificity: //Ckmt2.1-m is expressed in only stirated m…
934	Forward	TMDK1m	thymidine kinase (ATP:thymidine)		[m] : atp + thymd --> adp + dtmp + h	Nucleotides	Mitochondria	2.7.1.21	Irreversible	N	1594949	4	activity of TK2 has been detected in both cytosol and mito. The fluorescence study could not identify a mito TK2, therefore, it is thought that there different transcript.//TK2 seems also to act on dCyt but higher concentration is needed --> therefore rxn is not included////main comment from DCK1m://reaction was included during gap filling process. could not find gene for mitochondrial recation (…
935	Forward	CYOR-u10m	ubiquinol-6 cytochrome c reductase, Complex III		(2) ficytC[m] + (2) h[m] + q10h2[m] --> (2) focytC[m] + (4) h[c] + q10[m]	Oxidative Phosphorylation	Cytosol, Mitochondria	1.10.2.2	Irreversible	Y	1595996	4	- Added by RS/TV////NOTE: 2 GPR associations are shown for this reaction since one of the genes associated with this reaction had 2 alternative splicings.
936	Forward	ATPS4m	ATP synthase (four protons for one ATP)		adp[m] + (4) h[c] + pi[m] --> atp[m] + (3) h[m] + h2o[m]	Oxidative Phosphorylation	Cytosol, Mitochondria	3.6.3.14	Irreversible	Y	1596087	4	- Added by RS/TV////Mitochondrial ATP synthase (Complex V) catalyzes ATP synthesis, utilizing an electrochemical gradient of protons across the inner membrane during oxidative phophorylation. ////-10476: 2 alternative splicings//-498: 3 alternative splicings//-509: 2 alternative splicings//-513: 2 alternative splicings//-514: 2 alternative splicings//-515: 3 alternative splicings//-516: 2 alterna…
937	Forward	DGNSKm	deoxyguanosine kinase		[m] : atp + dgsn --> adp + dgmp + h	Nucleotides	Mitochondria	2.7.1.113	Irreversible	N	1608211	4	IT
938	Forward	DUTPDPm	dUTP diphosphatase		[m] : dutp + h2o --> dump + h + ppi	Nucleotides	Mitochondria	3.6.1.23	Irreversible	N	1608229	4	Ladner et al, 1996 report that there are to isoforms originating from the same gene but use the 5'exon differently - however in locuslink there is only one transcript noted////IT
939	Forward	GTHRDt	Glutathione transport into mitochondria		atp[c] + gthrd[c] + h2o[c] <==> adp[c] + gthrd[m] + h[c] + pi[c]	Glutathione Metabolism	Cytosol, Mitochondria		Reversible	Y	1616918	2	- Added by RS/TV////- No genes found as of yet for this transporter.////- findings strongly indicate a multicomponent transport system that includes a high-affinity component that functions at very low external GSH levels (J M?tensson, J C Lai, and A Meister. Proc Natl Acad Sci U S A. 1990 September; 87(18): 7185?7189.)
940	Forward	GTHOm	glutathione oxidoreductase		[m] : gthox + h + nadph --> (2) gthrd + nadp	Glutamate metabolism	Mitochondria	1.8.1.7	Irreversible	N	1616953	2	-biochemically shown to have both cytosolic and mitochondrial forms (see citation)////- additional information added by RS/TV//1) Mitochondrial & cytosol enzyme.////2) Glutathione reductase is a major component of cellular defense mechanisms against oxidative injury.//according to Kelner MJ, Montoya MA. Biochem Biophys Res Commun. 2000 Mar 16;269(2):366-8. ////3) Catalytic activity: Glutathione r…
941	Forward	GTHPm	glutathione peroxidase, mitochondria		[m] : (2) gthrd + h2o2 <==> gthox + (2) h2o	Glutathione Metabolism	Mitochondria	1.11.1.9	Reversible	N	1616964	4	- Additional information added by RS/TV:////1) Shlafer M, Myers CL, Adkins S.; Mitochondrial hydrogen peroxide generation and activities of glutathione peroxidase and superoxide dismutase following global ischemia.; J Mol Cell Cardiol. 1987 Dec;19(12):1195-206. ////2) Mitochondrial & cytoplasmic according to gene cards.////3) The production of ROS is regulated by a number of antioxidant enzymes w…
942	Forward	SPODMm	superoxide dismutase	superoxidase dismutase	[m] : (2) h + (2) o2s --> h2o2 + o2	ROS Detoxification	Mitochondria	1.15.1.1	Irreversible	N	1616983	2	proteome//Shlafer M, Myers CL, Adkins S.; Mitochondrial hydrogen peroxide generation and activities of glutathione peroxidase and superoxide dismutase following global ischemia.; J Mol Cell Cardiol. 1987 Dec;19(12):1195-206//Mitochondriral catalase and oxidative injury, Bai J.////Catalytic activity://Copper-zinc superoxide dismutase (SOD) is a 32-kDa homodimeric protein that catalyzes the disprop…
943	Forward	CYOOm3	cytochrome c oxidase, mitochondrial Complex IV		(4) focytC[m] + (7.92) h[m] + o2[m] --> (4) ficytC[m] + (4) h[c] + (1.96) h2o[m] + (0.02) o2s[m]	Oxidative Phosphorylation	Cytosol, Mitochondria	1.9.3.1	Irreversible	Y	1617103	4	- Added by RS/TV////Cytochrome c oxidase (Complex IV) of the repiratory chain is a multi-sbunit enzyme complex that couples the transfer of electrons from cytochrome c to molecular oxygen and contributes to a proton electrochemical gradient across the inner mitochondrial membrane.//
944	Forward	OCOAT1m	3-oxoacid CoA-transferase		[m] : acac + succoa <==> aacoa + succ	Valine, Leucine, and Isoleucine Metabolism	Mitochondria	2.8.3.5	Reversible	N	1618046	4	tissue - 5019 (abundant in heart, followed in order by kidney, brain, and muscle, whereas in liver it is undetectable; also detectable in leukocytes and fibroblasts.); 64064 (testis specific)////mitochondrial - Harvester, UniProt, GeneCards////MM////- Checked over by RS/TV
945	Forward	OCBTm	ornithine carbamoyltransferase, irreversible		[m] : cbp + orn --> citr-L + h + pi	Urea cycle/amino group metabolism	Mitochondria	2.1.3.3	Irreversible	N	1618128	4	SAB reviewed////- Additional information added by RS/TV://- Mitochondrial according to Entrez Gene database//- Expressed solely in the liver and small intestine (Dekaney CM, Wu G, Jaeger LA. Pediatr Res. 2003 Feb;53(2):274-80. )//
946	Forward	THYMDtm	thymd transport		thymd[c] <==> thymd[m]	Transport, Mitochondrial	Cytosol, Mitochondria		Reversible	Y	1639489	4	IT//liver mitochondria
947	Forward	GLYCtm	glycerol transport		glyc[c] <==> glyc[m]	Transport, Mitochondrial	Cytosol, Mitochondria		Reversible	Y	1639633	0	- Added by RS/TV////- No gene found.
948	Forward	FE2tm	iron (II) transport		fe2[c] + h[c] --> fe2[m] + h[m]	Transport, Mitochondrial	Cytosol, Mitochondria		Irreversible	Y	1639704	2	- Added by RS/TV////- No genes found.////- Iron uptake is driven energetically by a membrane potential across the inner membrane but does not require ATP.//(Lange H, Kispal G, Lill R. Biol Chem. 1999 Jul 2;274(27):18989-96.)////- ABCB10 (ABC-me) appears to play a role in the transport of heme or heme intermediates across the mitochondrial membrane based on indirect experimental observations. See …
949	Forward	GLYtm	glycine passive transport to mitochondria		gly[c] <==> gly[m]	Transport, Mitochondrial	Cytosol, Mitochondria		Reversible	Y	1639732	4	- Added by RS/TV////- No genes found.//- The data presented in this report demonstrate that glycine is taken up by brain and liver mitochondria by a carrier-mediated process without requiring energy. (Benavides J, Garcia ML, Lopez-Lahoya J, Ugarte M, Valdivieso F. Biochim Biophys Acta. 1980 Jun 6;598(3):588-94.)
950	Forward	PCm	pyruvate carboxylase		[m] : atp + hco3 + pyr --> adp + h + oaa + pi	Pyruvate Metabolism	Mitochondria	6.4.1.1	Irreversible	N	1698484	4	mitochondrial matrix [RefSeq], [UniProt]//- found in liver, kidney, and intestine, NOT sk muscle, heart, or brain [Orten, Human Biochem 1975]////- Additional information added by RS/TV://Two transcriptional variants according to Entrez Gene database////Pyruvate carboxylase catalyzes the formation of oxaloacetate from pyruvate and HCO3-. ////Pyruvate carboxylase is located solely in the mitochondr…
951	Forward	ORNt4m	ornithine mitochondrial transport exchange with citruline		citr-L[c] + h[c] + orn[m] <==> citr-L[m] + h[m] + orn[c]	Transport, Mitochondrial	Cytosol, Mitochondria		Reversible	Y	1721720	4	- Added by RS/TV////Fiermonte G, (2003) The mitochondrial ornithine transporter: bacterial expression, reconstitution, functional characterization, and tissue distribution of two human isoforms. J Biol Chem 278:32778 32783////Ferdinando Palmieri, The mitochondrial transporter family (SLC25): physiological and pathological implications.////Indiveri C, Tonazzi A, Stipani I, Palmieri F (1997) The pu…
952	Forward	CITRtm	citrulline mitochondrial transport via proton antiport		citr-L[m] <==> citr-L[c]	Transport, Mitochondrial	Cytosol, Mitochondria		Reversible	Y	1721757	4	- added by RS/TV////mitochondrial subcellular localization according to Entrez Gene Database////1) substrate specificity (Citrulline-L)//2) tissue localization: for Slc25a2.1-m (Liver, testis, spleen, lung, pancreas, small intestine, brain, kidney) for Slc25a15.1-m (Liver, pancreas, lung, testis, small intestine, spleen, kidney, brain, heart) //3)GPR association as shown////For 1-3 see Table 1 in…
953	Forward	ARGtm	arginine mitochondrial transport via ornithine carrier		arg-L[c] + h[m] <==> arg-L[m] + h[c]	Transport, Mitochondrial	Cytosol, Mitochondria		Reversible	Y	1721772	4	- Added by RS/TV////mitochondrial according to Entrez gene database////1) substrate specificity (Arginine-L)//2) tissue localization: for Slc25a2.1-m (Liver, testis, spleen, lung, pancreas, small intestine, brain, kidney) for Slc25a15.1-m (Liver, pancreas, lung, testis, small intestine, spleen, kidney, brain, heart) //3)GPR association as shown////For 1-3 see Table 1 in Palmieri, F. The mitochond…
954	Forward	LYStm	Lysine mitochondrial transport via ornithine carrier		h[m] + lys-L[c] <==> h[c] + lys-L[m]	Transport, Mitochondrial	Cytosol, Mitochondria		Reversible	Y	1721787	4	- added by RS/TV////mitochondrial according to Entrez Gene database////1) substrate specificity (Lysine-L)//2) tissue localization: for Slc25a2.1-m (Liver, testis, spleen, lung, pancreas, small intestine, brain, kidney) for Slc25a15.1-m (Liver, pancreas, lung, testis, small intestine, spleen, kidney, brain, heart) //3)GPR association as shown////For 1-3 see Table 1 in Palmieri, F. The mitochondri…
955	Forward	ASPGLUm	aspartate-glutamate mitochondrial shuttle		asp-L[m] + glu-L[c] + h[c] <==> asp-L[c] + glu-L[m] + h[m]	Transport, Mitochondrial	Cytosol, Mitochondria		Reversible	Y	1721798	4	- added by RS/TV////mitochondrial according to Entrez gene database////1) Tissue localization://Slc25a12.1-m(Brain, heart, skeletal muscle, lung, pancreas, kidney)//Slc25a13.1-m(Liver, kidney, pancreas, heart, skeletal muscle, brain)////2) "Aralar1 (Slc25a12.1-m) and citrin (Slc25a13.1-m) are two isoforms of the aspartate/glutamate carrier (AGC)" GPR association evidence////1 according to Table 1…
956	Forward	SUCCt2m	succinate transport, mitochondrial		pi[m] + succ[c] <==> pi[c] + succ[m]	Transport, Mitochondrial	Cytosol, Mitochondria		Reversible	Y	1722009	4	- Added by RS/TV////Mitochondrial according to Entrez gene database////1) Substrate specificity: Malate, succinate////2) Tissue localization: //Slc25a10.1-m (Liver, kidney heart, brain, lung, pancreas)////3) GPR association as shown////1 through 3 according to Table 1 in Palmieri, F. The mitochondrial transporter family (SLC25): physiological and pathological implications. Pflugers Arch. 2004 //F…
957	Forward	THD1m	NAD(P) transhydrogenase		h[c] + nadh[m] + nadp[m] <==> h[m] + nad[m] + nadph[m]	NAD Metabolism	Cytosol, Mitochondria	1.6.1.1	Reversible	Y	1723458	4	IT//- Additional information added by RS/TV:////White SA, Peake SJ, McSweeney S, Leonard G, Cotton NP, Jackson JB., The high-resolution structure of the NADP(H)-binding component (dIII) of proton-translocating transhydrogenase from human heart mitochondria., Structure Fold Des. 2000 Jan 15;8(1):1-12//(Jackson, Peake et al. 1999; Peake, Jackson et al. 2000;)////There are two isozymes, both of whic…
958	Forward	Htm	Uncoupling protein		h[c] --> h[m]	Transport, Mitochondrial	Cytosol, Mitochondria		Irreversible	Y	1723565	4	- Added by RS/TV////The main physiological role of UCPs is to uncouple the mitochondria, i.e. to dissipate the electrochemical proton gradient generated by the respiratory chain across the i.m.m////mitochondiral according to Entrez gene database////Tissue localization://1) Ucp1.1: Brown adipose tissue//2) Ucp2.1: Brain, lung, kidney, spleen, heart//3) Ucp3.1,3.2: Skeletal muscle, lung//4)Ucp4.1: …
959	Forward	BDHm	(R)-3-Hydroxybutanoate:NAD+ oxidoreductase		[m] : bhb + nad <==> acac + h + nadh	Butanoate Metabolism	Mitochondria	1.1.1.30	Reversible	N	1738083	4	- mitochondrial inner membrane [Marks, J Biol Chem 1992], catalytic domain faces matrix [Green, Biochemistry 1996]//- gene cloned [Marks J Biol Chem 1992]//- has an absolute and specific//requirement of phosphatidylcholine [Marks J Biol Chem 1992]////- checked over by RS/TV
960	Forward	BHBtm	(R)-3-Hydroxybutanoate mitochondrial transport via H+ symport		bhb[c] + h[c] <==> bhb[m] + h[m]	Transport, Mitochondrial	Cytosol, Mitochondria		Reversible	Y	1738140	4	- Added by RS/TV////- No genes found.////- Inner mitochondrial membrane is largely permeable to to bhb. This process which is inhibited by several molecules indicates that this transport is carrier mediated. Two methods of transport are likely as a result of this inhibitory study: (1) like pyruvate/acetoacetate through a monocarboxylate carrier or (2) a dicarboxylate carrier.////- It has also bee…
961	Forward	ACACt2m	Acetoacetate mitochondrial transport via H+ symport		acac[c] + h[c] <==> acac[m] + h[m]	Transport, Mitochondrial	Cytosol, Mitochondria		Reversible	Y	1738168	4	- Added by RS/TV////- No genes found.////"acac can also travel by diffusion"//Halestrap AP//Biochem J. 1978 Jun 15;172(3):377-87. //Pyruvate and ketone-body transport across the mitochondrial membrane. Exchange properties, pH-dependence and mechanism of the carrier////- Possible mechanism for acetoacetate transport via proton symport.//Pande SV, Parvin R//J Biol Chem. 1978 Mar 10;253(5):1565-73. …
962	Forward	ACALDtm	acetaldehyde mitochondrial diffusion		acald[m] <==> acald[c]	Transport, Mitochondrial	Cytosol, Mitochondria		Reversible	Y	1741438	2	- in hepatocytes, acetaldehyde is transported from cytosol to mitochondria for oxidation to acetate (see [Lieber 1997])
963	Forward	SBPP1er	sphingoid base-phosphate phosphatase (sphinganine 1-phosphatase), endoplasmic reticulum		[r] : h2o + sph1p --> pi + sphgn	Sphingolipid Metabolism	Endoplasmic Reticulum		Irreversible	N	1748003	4	ER - uniprot and johnson ref////Has enzymatic activity against both sphingosine 1 phosphate (S1P) and dihydro-S1P.//Regulates intracellular and extracellular S1P levels.////NJ
964	Forward	BILIRED	Nad(p)h biliverdin reductase		[c] : biliverd + h + nadph --> bilirub + nadp	Heme Degradation	Cytosol	1.3.1.24	Irreversible	N	1750008	0	- Added by RS/TV////Stefan Ryter, Free Radical Biology & Medicine, Vol 28, No2, pp. 289-309, 2000.////- Cytoplasmic according to GeneCards.////- Bilirubin is a lipophilic linear tetrapyrrole, abundant in blood plasma, which occurs uniquely in mammals. It is the final product of heme catabolism, as heme oxygenase (HO) cleaves the heme ring to form the water-soluble biliverdin, which is reduced by …
965	Forward	GFUCS	GDP-L-fucose synthase		[c] : gdpddman + h + nadph --> gdpfuc + nadp	Fructose and Mannose Metabolism	Cytosol	1.1.1.271	Irreversible	N	1751737	0	- NADP is cofactor [UniProt]//- cytosolic [GO]
966	Forward	BACCL	biotin-[acetyl-CoA-carboxylase] ligase	Biotin holoenzyme synthetase, HCS, acetyl CoA holocarboxylase synthetase, acetyl coenzyme A holocarboxylase synthetase, biotin-[acetyl coenzyme A carboxylase] synthetase, biotin-[acetyl-CoA carboxylase] synthetase, biotin:apocarboxylase ligase	[c] : atp + btn + h --> btamp + ppi	Biotin Metabolism	Cytosol	6.3.4.15	Irreversible	N	1752220	4	GeneCards noted that location is also mitochondrial.
967	Forward	CYSO	cysteine oxidase	cysteine dioxygenase	[c] : cys-L + o2 --> 3sala + (2) h	Taurine and hypotaurine metabolism	Cytosol	1.13.11.20	Irreversible	N	1754538	4	Reaction and gene are characterized.
968	Forward	G6PPer	glucose-6-phosphate phosphatase, edoplasmic reticular		[r] : g6p + h2o --> glc-D + pi	Glycolysis/Gluconeogenesis	Endoplasmic Reticulum	3.1.3.9	Irreversible	N	1757694	4	- enzyme is found in liver, kidney, intestine, but NOT muscle [Orten, Human Biochem 1975]////2538://-integral to ER membrane [LocusLink]//- may be hydrolase and translocase [UniProt]//- active site faces ER lumen [Pan et al, J Biol Chem 1998]//- also known as G6Pase alpha [Lei, Science 1993], [Shelly, J Biol Chem 1993]//- expressed in liver, kidney, intestine (gluconeogenic tissues) [Nordlie and …
969	Forward	FT	farnesyltranstransferase (trans,trans,cis-geranylgeranyl diphosphate-generating)	Farnesyl diphosphate:Isopentenyl diphosphate farnesyltransferase	[c] : frdp + ipdp --> ppi + ttc-ggdp	N-Glycan Biosynthesis	Cytosol		Irreversible	N	1759714	0
970	Forward	GLYCK2	glycerate kinase	ATP:D-glycerate 2-phosphotransferase, D-glycerate 3-kinase, D-glycerate kinase, D-glyceric acid kinase, GK, glycerate kinase (phosphorylating), glycerate-3-kinase	[c] : atp + glyc-R --> 2pg + adp + h	Glyoxylate and Dicarboxylate Metabolism	Cytosol	2.7.1.31	Irreversible	N	1771195	2	- reaction shown in Fig 3 of [Poore 1998]//- individuals with D-glycericaciduria lack D-glycerate kinase so they cannot metabolize D-glycerate further, excreting gram amounts of it in urine [Poore 1998]
971	Forward	NNATr	nicotinate-nucleotide adenylyltransferase		[c] : atp + h + nicrnt <==> dnad + ppi	NAD Metabolism	Cytosol	2.7.7.18	Reversible	N	1771564	4	IT
972	Forward	ITCOAL1m	Itaconate--CoA ligase (GDP-forming), mitochondrial	Itaconyl-CoA synthase	[m] : coa + gtp + itacon <==> gdp + itaccoa + pi	C5-Branched dibasic acid metabolism	Mitochondria	6.2.1.4	Reversible	N	1781815	2	- another function of EC 6.2.1.4 according to BRENDA//-reaction known to occur in rat liver mitochondria [Wang, J Biol Chem 1961]//- Itaconate, citraconate, and mesaconate are//probably metabolized in the dog, since they could be recovered in the urine to the extent of only 24, 28, and 64 per cent, respectively (see refs in [Adler 1957])//- In guinea pig liver, itaconate is oxidized as rapidly as…
973	Forward	H2CO3D2	carboxylic acid dissociation		[c] : h + hco3 <==> h2co3	Miscellaneous	Cytosol		Reversible	N	1782342	2	- spontaneous? not sure. looks similar to carbonic anhydrase rxn (CO2 + H2O <-> H2CO3 <-> HCO3- + H+); see [Devlin, pg 631]
974	Forward	KAS8	b-ketoacyl synthetase (palmitate, n-C16:0)	fatty acid synthesis	[c] : accoa + (20) h + (7) malcoa + (14) nadph --> (7) co2 + (8) coa + (6) h2o + hdca + (14) nadp	Fatty acid elongation	Cytosol	2.3.1.41	Irreversible	N	1788176	4	cytosol: uniprot//Fatty acid synthetase catalyzes the formation of long- chain fatty acids from acetyl-CoA,//malonyl-CoA and NADPH. This multifunctional protein has 7 catalytic activities and an acyl carrier protein.//See PMID: 2669958 for lumped reaction stoichiometry. ////Specificity: all tissues, but prominent expression in brain, lung, and liver.//Structure and substrate specificity: PMID: 15…
975	Forward	HMGCOASi	Hydroxymethylglutaryl CoA synthase (ir)		[c] : aacoa + accoa + h2o --> coa + h + hmgcoa	Cholesterol Metabolism	Cytosol	4.1.3.5	Irreversible	N	1788579	4	cytosol - uniprot//pathway for HMG-CoA synthesis for xol//specificity: none//minor role in metabolism, enzyme primary role in mitochondria//NJ
976	Forward	ADKd	adenylate kinase (d form)		[c] : damp + datp <==> (2) dadp	Nucleotides	Cytosol	2.7.4.3	Reversible	N	1788606	4	IT
977	Forward	ALKP	alkaline phosphatase		[c] : dhap + h2o --> dha + pi	Glycerophospholipid Metabolism	Cytosol	3.1.3.1	Irreversible	N	1788624	4	cytosolic - uniprot////may have activity of fatty acid phosphate esters (?)////There are at least four distinct but related alkaline phosphatases: intestinal, placental, placental-like, and liver/bone/kidney (tissue non-specific). The first three are located together on chromosome 2 while the tissue non-specific form is located on chromosome 1. The product of this gene is a membrane bound glycosy…
978	Forward	MTAP	5'-methylthioadenosine phosphorylase		[c] : 5mta + pi --> 5mdr1p + ade	Arginine and Proline Metabolism	Cytosol	2.4.2.28	Irreversible	N	1800707	4	This reaction is well characterized and degrades 5mta, a byproduct of sprm and spmd synthesis.////The enzyme is deactivated in many cancers. ////It is possible that this reaction is reversible, depending on conditions of course. However, it is unlikely due to rapid removal of ade (see second citation).
979	Forward	ACYP	acylphosphatase		[c] : 13dpg + h2o --> 3pg + h + pi	Glycolysis/Gluconeogenesis	Cytosol	3.6.1.7	Irreversible	N	1800804	2	97://-cytosol [RefSeq]//-erythrocyte [RefSeq]////98://- muscle [RefSeq]//- cytosol [LocusLink entry for 97] ////- bisphosphoglycerate mutase is found in only trace amounts in most cells but is present in high concentration in red blood cells [Champe, Biochemsitry 2005]
980	Forward	P5CRx	pyrroline-5-carboxylate reductase		[c] : 1pyr5c + (2) h + nadh --> nad + pro-L	Urea cycle/amino group metabolism	Cytosol	1.5.1.2	Irreversible	N	1800867	4	other form (NADPH) is preferred according to ref
981	Forward	DOLK_L	Dolichol kinase, human (liver)		[c] : ctp + (0.1) dolichol_L --> cdp + (0.1) dolp_L + h	N-Glycan Biosynthesis	Cytosol	2.7.1.108	Irreversible	N	1809224	0
982	Forward	DOLICHOL_Lter	dolichol diffusion, human (liver)		(0.1) dolichol_L[r] <==> (0.1) dolichol_L[c]	N-Glycan Biosynthesis	Cytosol, Endoplasmic Reticulum		Reversible	Y	1809235	0
983	Forward	DOLICHOL_Uter	dolichol diffusion, human (uterus)		(0.1) dolichol_U[r] <==> (0.1) dolichol_U[c]	N-Glycan Biosynthesis	Cytosol, Endoplasmic Reticulum		Reversible	Y	1809238	0
984	Forward	DOLK_U	Dolichol kinase, human (uterus)		[c] : ctp + (0.1) dolichol_U --> cdp + (0.1) dolp_U + h	N-Glycan Biosynthesis	Cytosol	2.7.1.108	Irreversible	N	1809241	0
985	Forward	DOLPH_Ler	Dolichol-phosphate phosphohydrolase, human (liver)		[r] : (0.1) dolp_L + h2o --> (0.1) dolichol_L + pi	N-Glycan Biosynthesis	Endoplasmic Reticulum	3.1.3.51	Irreversible	N	1809248	0	occurs in ER lumen//Schenk B, Fernandez F, Waechter CJ. Glycobiology. 2001 11(5):61-70.
986	Forward	DOLPH_Uer	Dolichol-phosphate phosphohydrolase, human (uterus)		[r] : (0.1) dolp_U + h2o --> (0.1) dolichol_U + pi	N-Glycan Biosynthesis	Endoplasmic Reticulum	3.1.3.51	Irreversible	N	1809257	0	occurs in ER lumen//Schenk B, Fernandez F, Waechter CJ. Glycobiology. 2001 11(5):61-70.
987	Forward	DOLDPP_Ler	Dolichyl-diphosphate phosphohydrolase, human (liver)		[r] : (0.1) doldp_L + h2o --> (0.1) dolp_L + h + pi	N-Glycan Biosynthesis	Endoplasmic Reticulum	3.6.1.43	Irreversible	N	1809268	0	occurs in ER lumen//Helenius J, Aebi M. Semin Cell Dev Biol. 2002 Jun;13(3):171-8.////Putative gene assignment was result of LocusLink search for additional N-glycosylation genes not associated with KEGG maps.
988	Forward	DOLDPP_Uer	Dolichyl-diphosphate phosphohydrolase, human (uterus)		[r] : (0.1) doldp_U + h2o --> (0.1) dolp_U + h + pi	N-Glycan Biosynthesis	Endoplasmic Reticulum	3.6.1.43	Irreversible	N	1809274	0	occurs in ER lumen//Helenius J, Aebi M. Semin Cell Dev Biol. 2002 Jun;13(3):171-8.////Putative gene assignment was result of LocusLink search for additional N-glycosylation genes not associated with KEGG maps.
989	Forward	DOLGPP_Ler	Dolichyl-beta-D-glucosyl-phosphate dolichylphosphohydrolase (liver)	Dol-P-Glc phosphodiesterase, dolichol phosphoglucose phosphodiesterase, dolichylphosphate-glucose phosphodiesterase	[r] : (0.1) dolglcp_L + h2o --> (0.1) dolp_L + glc-D + h	N-Glycan Biosynthesis	Endoplasmic Reticulum	3.1.4.48	Irreversible	N	1809282	0	occurs in ER lumen//Helenius J, Aebi M. Semin Cell Dev Biol. 2002 Jun;13(3):171-8.
990	Forward	DOLGPP_Uer	Dolichyl-beta-D-glucosyl-phosphate dolichylphosphohydrolase (uterus)	Dol-P-Glc phosphodiesterase, dolichol phosphoglucose phosphodiesterase, dolichylphosphate-glucose phosphodiesterase	[r] : (0.1) dolglcp_U + h2o --> (0.1) dolp_U + glc-D + h	N-Glycan Biosynthesis	Endoplasmic Reticulum	3.1.4.48	Irreversible	N	1809296	0	occurs in ER lumen//Helenius J, Aebi M. Semin Cell Dev Biol. 2002 Jun;13(3):171-8.
991	Forward	UDPDOLPT_L	UDPglucose:dolichyl-phosphate beta-D-glucosyltransferase (liver)		[c] : (0.1) dolp_L + udpg --> (0.1) dolglcp_L + udp	N-Glycan Biosynthesis	Cytosol	2.4.1.117	Irreversible	N	1809305	0	active centres of the transferases are cytoplasmically oriented//Bossuyt X, Blanckaert N. Biochem J. 1993 Dec 15;296 ( Pt 3):627-32.
992	Forward	UDPDOLPT_U	UDPglucose:dolichyl-phosphate beta-D-glucosyltransferase (uterus)		[c] : (0.1) dolp_U + udpg --> (0.1) dolglcp_U + udp	N-Glycan Biosynthesis	Cytosol	2.4.1.117	Irreversible	N	1809310	0	active centres of the transferases are cytoplasmically oriented//Bossuyt X, Blanckaert N. Biochem J. 1993 Dec 15;296 ( Pt 3):627-32. ////Alg5p is ubiquitously expressed//[Imbach et al, PNAS 1999]
993	Forward	DOLP_Lter	dolichol phosphate flippase (liver)		(0.1) dolp_L[r] --> (0.1) dolp_L[c]	N-Glycan Biosynthesis	Cytosol, Endoplasmic Reticulum		Irreversible	Y	1809315	0	Flipping of Dol-P from ER lumen to cytosol://Helenius J, Aebi M. Semin Cell Dev Biol. 2002 Jun;13(3):171-8.
994	Forward	DOLP_Uter	dolichol phosphate flippase (uterus)		(0.1) dolp_U[r] --> (0.1) dolp_U[c]	N-Glycan Biosynthesis	Cytosol, Endoplasmic Reticulum		Irreversible	Y	1809318	0	Flipping of Dol-P from ER lumen to cytosol://Helenius J, Aebi M. Semin Cell Dev Biol. 2002 Jun;13(3):171-8.
995	Forward	DOLPMT_L	Dolichyl-phosphate D-mannosyltransferase (liver)		[c] : (0.1) dolp_L + gdpmann --> (0.1) dolmanp_L + gdp	N-Glycan Biosynthesis	Cytosol	2.4.1.83	Irreversible	N	1809325	0	Dpm3 transcript ubiquitously expressed//[Manos et al, Oncogene 2001]
996	Forward	DOLPMT_U	Dolichyl-phosphate D-mannosyltransferase (uterus)		[c] : (0.1) dolp_U + gdpmann --> (0.1) dolmanp_U + gdp	N-Glycan Biosynthesis	Cytosol	2.4.1.83	Irreversible	N	1809330	0	Dpm3 transcript ubiquitously expressed//[Manos et al, Oncogene 2001]
997	Forward	GLCNACPT_L	UDP-GlcNAc:dolichol-phosphate GlcNAc phosphotransferase (liver)	UDP-N-acetyl-D-glucosamine:dolichyl-phosphate N-acetyl-D-glucosamine phosphotransferase	[c] : (0.1) dolp_L + uacgam --> (0.1) naglc2p_L + ump	N-Glycan Biosynthesis	Cytosol	2.7.8.15	Irreversible	N	1809452	0	Occurs on the cytosolic side of the ER membrane [Essentials of Glycobiology]
998	Forward	GLCNACPT_U	UDP-GlcNAc:dolichol-phosphate GlcNAc phosphotransferase (uterus)	UDP-N-acetyl-D-glucosamine:dolichyl-phosphate N-acetyl-D-glucosamine phosphotransferase	[c] : (0.1) dolp_U + uacgam --> (0.1) naglc2p_U + ump	N-Glycan Biosynthesis	Cytosol	2.7.8.15	Irreversible	N	1809458	0	Occurs on the cytosolic side of the ER membrane [Essentials of Glycobiology]
999	Forward	GLCNACT_L	UDP-GlcNAc:N-acetyl-D-glucosaminyl diphosphodolichol N-acetyl-D-glucosaminyltransferase (liver)	UDP-N-acetyl-D-glucosamine:N-acetyl-D-glucosaminyl diphosphodolichol N-acetyl-D-glucosaminyltransferase	[c] : (0.1) naglc2p_L + uacgam --> (0.1) chito2pdol_L + h + udp	N-Glycan Biosynthesis	Cytosol	2.4.1.141	Irreversible	N	1809480	0
1000	Forward	GLCNACT_U	UDP-GlcNAc:N-acetyl-D-glucosaminyl diphosphodolichol N-acetyl-D-glucosaminyltransferase (uterus)	UDP-N-acetyl-D-glucosamine:N-acetyl-D-glucosaminyl diphosphodolichol N-acetyl-D-glucosaminyltransferase	[c] : (0.1) naglc2p_U + uacgam --> (0.1) chito2pdol_U + h + udp	N-Glycan Biosynthesis	Cytosol	2.4.1.141	Irreversible	N	1809487	0
1001	Forward	BDMT_L	GDPmannose:chitobiosyldiphosphodolichol beta-D-mannosyltransferase (liver)		[c] : (0.1) chito2pdol_L + gdpmann --> gdp + h + (0.1) mpdol_L	N-Glycan Biosynthesis	Cytosol	2.4.1.142	Irreversible	N	1809527	0
1002	Forward	BDMT_U	GDPmannose:chitobiosyldiphosphodolichol beta-D-mannosyltransferase (uterus)		[c] : (0.1) chito2pdol_U + gdpmann --> gdp + h + (0.1) mpdol_U	N-Glycan Biosynthesis	Cytosol	2.4.1.142	Irreversible	N	1809533	0
1003	Forward	G12MT1_L	Glycolipid 1,2-alpha-D-mannosyltransferase (liver)		[c] : gdpmann + (0.1) m2mpdol_L --> gdp + h + (0.1) m3mpdol_L	N-Glycan Biosynthesis	Cytosol	2.4.1.131	Irreversible	N	1809539	0	Occurs on the cytosolic side of the ER membrane [Essentials of Glycobiology]
1004	Forward	G12MT1_U	Glycolipid 1,2-alpha-D-mannosyltransferase (uterus)		[c] : gdpmann + (0.1) m2mpdol_U --> gdp + h + (0.1) m3mpdol_U	N-Glycan Biosynthesis	Cytosol	2.4.1.131	Irreversible	N	1809550	0	Occurs on the cytosolic side of the ER membrane [Essentials of Glycobiology]
1005	Forward	G12MT2_L	Glycolipid 1,2-alpha-D-mannosyltransferase (liver)		[c] : gdpmann + (0.1) m3mpdol_L --> gdp + h + (0.1) m4mpdol_L	N-Glycan Biosynthesis	Cytosol	2.4.1.131	Irreversible	N	1809556	0	Occurs on the cytosolic side of the ER membrane [Essentials of Glycobiology]
1006	Forward	G12MT2_U	Glycolipid 1,2-alpha-D-mannosyltransferase (uterus)		[c] : gdpmann + (0.1) m3mpdol_U --> gdp + h + (0.1) m4mpdol_U	N-Glycan Biosynthesis	Cytosol	2.4.1.131	Irreversible	N	1809562	0	Occurs on the cytosolic side of the ER membrane [Essentials of Glycobiology]
1007	Forward	G13MT_L	Glycolipid 1,3-alpha-D-mannosyltransferase (liver)		[c] : gdpmann + (0.1) mpdol_L --> gdp + h + (0.1) m1mpdol_L	N-Glycan Biosynthesis	Cytosol	2.4.1.132	Irreversible	N	1809568	0
1008	Forward	G13MT_U	Glycolipid 1,3-alpha-D-mannosyltransferase (uterus)		[c] : gdpmann + (0.1) mpdol_U --> gdp + h + (0.1) m1mpdol_U	N-Glycan Biosynthesis	Cytosol	2.4.1.132	Irreversible	N	1809574	0
1009	Forward	G16MT_L	Glycolipid 1,6-alpha-D-mannosyltransferase (liver)		[c] : gdpmann + (0.1) m1mpdol_L --> gdp + h + (0.1) m2mpdol_L	N-Glycan Biosynthesis	Cytosol		Irreversible	N	1809580	0	Occurs on the cytosolic side of the ER membrane [Essentials of Glycobiology]
1010	Forward	G16MT_U	Glycolipid 1,6-alpha-D-mannosyltransferase (uterus)		[c] : gdpmann + (0.1) m1mpdol_U --> gdp + h + (0.1) m2mpdol_U	N-Glycan Biosynthesis	Cytosol		Irreversible	N	1809586	0	Occurs on the cytosolic side of the ER membrane [Essentials of Glycobiology]
1011	Forward	DOLMANP_Lter	dolichol-phosphate mannose flippase (liver)		(0.1) dolmanp_L[c] --> (0.1) dolmanp_L[r]	N-Glycan Biosynthesis	Cytosol, Endoplasmic Reticulum		Irreversible	Y	1809592	0	transport of an analog (citronellol, a dolichol analog wiht only 2 idoprenol units) was found to be reversible, saturable, and ATP-dependent. The enzymes for Man-P-Dol and Glc-P-Dol transport also appear to be distinct.//Helenius J, Aebi M. Semin Cell Dev Biol. 2002 Jun;13(3):171-8.//
1012	Forward	DOLMANP_Uter	dolichol-phosphate mannose flippase (uterus)		(0.1) dolmanp_U[c] --> (0.1) dolmanp_U[r]	N-Glycan Biosynthesis	Cytosol, Endoplasmic Reticulum		Irreversible	Y	1809595	0	transport of an analog (citronellol, a dolichol analog wiht only 2 idoprenol units) was found to be reversible, saturable, and ATP-dependent. The enzymes for Man-P-Dol and Glc-P-Dol transport also appear to be distinct.//Helenius J, Aebi M. Semin Cell Dev Biol. 2002 Jun;13(3):171-8.//
1013	Forward	DOLGLCP_Lter	Dolichyl beta-D-glucosyl phosphate flippase (liver)		(0.1) dolglcp_L[c] --> (0.1) dolglcp_L[r]	N-Glycan Biosynthesis	Cytosol, Endoplasmic Reticulum		Irreversible	Y	1809622	0	transport of an analog (citronellol, a dolichol analog wiht only 2 idoprenol units) was found to be reversible, saturable, and ATP-dependent. The enzymes for Man-P-Dol and Glc-P-Dol transport also appear to be distinct.//Helenius J, Aebi M. Semin Cell Dev Biol. 2002 Jun;13(3):171-8.//
1014	Forward	DOLGLCP_Uter	Dolichyl beta-D-glucosyl phosphate flippase (uterus)		(0.1) dolglcp_U[c] --> (0.1) dolglcp_U[r]	N-Glycan Biosynthesis	Cytosol, Endoplasmic Reticulum		Irreversible	Y	1809631	0	transport of an analog (citronellol, a dolichol analog wiht only 2 idoprenol units) was found to be reversible, saturable, and ATP-dependent. The enzymes for Man-P-Dol and Glc-P-Dol transport also appear to be distinct.//Helenius J, Aebi M. Semin Cell Dev Biol. 2002 Jun;13(3):171-8.//
1015	Forward	HISDC	histidine decarboxylase		[c] : h + his-L --> co2 + hista	Histidine Metabolism	Cytosol	4.1.1.22	Irreversible	N	1810870	4	Textbook reaction.
1016	Forward	GGT_L	geranylgeranyltransferase (liver)	Geranylgeranyl diphosphate:Isopentenyl diphosphate geranylgeranyltransferase	[c] : (17.6) ipdp + ttc-ggdp --> (0.1) dedoldp_L + (17.6) ppi	N-Glycan Biosynthesis	Cytosol		Irreversible	N	1814727	0
1017	Forward	PNTEH	Hydrolase Class ( RXN R02973)		[c] : h2o + ptth --> cysam + pnto-R	CoA Catabolism	Cytosol		Irreversible	N	1817371	4	IT////I am not 100 % sure if all three genes are necessary for pantetheinase activity.
1018	Forward	DEDOLP1_L	dehydrodolichol diphosphate phosphatase (liver)		[c] : (0.1) dedoldp_L + h2o --> (0.1) dedolp_L + h + pi	N-Glycan Biosynthesis	Cytosol		Irreversible	N	1821229	0	Dol-P biosynthesis pathway//Schenk, B, Fernandez, F, Waechter CJ. Glycobiology 11(5):61R-70R (2001)
1019	Forward	DEDOLP2_L	dehydrodolichol phosphate phosphatase (liver)		[c] : (0.1) dedolp_L + h2o --> (0.1) dedol_L + pi	N-Glycan Biosynthesis	Cytosol		Irreversible	N	1821278	0	Dol-P biosynthesis pathway//Schenk, B, Fernandez, F, Waechter CJ. Glycobiology 11(5):61R-70R (2001)
1020	Forward	DEDOLR_L	dehydrodolichol reductase (liver)		[c] : (0.1) dedol_L + h + nadph --> (0.1) dolichol_L + nadp	N-Glycan Biosynthesis	Cytosol		Irreversible	N	1821285	0	Dol-P biosynthesis pathway//Schenk, B, Fernandez, F, Waechter CJ. Glycobiology 11(5):61R-70R (2001)
1021	Forward	GGT_U	geranylgeranyltransferase (uterus)	Geranylgeranyl diphosphate:Isopentenyl diphosphate geranylgeranyltransferase	[c] : (16.5) ipdp + ttc-ggdp --> (0.1) dedoldp_U + (16.5) ppi	N-Glycan Biosynthesis	Cytosol		Irreversible	N	1821313	0
1022	Forward	DEDOLP1_U	dehydrodolichol diphosphate phosphatase (uterus)		[c] : (0.1) dedoldp_U + h2o --> (0.1) dedolp_U + h + pi	N-Glycan Biosynthesis	Cytosol		Irreversible	N	1821327	0	Dol-P biosynthesis pathway//Schenk, B, Fernandez, F, Waechter CJ. Glycobiology 11(5):61R-70R (2001)
1023	Forward	DEDOLP2_U	dehydrodolichol phosphate phosphatase (uterus)		[c] : (0.1) dedolp_U + h2o --> (0.1) dedol_U + pi	N-Glycan Biosynthesis	Cytosol		Irreversible	N	1821339	0	Dol-P biosynthesis pathway//Schenk, B, Fernandez, F, Waechter CJ. Glycobiology 11(5):61R-70R (2001)
1024	Forward	DEDOLR_U	dehydrodolichol reductase (uterus)		[c] : (0.1) dedol_U + h + nadph --> (0.1) dolichol_U + nadp	N-Glycan Biosynthesis	Cytosol		Irreversible	N	1821344	0	Dol-P biosynthesis pathway//Schenk, B, Fernandez, F, Waechter CJ. Glycobiology 11(5):61R-70R (2001)
1025	Forward	DOLASNT_Ler	Dolichyl-diphosphooligosaccharide:protein-L-asparagine oligopolysaccharidotransferase (liver)		[r] : Asn-X-Ser/Thr + (0.1) g3m8mpdol_L --> (0.1) doldp_L + g3m8masn + h	N-Glycan Biosynthesis	Endoplasmic Reticulum	2.4.1.119	Irreversible	N	1821709	0
1026	Forward	DOLASNT_Uer	Dolichyl-diphosphooligosaccharide:protein-L-asparagine oligopolysaccharidotransferase (uterus)		[r] : Asn-X-Ser/Thr + (0.1) g3m8mpdol_U --> (0.1) doldp_U + g3m8masn + h	N-Glycan Biosynthesis	Endoplasmic Reticulum	2.4.1.119	Irreversible	N	1821720	0	Dad1p ubiquitously expressed//[Nakashima et al, Mol Cell Biol 1993]////Ddostp ubiquitously expressed//[Yamagata et al, Genomics 1997]
1027	Forward	MG1er	mannosyl-oligosaccharide glucosidase, endoplasmic reticulum	glycosidase I	[r] : g3m8masn + h2o --> g2m8masn + glc-D	N-Glycan Biosynthesis	Endoplasmic Reticulum	3.2.1.106	Irreversible	N	1822371	0	Glucosidase I is the first enzyme in the N-linked oligosaccharide processing pathway. GCS1 cleaves the distal alpha-1,2-linked glucose residue from the Glc(3)-Man(9)-GlcNAc(2) oligosaccharide precursor. GCS1 is located in the lumen of the endoplasmic reticulum.//[RefSeq]
1028	Forward	MG2er	mannosyl-oligosaccharide glucosidase, endoplasmic reticulum	glycosidase II	[r] : g2m8masn + h2o --> g1m8masn + glc-D	N-Glycan Biosynthesis	Endoplasmic Reticulum		Irreversible	N	1822409	0
1029	Forward	MG3er	mannosyl-oligosaccharide glucosidase, endoplasmic reticulum	glycosidase II	[r] : g1m8masn + h2o --> glc-D + m8masn	N-Glycan Biosynthesis	Endoplasmic Reticulum		Irreversible	N	1822425	0
1030	Forward	DOLPMT4_Uer	dolichyl-phosphate-mannose-glycolipid alpha-mannosyltransferase (uterus)	dolichol phosphomannose-oligosaccharide-lipid mannosyltransferase, oligomannosylsynthase	[r] : (0.1) dolmanp_U + (0.1) m7mpdol_U --> (0.1) dolp_U + h + (0.1) m8mpdol_U	N-Glycan Biosynthesis	Endoplasmic Reticulum	2.4.1.130	Irreversible	N	1822478	0	Occurs on the luminal side of the ER membrane [Essentials of Glycobiology]
1031	Forward	DOLPMT4_Ler	dolichyl-phosphate-mannose-glycolipid alpha-mannosyltransferase (liver)	dolichol phosphomannose-oligosaccharide-lipid mannosyltransferase, oligomannosylsynthase	[r] : (0.1) dolmanp_L + (0.1) m7mpdol_L --> (0.1) dolp_L + h + (0.1) m8mpdol_L	N-Glycan Biosynthesis	Endoplasmic Reticulum	2.4.1.130	Irreversible	N	1822486	0	Occurs on the luminal side of the ER membrane [Essentials of Glycobiology]
1032	Forward	DOLPMT3_Uer	dolichyl-phosphate-mannose-glycolipid alpha-mannosyltransferase (uterus)	dolichol phosphomannose-oligosaccharide-lipid mannosyltransferase, oligomannosylsynthase	[r] : (0.1) dolmanp_U + (0.1) m6mpdol_U --> (0.1) dolp_U + h + (0.1) m7mpdol_U	N-Glycan Biosynthesis	Endoplasmic Reticulum	2.4.1.130	Irreversible	N	1822494	0	Occurs on the luminal side of the ER membrane [Essentials of Glycobiology]
1033	Forward	DOLPMT3_Ler	dolichyl-phosphate-mannose-glycolipid alpha-mannosyltransferase (liver)	dolichol phosphomannose-oligosaccharide-lipid mannosyltransferase, oligomannosylsynthase	[r] : (0.1) dolmanp_L + (0.1) m6mpdol_L --> (0.1) dolp_L + h + (0.1) m7mpdol_L	N-Glycan Biosynthesis	Endoplasmic Reticulum	2.4.1.130	Irreversible	N	1822502	0	Occurs on the luminal side of the ER membrane [Essentials of Glycobiology]
1034	Forward	DOLPMT2_Uer	dolichyl-phosphate-mannose-glycolipid alpha-mannosyltransferase (uterus)	dolichol phosphomannose-oligosaccharide-lipid mannosyltransferase, oligomannosylsynthase	[r] : (0.1) dolmanp_U + (0.1) m5mpdol_U --> (0.1) dolp_U + h + (0.1) m6mpdol_U	N-Glycan Biosynthesis	Endoplasmic Reticulum	2.4.1.130	Irreversible	N	1822510	0	Occurs on the luminal side of the ER membrane [Essentials of Glycobiology]
1035	Forward	DOLPMT2_Ler	dolichyl-phosphate-mannose-glycolipid alpha-mannosyltransferase (liver)	dolichol phosphomannose-oligosaccharide-lipid mannosyltransferase, oligomannosylsynthase	[r] : (0.1) dolmanp_L + (0.1) m5mpdol_L --> (0.1) dolp_L + h + (0.1) m6mpdol_L	N-Glycan Biosynthesis	Endoplasmic Reticulum	2.4.1.130	Irreversible	N	1822518	0	Occurs on the luminal side of the ER membrane [Essentials of Glycobiology]
1036	Forward	DOLPMT1_Uer	dolichyl-phosphate-mannose-glycolipid alpha-mannosyltransferase (uterus)	dolichol phosphomannose-oligosaccharide-lipid mannosyltransferase, oligomannosylsynthase	[r] : (0.1) dolmanp_U + (0.1) m4mpdol_U --> (0.1) dolp_U + h + (0.1) m5mpdol_U	N-Glycan Biosynthesis	Endoplasmic Reticulum	2.4.1.130	Irreversible	N	1822526	0	Occurs on the luminal side of the ER membrane [Essentials of Glycobiology]
1037	Forward	DOLPMT1_Ler	dolichyl-phosphate-mannose-glycolipid alpha-mannosyltransferase (liver)	dolichol phosphomannose-oligosaccharide-lipid mannosyltransferase, oligomannosylsynthase	[r] : (0.1) dolmanp_L + (0.1) m4mpdol_L --> (0.1) dolp_L + h + (0.1) m5mpdol_L	N-Glycan Biosynthesis	Endoplasmic Reticulum	2.4.1.130	Irreversible	N	1822534	0	Occurs on the luminal side of the ER membrane [Essentials of Glycobiology]
1038	Forward	DOLPGT3_Uer	dolichyl-phosphate-glucose-glycolipid alpha-glucosyltransferase (uterus)	dolichol phosphoglucose-oligosaccharide-lipid glucosyltransferase, oligoglucosylsynthase	[r] : (0.1) dolglcp_U + (0.1) g2m8mpdol_U --> (0.1) dolp_U + (0.1) g3m8mpdol_U + h	N-Glycan Biosynthesis	Endoplasmic Reticulum		Irreversible	N	1822542	0	Occurs on the luminal side of the ER membrane [Essentials of Glycobiology]
1039	Forward	DOLPGT3_Ler	dolichyl-phosphate-glucose-glycolipid alpha-glucosyltransferase (liver)	dolichol phosphoglucose-oligosaccharide-lipid glucosyltransferase, oligoglucosylsynthase	[r] : (0.1) dolglcp_L + (0.1) g2m8mpdol_L --> (0.1) dolp_L + (0.1) g3m8mpdol_L + h	N-Glycan Biosynthesis	Endoplasmic Reticulum		Irreversible	N	1822550	0	Occurs on the luminal side of the ER membrane [Essentials of Glycobiology]
1040	Forward	DOLPGT2_Uer	dolichyl-phosphate-glucose-glycolipid alpha-glucosyltransferase (uterus)	dolichol phosphoglucose-oligosaccharide-lipid glucosyltransferase, oligoglucosylsynthase	[r] : (0.1) dolglcp_U + (0.1) g1m8mpdol_U --> (0.1) dolp_U + (0.1) g2m8mpdol_U + h	N-Glycan Biosynthesis	Endoplasmic Reticulum		Irreversible	N	1822576	0	Occurs on the luminal side of the ER membrane [Essentials of Glycobiology]
1041	Forward	DOLPGT2_Ler	dolichyl-phosphate-glucose-glycolipid alpha-glucosyltransferase (liver)	dolichol phosphoglucose-oligosaccharide-lipid glucosyltransferase, oligoglucosylsynthase	[r] : (0.1) dolglcp_L + (0.1) g1m8mpdol_L --> (0.1) dolp_L + (0.1) g2m8mpdol_L + h	N-Glycan Biosynthesis	Endoplasmic Reticulum		Irreversible	N	1822589	0	Occurs on the luminal side of the ER membrane [Essentials of Glycobiology]
1042	Forward	DOLPGT1_Uer	dolichyl-phosphate-glucose-glycolipid alpha-glucosyltransferase (uterus)	dolichol phosphoglucose-oligosaccharide-lipid glucosyltransferase, oligoglucosylsynthase	[r] : (0.1) dolglcp_U + (0.1) m8mpdol_U --> (0.1) dolp_U + (0.1) g1m8mpdol_U + h	N-Glycan Biosynthesis	Endoplasmic Reticulum		Irreversible	N	1822608	0	Occurs on the luminal side of the ER membrane [Essentials of Glycobiology]////Alg6p is ubiquitously expressed//[Imbach et al, PNAS 1999]
1043	Forward	DOLPGT1_Ler	dolichyl-phosphate-glucose-glycolipid alpha-glucosyltransferase (liver)	dolichol phosphoglucose-oligosaccharide-lipid glucosyltransferase, oligoglucosylsynthase	[r] : (0.1) dolglcp_L + (0.1) m8mpdol_L --> (0.1) dolp_L + (0.1) g1m8mpdol_L + h	N-Glycan Biosynthesis	Endoplasmic Reticulum		Irreversible	N	1822629	0	Occurs on the luminal side of the ER membrane [Essentials of Glycobiology]
1044	Forward	MM8Ber	mannosyl-oligosaccharide 1,2-alpha-mannosidase, endoplasmic reticulum	1,2-alpha-mannosidase, Man9-mannosidase, exo-alpha-1,2-mannanase, glycoprotein processing mannosidase I, mannose-9 processing alpha-mannosidase, mannosidase 1A, mannosidase 1B, mannosidase I	[r] : h2o + m8masn --> m7masnB + man	N-Glycan Biosynthesis	Endoplasmic Reticulum	3.2.1.113	Irreversible	N	1822903	0	cloning and expression of 11253//cleaves Man9GlcNAc2 to Man8GlcNAc2 isomer B//localized to ER//[Tremblay and Herscovics, Glycobiology 9(10): 1073-78 (1999)]////Man1b1p ubiquitously expressed//[Gonzalez et al, J Biol Chem 1999]
1045	Forward	MM8Ag	mannosyl-oligosaccharide 1,2-alpha-mannosidase, Golgi apparatus	1,2-alpha-mannosidase, Man9-mannosidase, exo-alpha-1,2-mannanase, glycoprotein processing mannosidase I, mannose-9 processing alpha-mannosidase, mannosidase 1A, mannosidase 1B, mannosidase I	[g] : h2o + m8masn --> m7masnA + man	N-Glycan Biosynthesis	Golgi Apparatus	3.2.1.113	Irreversible	N	1822949	0	pathway taken from Trembey and Hersovics. J Biol Chem 275(41):31655-60 (2000).////MAN1A1 encodes a class I mammalian Golgi 1,2-mannosidase which is a type II transmembrane protein. This protein catalyzes the removal of 3 distinct mannose residues from peptide-bound Man(9)-GlcNAc(2) oligosaccharides and belongs to family 47 of glycosyl hydrolases.//[RefSeq]////Man1a1p and Man1a2p ubiquitously expr…
1046	Forward	MM8Cg	mannosyl-oligosaccharide 1,2-alpha-mannosidase, Golgi apparatus	1,2-alpha-mannosidase, Man9-mannosidase, exo-alpha-1,2-mannanase, glycoprotein processing mannosidase I, mannose-9 processing alpha-mannosidase, mannosidase 1A, mannosidase 1B, mannosidase I	[g] : h2o + m8masn --> m7masnC + man	N-Glycan Biosynthesis	Golgi Apparatus	3.2.1.113	Irreversible	N	1822962	0	this reaction is primarily catalyzed by mannosidase IB//(<30% of product produced by IA, IC)////pathway taken from Trembey and Hersovics. J Biol Chem 275(41):31655-60 (2000).////MAN1A1 encodes a class I mammalian Golgi 1,2-mannosidase which is a type II transmembrane protein. This protein catalyzes the removal of 3 distinct mannose residues from peptide-bound Man(9)-GlcNAc(2) oligosaccharides and…
1047	Forward	MM7B1g	mannosyl-oligosaccharide 1,2-alpha-mannosidase, Golgi apparatus	1,2-alpha-mannosidase, Man9-mannosidase, exo-alpha-1,2-mannanase, glycoprotein processing mannosidase I, mannose-9 processing alpha-mannosidase, mannosidase 1A, mannosidase 1B, mannosidase I	[g] : h2o + m7masnB --> m6masnB1 + man	N-Glycan Biosynthesis	Golgi Apparatus	3.2.1.113	Irreversible	N	1822989	0	this reaction is primarily catalyzed by mannosidases IA and IB//(<30% of product produced by IC)////pathway taken from Trembey and Hersovics. J Biol Chem 275(41):31655-60 (2000).////MAN1A1 encodes a class I mammalian Golgi 1,2-mannosidase which is a type II transmembrane protein. This protein catalyzes the removal of 3 distinct mannose residues from peptide-bound Man(9)-GlcNAc(2) oligosaccharides…
1048	Forward	MM7B2g	mannosyl-oligosaccharide 1,2-alpha-mannosidase, Golgi apparatus	1,2-alpha-mannosidase, Man9-mannosidase, exo-alpha-1,2-mannanase, glycoprotein processing mannosidase I, mannose-9 processing alpha-mannosidase, mannosidase 1A, mannosidase 1B, mannosidase I	[g] : h2o + m7masnB --> m6masnB2 + man	N-Glycan Biosynthesis	Golgi Apparatus	3.2.1.113	Irreversible	N	1823010	0	pathway taken from Trembey and Hersovics. J Biol Chem 275(41):31655-60 (2000).////MAN1A1 encodes a class I mammalian Golgi 1,2-mannosidase which is a type II transmembrane protein. This protein catalyzes the removal of 3 distinct mannose residues from peptide-bound Man(9)-GlcNAc(2) oligosaccharides and belongs to family 47 of glycosyl hydrolases.//[RefSeq]////Man1a1p and Man1a2p ubiquitously expr…
1049	Forward	MM6B1ag	mannosyl-oligosaccharide 1,2-alpha-mannosidase, Golgi apparatus	1,2-alpha-mannosidase, Man9-mannosidase, exo-alpha-1,2-mannanase, glycoprotein processing mannosidase I, mannose-9 processing alpha-mannosidase, mannosidase 1A, mannosidase 1B, mannosidase I	[g] : h2o + m6masnB1 --> m5masnB1 + man	N-Glycan Biosynthesis	Golgi Apparatus	3.2.1.113	Irreversible	N	1823023	0	this reaction is primarily catalyzed by mannosidases IA and IB//(<30% of product produced by IC)////pathway taken from Trembey and Hersovics. J Biol Chem 275(41):31655-60 (2000).////MAN1A1 encodes a class I mammalian Golgi 1,2-mannosidase which is a type II transmembrane protein. This protein catalyzes the removal of 3 distinct mannose residues from peptide-bound Man(9)-GlcNAc(2) oligosaccharides…
1050	Forward	MM6B1bg	mannosyl-oligosaccharide 1,2-alpha-mannosidase, Golgi apparatus	1,2-alpha-mannosidase, Man9-mannosidase, exo-alpha-1,2-mannanase, glycoprotein processing mannosidase I, mannose-9 processing alpha-mannosidase, mannosidase 1A, mannosidase 1B, mannosidase I	[g] : h2o + m6masnB2 --> m5masnB1 + man	N-Glycan Biosynthesis	Golgi Apparatus	3.2.1.113	Irreversible	N	1823036	0	pathway taken from Trembey and Hersovics. J Biol Chem 275(41):31655-60 (2000).////MAN1A1 encodes a class I mammalian Golgi 1,2-mannosidase which is a type II transmembrane protein. This protein catalyzes the removal of 3 distinct mannose residues from peptide-bound Man(9)-GlcNAc(2) oligosaccharides and belongs to family 47 of glycosyl hydrolases.//[RefSeq]////Man1a1p and Man1a2p ubiquitously expr…
1051	Forward	MM6B2g	mannosyl-oligosaccharide 1,2-alpha-mannosidase, Golgi apparatus	1,2-alpha-mannosidase, Man9-mannosidase, exo-alpha-1,2-mannanase, glycoprotein processing mannosidase I, mannose-9 processing alpha-mannosidase, mannosidase 1A, mannosidase 1B, mannosidase I	[g] : h2o + m6masnB2 --> m5masnB2 + man	N-Glycan Biosynthesis	Golgi Apparatus	3.2.1.113	Irreversible	N	1823049	0	this reaction is primarily catalyzed by mannosidase IC//(<30% of product produced by IA, IB)////pathway taken from Trembey and Hersovics. J Biol Chem 275(41):31655-60 (2000).////MAN1A1 encodes a class I mammalian Golgi 1,2-mannosidase which is a type II transmembrane protein. This protein catalyzes the removal of 3 distinct mannose residues from peptide-bound Man(9)-GlcNAc(2) oligosaccharides and…
1052	Forward	MM5bg	mannosyl-oligosaccharide 1,2-alpha-mannosidase, Golgi apparatus	1,2-alpha-mannosidase, Man9-mannosidase, exo-alpha-1,2-mannanase, glycoprotein processing mannosidase I, mannose-9 processing alpha-mannosidase, mannosidase 1A, mannosidase 1B, mannosidase I	[g] : h2o + m5masnB1 --> m4masn + man	N-Glycan Biosynthesis	Golgi Apparatus	3.2.1.113	Irreversible	N	1823062	0	pathway taken from Trembey and Hersovics. J Biol Chem 275(41):31655-60 (2000).////MAN1A1 encodes a class I mammalian Golgi 1,2-mannosidase which is a type II transmembrane protein. This protein catalyzes the removal of 3 distinct mannose residues from peptide-bound Man(9)-GlcNAc(2) oligosaccharides and belongs to family 47 of glycosyl hydrolases.//[RefSeq]////Man1a1p and Man1a2p ubiquitously expr…
1053	Forward	MM5cg	mannosyl-oligosaccharide 1,2-alpha-mannosidase, Golgi apparatus	1,2-alpha-mannosidase, Man9-mannosidase, exo-alpha-1,2-mannanase, glycoprotein processing mannosidase I, mannose-9 processing alpha-mannosidase, mannosidase 1A, mannosidase 1B, mannosidase I	[g] : h2o + m5masnB2 --> m4masn + man	N-Glycan Biosynthesis	Golgi Apparatus	3.2.1.113	Irreversible	N	1823075	0	this reaction is primarily catalyzed by mannosidase IC//(<30% of product produced by IA, IB)////pathway taken from Tremblay and Herscovics. J Biol Chem 275(41):31655-60 (2000).////MAN1A1 encodes a class I mammalian Golgi 1,2-mannosidase which is a type II transmembrane protein. This protein catalyzes the removal of 3 distinct mannose residues from peptide-bound Man(9)-GlcNAc(2) oligosaccharides a…
1054	Forward	MM7Cbg	mannosyl-oligosaccharide 1,2-alpha-mannosidase, Golgi apparatus	1,2-alpha-mannosidase, Man9-mannosidase, exo-alpha-1,2-mannanase, glycoprotein processing mannosidase I, mannose-9 processing alpha-mannosidase, mannosidase 1A, mannosidase 1B, mannosidase I	[g] : h2o + m7masnC --> m6masnC + man	N-Glycan Biosynthesis	Golgi Apparatus	3.2.1.113	Irreversible	N	1823088	0	this reaction is primarily catalyzed by mannosidase IB//(<30% of product produced by IA, IC)////pathway taken from Trembey and Hersovics. J Biol Chem 275(41):31655-60 (2000).////MAN1A1 encodes a class I mammalian Golgi 1,2-mannosidase which is a type II transmembrane protein. This protein catalyzes the removal of 3 distinct mannose residues from peptide-bound Man(9)-GlcNAc(2) oligosaccharides and…
1055	Forward	MM7Cag	mannosyl-oligosaccharide 1,2-alpha-mannosidase, Golgi apparatus	1,2-alpha-mannosidase, Man9-mannosidase, exo-alpha-1,2-mannanase, glycoprotein processing mannosidase I, mannose-9 processing alpha-mannosidase, mannosidase 1A, mannosidase 1B, mannosidase I	[g] : h2o + m7masnA --> m6masnC + man	N-Glycan Biosynthesis	Golgi Apparatus	3.2.1.113	Irreversible	N	1823101	0	pathway taken from Trembey and Hersovics. J Biol Chem 275(41):31655-60 (2000).////MAN1A1 encodes a class I mammalian Golgi 1,2-mannosidase which is a type II transmembrane protein. This protein catalyzes the removal of 3 distinct mannose residues from peptide-bound Man(9)-GlcNAc(2) oligosaccharides and belongs to family 47 of glycosyl hydrolases.//[RefSeq]////Man1a1p and Man1a2p ubiquitously expr…
1056	Forward	MM7Ag	mannosyl-oligosaccharide 1,2-alpha-mannosidase, Golgi apparatus	1,2-alpha-mannosidase, Man9-mannosidase, exo-alpha-1,2-mannanase, glycoprotein processing mannosidase I, mannose-9 processing alpha-mannosidase, mannosidase 1A, mannosidase 1B, mannosidase I	[g] : h2o + m7masnA --> m6masnA + man	N-Glycan Biosynthesis	Golgi Apparatus	3.2.1.113	Irreversible	N	1823114	0	pathway taken from Trembey and Hersovics. J Biol Chem 275(41):31655-60 (2000).////Man1c1p expressed in all tissue tested except lung, muscle, pancreas//[Tremblay and Herscovic, J Biol Chem 2000]//
1057	Forward	MM6ag	mannosyl-oligosaccharide 1,2-alpha-mannosidase, Golgi apparatus	1,2-alpha-mannosidase, Man9-mannosidase, exo-alpha-1,2-mannanase, glycoprotein processing mannosidase I, mannose-9 processing alpha-mannosidase, mannosidase 1A, mannosidase 1B, mannosidase I	[g] : h2o + m6masnA --> m5masnC + man	N-Glycan Biosynthesis	Golgi Apparatus	3.2.1.113	Irreversible	N	1823127	0	pathway taken from Trembey and Hersovics. J Biol Chem 275(41):31655-60 (2000).////Man1c1p expressed in all tissue tested except lung, muscle, pancreas//[Tremblay and Herscovic, J Biol Chem 2000]//
1058	Forward	MM6bg	mannosyl-oligosaccharide 1,2-alpha-mannosidase, Golgi apparatus	1,2-alpha-mannosidase, Man9-mannosidase, exo-alpha-1,2-mannanase, glycoprotein processing mannosidase I, mannose-9 processing alpha-mannosidase, mannosidase 1A, mannosidase 1B, mannosidase I	[g] : h2o + m6masnC --> m5masnC + man	N-Glycan Biosynthesis	Golgi Apparatus	3.2.1.113	Irreversible	N	1823140	0	pathway taken from Trembey and Hersovics. J Biol Chem 275(41):31655-60 (2000).////MAN1A1 encodes a class I mammalian Golgi 1,2-mannosidase which is a type II transmembrane protein. This protein catalyzes the removal of 3 distinct mannose residues from peptide-bound Man(9)-GlcNAc(2) oligosaccharides and belongs to family 47 of glycosyl hydrolases.//[RefSeq]////Man1a1p and Man1a2p ubiquitously expr…
1059	Forward	MM5ag	mannosyl-oligosaccharide 1,2-alpha-mannosidase, Golgi apparatus	1,2-alpha-mannosidase, Man9-mannosidase, exo-alpha-1,2-mannanase, glycoprotein processing mannosidase I, mannose-9 processing alpha-mannosidase, mannosidase 1A, mannosidase 1B, mannosidase I	[g] : h2o + m5masnC --> m4masn + man	N-Glycan Biosynthesis	Golgi Apparatus	3.2.1.113	Irreversible	N	1823153	0	pathway taken from Trembey and Hersovics. J Biol Chem 275(41):31655-60 (2000).////MAN1A1 encodes a class I mammalian Golgi 1,2-mannosidase which is a type II transmembrane protein. This protein catalyzes the removal of 3 distinct mannose residues from peptide-bound Man(9)-GlcNAc(2) oligosaccharides and belongs to family 47 of glycosyl hydrolases.//[RefSeq]////Man1a1p and Man1a2p ubiquitously expr…
1060	Forward	M13N2Tg	alpha-1,3-mannosyl-glycoprotein 2-beta-N-acetylglucosaminyltransferase	N-acetylglucosaminyltransferase I, N-glycosyl-oligosaccharide-glycoprotein N-acetylglucosaminyltransferase I, UDP-N-acetylglucosaminyl:alpha-1,3-D-mannoside-beta-1,2-N-acetylglucosaminyltransferase I, UDP-N-acetylglucosaminyl:alpha-3-D-mannoside beta-1,2-N-acetylglucosaminyltransferase I, alpha-1,3-mannosyl-glycoprotein beta-1,2-N-acetylglucosaminyltransferase, uridine diphosphoacetylglucosamine-…	[g] : m4masn + uacgam --> h + nm4masn + udp	N-Glycan Biosynthesis	Golgi Apparatus	2.4.1.101	Irreversible	N	1823356	0	There are believed to be over 100 different glycosyltransferases involved in the synthesis of protein-bound and lipid-bound oligosaccharides. UDP-N-acetylglucosamine:alpha-3-D-mannoside beta-1,2-N-acetylglucosaminyltransferase I is a medial-Golgi enzyme essential for the synthesis of hybrid and complex N-glycans. The protein, encoded by a single exon, shows typical features of a type II transmemb…
1061	Forward	M7MASNBterg	m7masnB transport from endoplasmic reticulum to Golgi apparatus		m7masnB[r] --> m7masnB[g]	N-Glycan Biosynthesis	Endoplasmic Reticulum, Golgi Apparatus		Irreversible	Y	1823456	0	See Figure 7.5 in Essentials of Glycobiology.//
1062	Forward	G1M8MASNterg	g1m8masn transport from endoplasmic reticulum to Golgi apparatus		g1m8masn[r] --> g1m8masn[g]	N-Glycan Biosynthesis	Endoplasmic Reticulum, Golgi Apparatus		Irreversible	Y	1830363	0	from Glycobiology textbook (Figure 7.5)
1063	Forward	M1316Mg	mannosyl-oligosaccharide 1,3-1,6-alpha-mannosidase	GlcNAc transferase I-dependent alpha1,3[alpha1,6]mannosidase, Golgi alpha-mannosidase II, alpha-D-mannosidase II, alpha-mannosidase II, alpha1-3,6-mannosidase, exo-1,3-1,6-alpha-mannosidase, mannosidase II	[g] : (2) h2o + nm4masn --> (2) man + nm2masn	N-Glycan Biosynthesis	Golgi Apparatus	3.2.1.114	Irreversible	N	1830412	0	Man2a1p and Man2a2p ubiquitously expressed//[Misago et al, PNAS 1995]
1064	Forward	M16NTg	alpha-1,6-mannosyl-glycoprotein 2-beta-N-acetylglucosaminyltransferase	N-acetylglucosaminyltransferase II, N-glycosyl-oligosaccharide-glycoprotein N-acetylglucosaminyltransferase II, UDP-GlcNAc:mannoside alpha1-6 acetylglucosaminyltransferase, acetylglucosaminyltransferase II, alpha-1,6-mannosyl-glycoprotein beta-1,2-N-acetylglucosaminyltransferase, uridine diphosphoacetylglucosamine-alpha-1,6-mannosylglycoproteinbeta-1-2-N-acetylglucosaminyltransferase, uridine dip…	[g] : nm2masn + uacgam --> h + n2m2masn + udp	N-Glycan Biosynthesis	Golgi Apparatus	2.4.1.143	Irreversible	N	1830432	0	UDP-N-acetylglucosamine:alpha-6-D-mannoside-beta-1,2-N-acetylglucosaminyltransferase II is a Golgi enzyme catalyzing an essential step in the conversion of oligomannose to complex N-glycans. The enzyme has the typical glycosyltransferase domains: a short N-terminal cytoplasmic domain, a hydrophobic non-cleavable signal-anchor domain, and a C-terminal catalytic domain. Mutations in MGAT2 may lead …
1065	Forward	F6Tg	glycoprotein 6-alpha-L-fucosyltransferase	GDP-L-Fuc:N-acetyl-beta-D-glucosaminide alpha1->6fucosyltransferase, GDP-L-fucose-glycoprotein fucosyltransferase, GDP-fucose-glycoprotein fucosyltransferase, glycoprotein fucosyltransferase, guanosine diphosphofucose-glycoprotein fucosyltransferase	[g] : gdpfuc + n2m2masn --> fn2m2masn + gdp + h	N-Glycan Biosynthesis	Golgi Apparatus	2.4.1.68	Irreversible	N	1830472	0	Fut1p belongs to the family of fucosyltransferases. The product of FUT1catalyzes the transfer of fucose from GDP-fucose to N-linked type complex glycopeptides. This enzyme is distinct from other fucosyltransferases which catalyze alpha1-2, alpha1-3, and alpha1-4 fucose addition. The expression of this gene may contribute to the malignancy of cancer cells and to their invasive and metastatic capab…
1066	Forward	G14Tg	beta-N-acetylglucosaminylglycopeptide beta-1,4-galactosyltransferase	UDP-galactose-glycoprotein galactosyltransferase, beta-N-acetyl-beta1-4-galactosyltransferase, glycoprotein 4-beta-galactosyl-transferase, glycoprotein beta-galactosyltransferase, thyroid galactosyltransferase, thyroid glycoprotein beta-galactosyltransferase, uridine diphosphogalactose-glycoprotein galactosyltransferase	[g] : fn2m2masn + (2) udpgal --> (2) h + l2fn2m2masn + (2) udp	N-Glycan Biosynthesis	Golgi Apparatus	2.4.1.38	Irreversible	N	1830503	4	The beta-1,4-galactosyltransferase genes encode type II membrane-bound glycoproteins that appear to have exclusive specificity for the donor substrate UDP-galactose; all transfer galactose in a beta1,4 linkage to similar acceptor sugars: GlcNAc, Glc, and Xyl. As type II membrane proteins, they have an N-terminal hydrophobic signal sequence that directs the protein to the Golgi apparatus and which…
1067	Forward	S26Tg	beta-galactoside alpha-2,6-sialyltransferase		[g] : (2) cmpacna + l2fn2m2masn --> (2) cmp + (2) h + s2l2fn2m2masn	N-Glycan Biosynthesis	Golgi Apparatus	2.4.99.1	Irreversible	N	1830583	0	The protein encoded by SIAT1 is a type II membrane protein that catalyzes the transfer of sialic acid from CMP-sialic acid to galactose-containing substrates. The encoded protein, which is normally found in the Golgi but which can be proteolytically processed to a soluble form, is involved in the generation of the cell-surface carbohydrate determinants and differentiation antigens HB-6, CDw75, an…
1068	Forward	M14NTg	beta-1,4-mannosyl-glycoprotein 4-beta-N-acetylglucosaminyltransferase	N-acetylglucosaminyltransferase III, N-glycosyl-oligosaccharide-glycoprotein N-acetylglucosaminyltransferase III, beta-1,4-mannosyl-glycoprotein beta-1,4-N-acetylglucosaminyltransferase, uridine diphosphoacetylglucosamine-glycopeptide beta4-acetylglucosaminyltransferase III	[g] : n2m2masn + uacgam --> h + n2m2nmasn + udp	N-Glycan Biosynthesis	Golgi Apparatus	2.4.1.144	Irreversible	N	1830599	0	There are believed to be over 100 different glycosyltransferases involved in the synthesis of protein-bound and lipid-bound oligosaccharides. N-acetylglucosaminyltransferase III transfers a GlcNAc residue to the beta-linked mannose of the trimannosyl core of N-linked oligosaccharides and produces a bisecting GlcNAc. Expression of this gene may be controlled by a multiple-promoter system.//[RefSeq]
1069	Forward	M13N4Tg	alpha-1,3-mannosyl-glycoprotein 4-beta-N-acetylglucosaminyltransferase	N-acetylglucosaminyltransferase IV, N-glycosyl-oligosaccharide-glycoprotein N-acetylglucosaminyltransferase IV, alpha-1,3-mannosylglycoprotein beta-1,4-N-acetylglucosaminyltransferase, beta-acetylglucosaminyltransferase IV, uridine diphosphoacetylglucosamine-glycopeptide beta4-acetylglucosaminyltransferase IV	[g] : n2m2masn + uacgam --> h + n3m2masn + udp	N-Glycan Biosynthesis	Golgi Apparatus	2.4.1.145	Irreversible	N	1830636	0	Branching structures in complex N-glycans are synthesized on a commom core structure of Man3GlcNAc2Asn in the Golgi apparatus by the N-acetylglucosaminyltransferases. The mannosyl (alpha-1,3-)-glycoprotein beta-1,4-N-acetylglucosaminyltransferases, which include isoenzyme A (MGAT4A) and isoenzyme B (MGAT4B), are key N-acetylglucosaminyltransferases regulating formation of tri- and other multiante…
1070	Forward	M16N6Tg	alpha-1,6-mannosyl-glycoprotein 6-beta-N-acetylglucosaminyltransferase	N-acetylglucosaminyltransferase V, UDP-N-acetylglucosamine:alpha-mannoside-beta1,6 N-acetylglucosaminyltransferase, alpha-1,3(6)-mannosylglycoprotein beta-1,6-N-acetylglucosaminyltransferase, alpha-mannoside beta-1,6-N-acetylglucosaminyltransferase, uridine diphosphoacetylglucosamine-alpha-mannoside beta1->6-acetylglucosaminyltransferase	[g] : n3m2masn + uacgam --> h + n4m2masn + udp	N-Glycan Biosynthesis	Golgi Apparatus	2.4.1.155	Irreversible	N	1830655	0	Mannosyl (alpha-1,6-)-glycoprotein beta-1,6-N-acetyl-glucosaminyltransferase protein is a glycosyltransferase involved in the synthesis of protein-bound and lipid-bound oligosaccharides. Alterations of the oligosaccharides on cell surface glycoproteins cause significant changes in the adhesive or migratory behavior of a cell. Increase in GMAT5 enzyme activity may correlate with the progression of…
1071	Forward	M16N4Tg	alpha-1,6-mannosyl-glycoprotein 4-beta-N-acetylglucosaminyltransferase	N-acetylglucosaminyltransferase VI, N-glycosyl-oligosaccharide-glycoprotein N-acetylglucosaminyltransferase VI, mannosyl-glycoprotein beta-1,4-N-acetylglucosaminyltransferase, uridine diphosphoacetylglucosamine-glycopeptide beta-1->4-acetylglucosaminyltransferase VI	[g] : n4m2masn + uacgam --> h + n5m2masn + udp	N-Glycan Biosynthesis	Golgi Apparatus	2.4.1.201	Irreversible	N	1830666	0
1072	Forward	GTPCI	GTP cyclohydrolase I		[c] : gtp + h2o --> ahdt + for + h	Tetrahydrobiopterin	Cytosol	3.5.4.16	Irreversible	N	1831323	4	IT
1073	Forward	PTHPS	6-pyruvoyltetrahydropterin synthase		[c] : ahdt --> 6pthp + pppi	Tetrahydrobiopterin	Cytosol	4.2.3.12	Irreversible	N	1831335	4	IT
1074	Forward	METS	methionine synthase		[c] : 5mthf + hcys-L --> h + met-L + thf	Methionine Metabolism	Cytosol	2.1.1.13	Irreversible	N	1831568	4
1075	Forward	MTHFC	methenyltetrahydrofolate cyclohydrolase		[c] : h2o + methf <==> 10fthf + h	Folate Metabolism	Cytosol	3.5.4.9	Reversible	N	1831622	4	4522://- cytoplasmic [UniProt]//- has methylene-THF dehydrogenase, methenyl-THF cyclohydrolase, and formyl-THF synthetase activities [UniProt], [RefSeq]//- reaction described in Devlin, p. 796////80068://- activity listed in H-Inv entry based on similarity to known protein
1076	Forward	MTHFCm	methenyltetrahydrifikate cyclohydrolase, mitochondrial		[m] : h2o + methf <==> 10fthf + h	Folate Metabolism	Mitochondria	3.5.4.9	Reversible	N	1831665	4	25902://- encodes the mitochondrial isozyme of C1-tetrahydrofolate (THF) synthase, a trifunctional enzyme containing formyl-THF synthetase, methenyl-THF cyclohydrolase, and methylene-THF dehydrogenase activities//[Prasannan, J Biol Chem 2003]////10797://- mitochondrial [Yang, Biochemistry 1993], [UniProt]
1077	Forward	MTHFD	methylenetetrahydrofolate dehydrogenase (NADP)		[c] : mlthf + nadp <==> methf + nadph	Folate Metabolism	Cytosol	1.5.1.5	Reversible	N	1831704	4	4522://- cytoplasmic [UniProt]//- has methylene-THF dehydrogenase, methenyl-THF cyclohydrolase, and formyl-THF synthetase activities [UniProt], [RefSeq]//- reaction described in Devlin, p. 796
1078	Forward	MTHFDm	methylenetetrahydrofolate dehydrogenase (NADP), mitochondrial		[m] : mlthf + nadp <==> methf + nadph	Folate Metabolism	Mitochondria	1.5.1.5	Reversible	N	1831723	4	25902://- encodes the mitochondrial isozyme of C1-tetrahydrofolate (THF) synthase, a trifunctional enzyme containing formyl-THF synthetase, methenyl-THF cyclohydrolase, and methylene-THF dehydrogenase activities//[Prasannan, J Biol Chem 2003]////10797://- NAD is preferred cofactor, but can also use NADP at a lower Vmax, higher Km [Yang, Biochemistry 1993]
1079	Forward	MTHFR3	5,10-methylenetetrahydrofolatereductase (NADPH)		[c] : (2) h + mlthf + nadph --> 5mthf + nadp	Folate Metabolism	Cytosol	1.5.1.20	Irreversible	N	1831748	4	Uses FAD as Cofactor////acutal reaction:////mlthf + nadph + fadh2 --> 5mthf + fad + nadp////but this reaction would not be balanced on charge ////IT
1080	Forward	IZPN	imidazolonepropionase		[c] : 4izp + h2o --> forglu + h	Histidine Metabolism	Cytosol	3.5.2.7	Irreversible	N	1831850	4	based on Stryer info for this pathway////Entrez identifies 144193 as a possible gene for this, but the evidence is sketchy
1081	Forward	ACS2	acetyl-CoA synthase (propionate)		[c] : atp + coa + ppa --> amp + ppcoa + ppi	Propanoate Metabolism	Cytosol	6.2.1.1	Irreversible	N	1835088	4	- an additional function of EC 6.2.1.1//- reaction described in Devlin p. 637////55902://- weak but detectable activity with proprionate [Luong, J Bil Chem 2000]//- cytosolic [LocusLink], [UniProt], [Luong, J Bil Chem 2000]////65985://- annotated as 6.2.1.1 [HInv-Db]//- cytosolic [Ohgami et al,Biochem Pharmacol. 2003 Mar 15;65(6):989-94]
1082	Forward	M4MPDOL_Lter	m4mpdol flippase		m4mpdol_L[c] --> m4mpdol_L[r]	N-Glycan Biosynthesis	Cytosol, Endoplasmic Reticulum		Irreversible	Y	1838222	0	precursor flips across the ER membrane bilayer by a mechanism which is not fully understood//[Essentials of Glycobiology]
1083	Forward	M4MPDOL_Uter	m4mpdol flippase		m4mpdol_U[c] --> m4mpdol_U[r]	N-Glycan Biosynthesis	Cytosol, Endoplasmic Reticulum		Irreversible	Y	1838225	0	precursor flips across the ER membrane bilayer by a mechanism which is not fully understood//[Essentials of Glycobiology]
1084	Forward	M8MASNterg	m8masn transport from ER to Golgi apparatus		m8masn[r] --> m8masn[g]	N-Glycan Biosynthesis	Endoplasmic Reticulum, Golgi Apparatus		Irreversible	Y	1838257	0	see Figure 2 in Spiro, J Biol Chem 275(46): 35657-35660 (2000).
1085	Forward	G2M8MASNterg	g2m8masn transport from endoplasmic reticulum to Golgi apparatus		g2m8masn[r] --> g2m8masn[g]	N-Glycan Biosynthesis	Endoplasmic Reticulum, Golgi Apparatus		Irreversible	Y	1838634	0
1086	Forward	G3M8MASNterg	g3m8masn transport from endoplasmic reticulum to Golgi apparatus		g3m8masn[r] --> g3m8masn[g]	N-Glycan Biosynthesis	Endoplasmic Reticulum, Golgi Apparatus		Irreversible	Y	1838643	0	from Spiro, J Biol Chem 2000
1087	Forward	ENMAN3g	Endomannosidase (glc3man-producing), Golgi apparatus		[g] : g3m8masn + h2o --> glc3man + m7masnA	N-Glycan Biosynthesis	Golgi Apparatus		Irreversible	N	1838656	0	catalyzed by endomannosidase//Fig 4 in [Spiro. J. Biol Chem 275(46): pp. 35637-35660 (2000)]////Fig 4 in [Roth, Ziak, Zuber. Biochimie 85: pp. 287-294 (2003).//
1088	Forward	ENMAN2g	Endomannosidase (glc2man-producing), Golgi apparatus		[g] : g2m8masn + h2o --> glc2man + m7masnA	N-Glycan Biosynthesis	Golgi Apparatus		Irreversible	N	1838683	0	catalyzed by endomannosidase//Fig 4 in [Spiro. J. Biol Chem 275(46): pp. 35637-35660 (2000)]////Fig 4 in [Roth, Ziak, Zuber. Biochimie 85: pp. 287-294 (2003).//
1089	Forward	ENMAN1g	Endomannosidase (glc1man-producing), Golgi apparatus		[g] : g1m8masn + h2o --> glc1man + m7masnA	N-Glycan Biosynthesis	Golgi Apparatus		Irreversible	N	1838716	0	catalyzed by endomannosidase//Fig 4 in [Spiro. J. Biol Chem 275(46): pp. 35637-35660 (2000)]////Fig 4 in [Roth, Ziak, Zuber. Biochimie 85: pp. 287-294 (2003).//
1090	Forward	MAN1_7Ber	mannosidase I, endoplasmic reticulum (g1m7masnB-producing)		[r] : g1m8masn + h2o --> g1m7masnB + man	N-Glycan Biosynthesis	Endoplasmic Reticulum		Irreversible	N	1838935	0	catalyzed by ER mannosidase I//[Spiro, J Biol Chem (2000)]//[Roth et al, Histochem Cell Biol 117: pp. 159-169 (2002)]////Man1b1p ubiquitously expressed//[Gonzalez et al, J Biol Chem 1999]
1091	Forward	MAN2_7Cer	mannosidase II, endoplasmic reticulum (g1m7masnC-producing)		[r] : g1m8masn + h2o --> g1m7masnC + man	N-Glycan Biosynthesis	Endoplasmic Reticulum		Irreversible	N	1838943	0	catalyzed by ER mannosidase II//[Spiro, J Biol Chem (2000)]//[Roth et al, Histochem Cell Biol 117: pp. 159-169 (2002)]//
1092	Forward	MAN1_6B1er	mannosidase I, endoplasmic reticulum (g1m6masnB1-producing)		[r] : g1m7masnC + h2o --> g1m6masnB1 + man	N-Glycan Biosynthesis	Endoplasmic Reticulum		Irreversible	N	1838950	0	catalyzed by ER mannosidase I//[Spiro, J Biol Chem (2000)]//[Roth et al, Histochem Cell Biol 117: pp. 159-169 (2002)]////Man1b1p is ubiquitously distributed//[Gonzalez et al, J Biol Chem 1999]
1093	Forward	MAN2_6B1er	mannosidase II, endoplasmic reticulum (g1m6masnB1-producing)		[r] : g1m7masnB + h2o --> g1m6masnB1 + man	N-Glycan Biosynthesis	Endoplasmic Reticulum		Irreversible	N	1838955	0	catalyzed by ER mannosidase II//[Spiro, J Biol Chem (2000)]//[Roth et al, Histochem Cell Biol 117: pp. 159-169 (2002)]//
1094	Forward	G1M7MASNCterg	g1m7masnC endoplasmic reticulum to Golgi transport		g1m7masnC[r] --> g1m7masnC[g]	N-Glycan Biosynthesis	Endoplasmic Reticulum, Golgi Apparatus		Irreversible	Y	1838960	0	[Spiro. J Biol Chem (200)]
1095	Forward	G1M7MASNBterg	g1m7masnC endoplasmic reticulum to Golgi transport		g1m7masnB[r] --> g1m7masnB[g]	N-Glycan Biosynthesis	Endoplasmic Reticulum, Golgi Apparatus		Irreversible	Y	1838965	0	[Spiro. J Biol Chem (2000)]
1096	Forward	ENMAN4g	Endomannosidase (m6masnC-producing), Golgi apparatus		[g] : g1m7masnC + h2o --> glc1man + m6masnC	N-Glycan Biosynthesis	Golgi Apparatus		Irreversible	N	1838968	0	catalyzed by endomannosidase//[Spiro, J. Biol Chem (2000)]
1097	Forward	ENMAN5g	Endomannosidase (m6masnB2-producing), Golgi apparatus		[g] : g1m7masnB + h2o --> glc1man + m6masnB2	N-Glycan Biosynthesis	Golgi Apparatus		Irreversible	N	1838982	0
1098	Forward	ENMAN6g	Endomannosidase (m5masnB1-producing), Golgi apparatus		[g] : g1m6masnB1 + h2o --> glc1man + m5masnB1	N-Glycan Biosynthesis	Golgi Apparatus		Irreversible	N	1838992	0
1099	Forward	FACOAL80i	fatty-acid--CoA ligase (octanoate)		[c] : atp + coa + octa --> amp + occoa + ppi	Fatty acid activation	Cytosol	6.2.1.2	Irreversible	N	1839101	4	- Added by RS/TV////ACS results in the conversion of free fatty acid into fatty acyl-CoA esters according to Cao Y. Genomics. 1998 Apr 15;49(2):327-30.////Tissue expression and substrate specificity: //1) Acsl1 is highly expressed in highly in liver, adipose tissue, and heart. Acsl6 is a brain-specific subtype of Acsl1. Acsl1 (and consequently Acsl6 which is nearly identical to Acsl2) prefers C10…
1100	Forward	FACOAL140i	fatty-acid--CoA ligase (tetradecanoate)		[c] : atp + coa + ttdca --> amp + ppi + tdcoa	Fatty acid activation	Cytosol	6.2.1.3	Irreversible	N	1839115	4	ACSL1,3,4,5 noted to occur in Microsomes, outer mitochondrial membrane and peroxisomal membrane. Assuming outer mitochondrial membrane is effectively cytosolic (reaction product will need to be transported into mit if it is to undergo any reactions there). - UniProt
1101	Forward	G1M6MASNB1terg	g1m6masnB1 endoplasmic reticulum to Golgi transport		g1m6masnB1[r] --> g1m6masnB1[g]	N-Glycan Biosynthesis	Endoplasmic Reticulum, Golgi Apparatus		Irreversible	Y	1839698	0	[Spiro. J Biol Chem (200)]
1102	Forward	FAOXC80	Beta oxidation of med/long chain fatty acid		[m] : (3) coa + (3) fad + (3) h2o + (3) nad + occoa --> (4) accoa + (3) fadh2 + (3) h + (3) nadh	Fatty acid oxidation	Mitochondria	1.3.99.3	Irreversible	N	1842577	4	- Added by RS/TV////1) Acyl-Coa dehydrogenases all catalyze a,b-dehydrogenation of acyl-CoA esters and transfer electrons to electron transfer flavoprotein////2) Acads-m and Acadm-m catalyze the first step of B-oxidation cycles for fatty acids with various chain length ////3) Acads-m & Acadm-m are located in the mitochondrial matrix ////4) Acadm-m is active with acyl chain lengths of C4 to C16. H…
1103	Forward	OCCOAtm	Octanoyl-CoA transport, diffusion		occoa[c] --> occoa[m]	Transport, Mitochondrial	Cytosol, Mitochondria		Irreversible	Y	1850316	0	- Added by RS/TV
1104	Forward	FUMtm	fumarate transport, mitochondrial		fum[c] + pi[m] <==> fum[m] + pi[c]	Transport, Mitochondrial	Cytosol, Mitochondria		Reversible	Y	1850368	4	- Added by RS/TV////- fumarate and malate share a single carrier to enter mitochondria according to//Passarella S, Atlante A, Barile M, Quagliariello E. Related Articles, Links // Anion transport in rat brain mitochondria: fumarate uptake via the dicarboxylate carrier.//Neurochem Res. 1987 Mar;12(3):255-64. //
1105	Forward	MMEm	methylmalonyl-CoA epimerase/racemase		[m] : mmcoa-R <==> mmcoa-S	Valine, Leucine, and Isoleucine Metabolism	Mitochondria	5.1.99.1	Reversible	N	1850596	4	- mitochondrial (probable) [UniProt]//- identification of gene by homology search and biochemical characterization of protein [Bobik, J Biol Chem 2001]//- reaction described in Devlin p. 637, Orten p. 262
1106	Forward	ACCOACm	Acetyl-Coa carboxylase, beta isoform		[m] : accoa + atp + hco3 --> adp + h + malcoa + pi	Fatty Acid Metabolism	Mitochondria	6.4.1.2	Irreversible	N	1850932	4	- Added by RS/TV////NOTE: This reaction was under the accoa subsystem in Thuy's model; however, since all the reactions in this subsystem are scattered throughout various pathways in this model, I haven't assigned a subsystem.////- ACC catalyzes the carboxylation of acetyl-CoA to form malonyl-CoA.////- There are two isozymes enocded by separate genes://1) Acaca (ACC1) are highly expressed in lipo…
1107	Forward	MCDm	Malonyl-CoA Decarboxylase, mitochondrial		[m] : h + malcoa --> accoa + co2	Fatty Acid Metabolism	Mitochondria	4.1.1.9	Irreversible	N	1850958	4	- Additional information added by RS/TV:////- Malonyl-CoA decarboxylase is the main route for the disposal of malonyl-CoA////- MCD is reported to be predominantly localized in the heart, as well as skeletal muscle.////- MCD has been found in the cytoplasm, mitochondria, and peroxisome.////All this according to Kerner J, Hoppel CL.//Anal Biochem. 2002 Jul 15;306(2):283-9//Radiochemical malonyl-CoA…
1108	Forward	CSNATm	carnitine O-aceyltransferase, mitochondrial		[m] : acrn + coa <==> accoa + crn	Fatty Acid Metabolism	Mitochondria	2.3.1.7	Reversible	N	1862422	4	- Additional information added by RS/TV://- CRAT is located in the mitochondria, endoplasmic reticulum, and ////Kinetic Information://Lysiak W, Toth PP, Suelter CH, Bieber LL.//J Biol Chem. 1986 Oct 15;261(29):13698-703//Quantitation of the efflux of acylcarnitines from rat heart, brain, and liver mitochondria////Poirier M, Vincent G, Reszko AE, Bouchard B, Kelleher JK, Brunengraber H, Des Rosier…
1109	Forward	ACCOALm	acetate-CoA ligase (AMP-forming)	acetyl-CoA synthetase (AMP-forming)	[m] : atp + coa + ppa --> amp + ppcoa + ppi	Propanoate Metabolism	Mitochondria	6.2.1.17	Irreversible	N	1862491	2	- another function of EC 6.2.1.1//- reaction described in Devlin p. 637//- mitochondrial matrix [UniProt]//- primarily a cardiac enzyme [RefSeq]//- enzyme has been characterized in mouse and cow, assumed to have a similar function in humans [Fujino, J Biol Chem 2001]
1110	Forward	PPAtm	Propionate transport, diffusion		ppa[c] --> ppa[m]	Transport, Mitochondrial	Cytosol, Mitochondria		Irreversible	Y	1862541	4	- Addeed by RS/TV////- Biochemical evidence for the uptake of propionate into the mitochondria, although no genes are identified. (Tassani, 1994//Anaplerotic effect of propionyl carnintine in rat heart mitochondria)
1111	Forward	CSNAT2m	carnitine O-aceyltransferase, mitochondrial		[m] : coa + pcrn <==> crn + ppcoa	Carnitine shuttle	Mitochondria	2.3.1.7	Reversible	N	1862597	4	See Refs for CSNATm//van der Leij FR, Huijkman NC, Boomsma C, Kuipers JR, Bartelds B.; Genomics of the human carnitine acyltransferase genes. Mol Genet Metab. 2000 Sep-Oct;71(1-2):139-53.// //1) CRAT is widely distributed in nature occurring in most if not all mammalian tissues.//2) CRAT is a freely reversible enzyme// //3) Carnitine acetyltransferase has a substrate preference for short chain ac…
1112	Forward	ENGASE	endo-beta-N-acetylglucosaminidase	N,N'-diacetylchitobiosyl beta-N-acetylglucosaminidase, di-N-acetylchitobiosyl beta-N-acetylglucosaminidase, endo-N-acetyl-beta-D-glucosaminidase, endo-N-acetyl-beta-glucosaminidase, endo-beta-(1->4)-N-acetylglucosaminidase, endo-beta-N-acetylglucosaminidase, endo-beta-N-acetylglucosaminidase D, endo-beta-N-acetylglucosaminidase F, endo-beta-N-acetylglucosaminidase H, endo-beta-N-acetylglucosamini…	[c] : h2o + s2l2n2m2m --> acgam + s2l2n2m2mn	N-Glycan Degradation	Cytosol	3.2.1.96	Irreversible	N	1862670	0	Suzuki suggests that FLJ21865p is localized to the cytosol because it lacks a signal sequence. //[Suzuki et al, PNAS 99(15):9691-6 (2002)]////Flj21865 expressed in thymus, spleen, pancreas, kidney, heart, sk muscle, placenta, brain//[Suzuki et al, PNAS 2002]
1113	Forward	SIAASE	sialidase	acetylneuraminidase, alpha-neuraminidase, exo-alpha-sialidase, neuraminidase	[c] : (2) h2o + s2l2n2m2mn --> (2) acnam + l2n2m2mn	N-Glycan Degradation	Cytosol	3.2.1.18	Irreversible	N	1862690	0	NEU2 belongs to a family of glycohydrolytic enzymes which remove sialic acid residues from glycoproteins and glycolipids. Expression studies in COS7 cells confirmed that this gene encodes a functional sialidase. Its cytosolic localization was demonstrated by cell fractionation experiments.//[RefSeq]////NEU4 belongs to a family of glycohydrolytic enzymes which remove sialic acid residues from glyc…
1114	Forward	A_MANASE	alpha-mannosidase	1,2-alpha-D-mannosidase, 1,2-alpha-mannosidase, alpha-D-mannopyranosidase, alpha-D-mannosidase, exo-alpha-mannosidase, p-nitrophenyl-alpha-mannosidase	[c] : (2) h2o + m2mn --> (2) man + mn	N-Glycan Degradation	Cytosol	3.2.1.24	Irreversible	N	1862754	0	mannosidase, alpha A, cytoplasmic [LocusLink]
1115	Forward	ENGASE2	endo-beta-N-acetylglucosaminidase	N,N'-diacetylchitobiosyl beta-N-acetylglucosaminidase, di-N-acetylchitobiosyl beta-N-acetylglucosaminidase, endo-N-acetyl-beta-D-glucosaminidase, endo-N-acetyl-beta-glucosaminidase, endo-beta-(1->4)-N-acetylglucosaminidase, endo-beta-N-acetylglucosaminidase, endo-beta-N-acetylglucosaminidase D, endo-beta-N-acetylglucosaminidase F, endo-beta-N-acetylglucosaminidase H, endo-beta-N-acetylglucosamini…	[c] : h2o + n2m2nm --> acgam + n2m2nmn	N-Glycan Degradation	Cytosol	3.2.1.96	Irreversible	N	1862890	0	Suzuki suggests that tFLJ21865p is localized to the cytosol because it lacks a signal sequence. //[Suzuki et al, PNAS 99(15):9691-6 (2002)]////Flj21865 expressed in thymus, spleen, pancreas, kidney, heart, sk muscle, placenta, brain//[Suzuki et al, PNAS 2002]
1116	Forward	PHEMEtm	Heme transport to cytosol		pheme[m] <==> pheme[c]	Transport, Mitochondrial	Cytosol, Mitochondria		Reversible	Y	1875117	2	- Added by RS/TV////- No genes found////- Heme removal from protein has to be transported to the cytosol for degradation
1117	Forward	A_MANASEly	alpha-mannosidase, lysosomal	1,2-alpha-D-mannosidase, 1,2-alpha-mannosidase, alpha-D-mannopyranosidase, alpha-D-mannosidase, exo-alpha-mannosidase, p-nitrophenyl-alpha-mannosidase	[l] : (2) h2o + m2mn --> (2) man + mn	N-Glycan Degradation	Lysosome	3.2.1.24	Irreversible	N	1884794	0	MAN2B1 encodes an enzyme that hydrolyzes terminal, non-reducing alpha-D-mannose residues in alpha-D-mannosides. Its activity is necessary for the catabolism of N-linked carbohydrates released during glycoprotein turnover and it is member of family 38 of glycosyl hydrolases. Defects in this gene have been shown to be the cause of lysosomal alpha-mannosidosis (AM), a lysosomal storage disease chara…
1118	Forward	AHEXASE2ly	beta-N-acetylhexosaminidase, lysosomal	N-acetyl-beta-D-hexosaminidase, N-acetyl-beta-hexosaminidase, N-acetylhexosaminidase, beta-D-N-acetylhexosaminidase, beta-D-hexosaminidase, beta-N-acetyl-D-hexosaminidase, beta-N-acetylglucosaminidase, beta-N-acetylhexosaminidase, beta-acetylaminodeoxyhexosidase, beta-acetylhexosaminidinase, beta-hexosaminidase, hexosaminidase, hexosaminidase A	[l] : (3) h2o + n2m2nmn --> (3) acgam + m2mn	N-Glycan Degradation	Lysosome	3.2.1.52	Irreversible	N	1884817	4	3073, 3074://-The subunits encoded by the genes HEXA and HEXB are synthesized as precursor proteins; processing and subunit assembly in the endoplasmatic reticulum yields three isoforms; beta-hexosaminidase A (alpha, beta), beta-hexosaminidase B (beta, beta) and beta-hexosaminidase S (alpha, alpha). The proteins are targeted to the lysosomes, where final processing produces the mature enzymes. [M…
1119	Forward	AHEXASEly	beta-N-acetylhexosaminidase, lysosomal	N-acetyl-beta-D-hexosaminidase, N-acetyl-beta-hexosaminidase, N-acetylhexosaminidase, beta-D-N-acetylhexosaminidase, beta-D-hexosaminidase, beta-N-acetyl-D-hexosaminidase, beta-N-acetylglucosaminidase, beta-N-acetylhexosaminidase, beta-acetylaminodeoxyhexosidase, beta-acetylhexosaminidinase, beta-hexosaminidase, hexosaminidase, hexosaminidase A	[l] : (2) h2o + n2m2mn --> (2) acgam + m2mn	N-Glycan Degradation	Lysosome	3.2.1.52	Irreversible	N	1884835	4	3073, 3074://-The subunits encoded by the genes HEXA and HEXB are synthesized as precursor proteins; processing and subunit assembly in the endoplasmatic reticulum yields three isoforms; beta-hexosaminidase A (alpha, beta), beta-hexosaminidase B (beta, beta) and beta-hexosaminidase S (alpha, alpha). The proteins are targeted to the lysosomes, where final processing produces the mature enzymes.//[…
1120	Forward	B_MANNASEly	beta-mannosidase, lysosomal	beta-D-mannosidase, beta-mannoside mannohydrolase, exo-beta-D-mannanase, mannanase, mannase	[l] : h2o + mn --> acgam + man	N-Glycan Degradation	Lysosome	3.2.1.25	Irreversible	N	1884861	0	MANBA encodes the final exoglycosidase in the pathway for N-linked oligosaccharide catabolism. This enzyme localizes to the lysosome. Mutations in this gene cause beta-mannosidosis, a lysosomal storage disease that has a wide spectrum of neurological involvement. //[RefSeq]////Manbap ubiquitously expressed//[Alkhayat et al, Hum Mol Genet 1998]
1121	Forward	ENGASE2ly	endo-beta-N-acetylglucosaminidase, lysosomal	N,N'-diacetylchitobiosyl beta-N-acetylglucosaminidase, di-N-acetylchitobiosyl beta-N-acetylglucosaminidase, endo-N-acetyl-beta-D-glucosaminidase, endo-N-acetyl-beta-glucosaminidase, endo-beta-(1->4)-N-acetylglucosaminidase, endo-beta-N-acetylglucosaminidase, endo-beta-N-acetylglucosaminidase D, endo-beta-N-acetylglucosaminidase F, endo-beta-N-acetylglucosaminidase H, endo-beta-N-acetylglucosamini…	[l] : h2o + n2m2nm --> acgam + n2m2nmn	N-Glycan Degradation	Lysosome	3.2.1.96	Irreversible	N	1884875	0	This enzyme (3.2.1.96) is part of the N-glycan degradation pathway, which is known to occur in the lysosome.
1122	Forward	ENGASEly	endo-beta-N-acetylglucosaminidase, lysosomal	N,N'-diacetylchitobiosyl beta-N-acetylglucosaminidase, di-N-acetylchitobiosyl beta-N-acetylglucosaminidase, endo-N-acetyl-beta-D-glucosaminidase, endo-N-acetyl-beta-glucosaminidase, endo-beta-(1->4)-N-acetylglucosaminidase, endo-beta-N-acetylglucosaminidase, endo-beta-N-acetylglucosaminidase D, endo-beta-N-acetylglucosaminidase F, endo-beta-N-acetylglucosaminidase H, endo-beta-N-acetylglucosamini…	[l] : h2o + s2l2n2m2m --> acgam + s2l2n2m2mn	N-Glycan Degradation	Lysosome	3.2.1.96	Irreversible	N	1884899	0	This enzyme (3.2.1.96) is part of the N-glycan degradation pathway, which is known to occur in the lysosome.
1123	Forward	FUCASEly	alpha-fucosidase, lysosomal	alpha-L-fucosidase	[l] : h2o + s2l2fn2m2masn --> fuc-L + s2l2n2m2masn	N-Glycan Degradation	Lysosome	3.2.1.51	Irreversible	N	1884919	0	Fucosidosis is an autosomal recessive lysosomal storage disease caused by defective alpha-L-fucosidase with accumulation of fucose in the tissues. Different phenotypes include clinical features such as neurologic deterioration, growth retardation, visceromegaly, and seizures in a severe early form; coarse facial features, angiokeratoma corporis diffusum, spasticity and delayed psychomotor develop…
1124	Forward	GALASE1ly	beta-galactosidase, lysosomal	S 2107, beta-D-galactanase, beta-D-galactoside galactohydrolase, beta-D-lactosidase, beta-lactosidase, hydrolact, lactase, lactozym, maxilact, oryzatym, sumiklat, trilactase	[l] : (2) h2o + l2n2m2mn --> (2) gal + n2m2mn	N-Glycan Degradation	Lysosome	3.2.1.23	Irreversible	N	1884925	4	- two distinct forms of lysosomal complex pruified from human placenta: CathA/GAL/SIAL/GALNS and CathA/GAL [Pshezhetsky 2001], [Ostrowska 2003]; average ratio btwn CathA/GAL/SIAL/GALNS and CathA/GAL complexes is 1:10 [Pshezhetsky 2001]////2720://- cleaves terminal beta-1,4- or beta-1,3- linked galactose from GM1-ganglioside, GA1 ganglioside, lactosylceramide, asialofetuin, galactose-containing ol…
1125	Forward	GASNASE2ly	glycosylasparaginase, lysosomal	N-aspartyl-beta -glucosaminidase, N4-(beta-N-acetylglucosaminyl)-L-asparaginase, aspartylglucosaminidase, aspartylglucosylaminase, aspartylglucosylamine deaspartylase, aspartylglycosylamine amidohydrolase, beta -aspartylglucosylamine amidohydrolase, glucosylamidase	[l] : h2o + n2m2nmasn --> Asn-X-Ser/Thr + n2m2nm	N-Glycan Degradation	Lysosome	3.5.1.26	Irreversible	N	1884950	0	Aspartylglucosaminidase is involved in the catabolism of N-linked oligosaccharides of glycoproteins. It cleaves asparagine from N-acetylglucosamines as one of the final steps in the lysosomal breakdown of glycoproteins. The lysosomal storage disease aspartylglycosaminuria is caused by a deficiency in the AGA enzyme. [RefSeq]
1126	Forward	GASNASEly	glycosylasparaginase, lysosomal	N-aspartyl-beta -glucosaminidase, N4-(beta-N-acetylglucosaminyl)-L-asparaginase, aspartylglucosaminidase, aspartylglucosylaminase, aspartylglucosylamine deaspartylase, aspartylglycosylamine amidohydrolase, beta -aspartylglucosylamine amidohydrolase, glucosylamidase	[l] : h2o + s2l2n2m2masn --> Asn-X-Ser/Thr + s2l2n2m2m	N-Glycan Degradation	Lysosome	3.5.1.26	Irreversible	N	1884963	0	Aspartylglucosaminidase is involved in the catabolism of N-linked oligosaccharides of glycoproteins. It cleaves asparagine from N-acetylglucosamines as one of the final steps in the lysosomal breakdown of glycoproteins. The lysosomal storage disease aspartylglycosaminuria is caused by a deficiency in the AGA enzyme. [RefSeq]
1127	Forward	SIAASEly	sialidase, lysosomal	acetylneuraminidase, alpha-neuraminidase, exo-alpha-sialidase, neuraminidase	[l] : (2) h2o + s2l2n2m2mn --> (2) acnam + l2n2m2mn	N-Glycan Degradation	Lysosome	3.2.1.18	Irreversible	N	1884976	4	- two distinct forms of lysosomal complex pruified from human placenta: CathA/GAL/SIAL/GALNS and CathA/GAL [Pshezhetsky 2001], [Ostrowska 2003]; average ratio btwn CathA/GAL/SIAL/GALNS and CathA/GAL complexes is 1:10 [Pshezhetsky 2001]////2720://- cleaves terminal beta-1,4- or beta-1,3- linked galactose from GM1-ganglioside, GA1 ganglioside, lactosylceramide, asialofetuin, galactose-containing ol…
1128	Forward	SLDx	L-sulfolactate dehydrogenase (NAD+)	(R)-2-hydroxyacid dehydrogenase, (R)-sulfolactate:NAD(P)+ oxidoreductase, COM3	[c] : nad + sl-L <==> 3spyr + h + nadh	Cysteine Metabolism	Cytosol	1.1.1.272	Reversible	N	1885251	2	- catalysed by mammalian malate dehydrogenase (EC 1.1.1.37), where the resulting sulfolactate is excreted (PMID: 15758220)////- direct evidence found in rat (PMID:3346220)////MM
1129	Forward	GALNTg	GalNAc transferase, Golgi apparatus	$N-acetylgalactosaminyltransferase, $acetylgalactosaminyltransferase, UDP-GalNAc:polypeptide N-acetylgalactosaminyl transferase, UDP-GalNAc:polypeptide N-acetylgalactosaminyltransferase, UDP-N-acetyl-alpha-D-galactosamine:polypeptide, UDP-N-acetylgalactosamine-glycoprotein, UDP-N-acetylgalactosamine-protein N-acetylgalactosaminyltransferase, UDP-N-acetylgalactosamine:kappa-casein polypeptide, UDP…	[g] : Ser/Thr + udpacgal --> Tn_antigen + h + udp	O-Glycan Biosynthesis	Golgi Apparatus	2.4.1.41	Irreversible	N	1885390	0	GalNAc-Ts initiate mucin-type O-linked glycosylation in the Golgi apparatus by catalyzing the transfer of GalNAc to serine and threonine residues on target proteins. They are characterized by an N-terminal transmembrane domain, a stem region, a lumenal catalytic domain containing a GT1 motif and Gal/GalNAc transferase motif, and a C-terminal ricin/lectin-like domain. GalNAc-Ts have different, but…
1130	Forward	NS26Tg	alpha-N-acetylgalactosaminide alpha-2,6-sialyltransferase		[g] : Tn_antigen + cmpacna --> cmp + h + sTn_antigen	O-Glycan Biosynthesis	Golgi Apparatus	2.4.99.3	Irreversible	N	1885417	0
1131	Forward	N3Tg	N-acetylgalactosamine 3-beta-galactosyltransferase, Golgi apparatus	glycoprotein-N-acetylgalactosamine 3-beta-galactosyltransferase, uridine diphosphogalactose-mucin beta-(1->3)-galactosyltransferase	[g] : Tn_antigen + udpgal --> T_antigen + h + udp	O-Glycan Biosynthesis	Golgi Apparatus	2.4.1.122	Irreversible	N	1885436	0	C1galt1p expressed in kidney, heart, placenta, liver, brain, sk muscle//[Ju et al, J Biol Chem 2002]
1132	Forward	CORE2GTg	Core 2 acetylglucosaminyltransferase, Golgi apparatus	$N-acetylglucosaminyltransferase I, $beta-(1->6)-acetylglucosaminyltransferase, $beta-1,6-N-acetylglucosaminyltransferase, O-glycosyl-oligosaccharide-glycoprotein, beta-1,3-galactosyl-O-glycosyl-glycoprotein, beta6-N-acetylglucosaminyltransferase, core 6-beta-GlcNAc-transferase A, uridine diphosphoacetylglucosamine-mucin	[g] : T_antigen + uacgam --> core2 + h + udp	O-Glycan Biosynthesis	Golgi Apparatus	2.4.1.102	Irreversible	N	1885453	0	GCNT1 is a member of the beta-1,6-N-acetylglucosaminyltransferase gene family. It is essential to the formation of Gal beta 1-3(GlcNAc beta 1-6)GalNAc structures and the core 2 O-glycan branch. The gene coding this enzyme was originally mapped to 9q21, but was later localized to 9q13 by another group. [RefSeq]////C2GNT3 was identified by BLAST analysis; high levels in the thymus//[Schwientek et a…
1133	Forward	S23Tg	beta-galactoside alpha-2,3-sialyltransferase (T antigen)		[g] : T_antigen + cmpacna --> cmp + h + sT_antigen	O-Glycan Biosynthesis	Golgi Apparatus	2.4.99.4	Irreversible	N	1885473	4	- reaction described in Varki, pg 235//- gene was cloned and expressed [Shang, Eur J Biochem 1999]//- found in Golgi [RefSeq], also inferred from author statement in [Shang, Eur J Biochem 1999]//- Siat4ap expressed in placenta, liver, sk muscle//[Kitagawa and Paulson, JBC 1994]
1134	Forward	NS26T2g	alpha-N-acetylgalactosaminide alpha-2,6-sialyltransferase		[g] : cmpacna + sT_antigen --> cmp + dsT_antigen + h	O-Glycan Biosynthesis	Golgi Apparatus	2.4.99.3	Irreversible	N	1885495	0	Siat7ap expressed in intestine//[Ikehara et al, Glycobiology 1999]
1135	Forward	CORE3GTg	Core 3 beta-GlcNAc-transferase, Golgi apparatus	$N-acetylglucosaminyltransferase III, $beta(1->3)-acetylglucosaminyltransferase, $beta-1,3-N-acetylglucosaminyltransferase, O-glycosyl-oligosaccharide-glycoprotein, acetylgalactosaminyl-O-glycosyl-glycoprotein, mucin core 3 beta3-GlcNAc-transferase, uridine diphosphoacetylglucosamine-mucin	[g] : Tn_antigen + uacgam --> core3 + h + udp	O-Glycan Biosynthesis	Golgi Apparatus	2.4.1.147	Irreversible	N	1885508	0	transcript is expressed in stomach, colon, sm intestine, sk muscle, testis//[Iwai et al, J Biol Chem 2002]
1136	Forward	CORE4GTg	Core 4 beta6-GalNAc-transferase, Golgi apparatus	$N-acetylglucosaminyltransferase IV, $beta(1->6)-acetylglucosaminyltransferase B, $beta-1,6-N-acetylglucosaminyltransferase, O-glycosyl-oligosaccharide-glycoprotein, acetylgalactosaminyl-O-glycosyl-glycoprotein, core 6beta-GalNAc-transferase B, uridine diphosphoacetylglucosamine-mucin	[g] : core3 + uacgam --> core4 + h + udp	O-Glycan Biosynthesis	Golgi Apparatus	2.4.1.148	Irreversible	N	1885527	0	Gcnt3p expressed in colon, sm intestine, stomach, thyroid, testis, prostate, kidney, pancreas//[Yeh et al, J Biol Chem 1999]
1137	Forward	CORE6GTg	Core 6 beta-GlcNAc-transferase A, Golgi apparatus	$N-acetylglucosaminyltransferase I, $beta-(1->6)-acetylglucosaminyltransferase, $beta-1,6-N-acetylglucosaminyltransferase, O-glycosyl-oligosaccharide-glycoprotein, beta-1,3-galactosyl-O-glycosyl-glycoprotein, beta6-N-acetylglucosaminyltransferase, core 2 acetylglucosaminyltransferase, uridine diphosphoacetylglucosamine-mucin	[g] : Tn_antigen + uacgam --> core6 + h + udp	O-Glycan Biosynthesis	Golgi Apparatus	2.4.1.102	Irreversible	N	1885548	0	Gcnt1p is also referred to as C2GnT-L//[Yeh et al, J Biol Chem 1999]////Gcnt1p is ubiquitously expressed//[Yeh et al, J Biol Chem 1999]
1138	Forward	CORE5GTg	Core 5 alpha-GalNAc-transferase, Golgi apparatus	$N-acetylgalactosaminyltransferase III, $alpha(1->3)-acetylgalactosaminyltransferase, O-galactosyl-oligosaccharide-glycoprotein, acetylgalactosaminyl-O-galactosyl-glycoprotein, alpha-1,3-N-acetylgalactosylaminyltransferase, mucin core 5 alpha3-GalNAc-transferase, uridine diphosphoacetylgalactoylmine-mucin	[g] : Tn_antigen + udpacgal --> core5 + h + udp	O-Glycan Biosynthesis	Golgi Apparatus		Irreversible	N	1886174	0	enzyme functionality is known to exist, but can't find any putative ORF assignments//since there was no specific EC #, had to make best guess at reaction stoichiometry
1139	Forward	CORE7GTg	Core 7 alpha-GalNAc-transferase, Golgi apparatus	$N-acetylgalactosaminyltransferase III, $alpha(1->6)-acetylgalactosaminyltransferase, O-galactosyl-oligosaccharide-glycoprotein, acetylgalactosaminyl-O-galactosyl-glycoprotein, alpha-1,6-N-acetylgalactosylaminyltransferase, mucin core 7 alpha6-GalNAc-transferase, uridine diphosphoacetylgalactoylmine-mucin	[g] : Tn_antigen + udpacgal --> core7 + h + udp	O-Glycan Biosynthesis	Golgi Apparatus		Irreversible	N	1886187	0	enzyme functionality is known to exist, but can't find any putative ORF assignments//since there was no specific EC #, had to make best guess at reaction stoichiometry
1140	Forward	CORE8GTg	N-acetylgalactosamine 3-alpha-galactosyltransferase, Golgi apparatus	glycoprotein-N-acetylgalactosamine 3-alpha-galactosyltransferase, uridine diphosphogalactose-mucin alpha-(1->3)-galactosyltransferase	[g] : Tn_antigen + udpgal --> core8 + h + udp	O-Glycan Biosynthesis	Golgi Apparatus		Irreversible	N	1886200	0	enzyme functionality is known to exist, but can't find any putative ORF assignments//since there was no specific EC #, had to make best guess at reaction stoichiometry
1141	Forward	N4Tg	N-acetylgalactosamine 4-beta-galactosyltransferase, Golgi apparatus	glycoprotein-N-acetylgalactosamine 4-beta-galactosyltransferase, uridine diphosphogalactose-mucin beta-(1->4)-galactosyltransferase	[g] : core6 + udpgal --> f1a + h + udp	O-Glycan Biosynthesis	Golgi Apparatus		Irreversible	N	1886208	0	enzyme functionality is known to exist, but can't find any putative ORF assignments//since there was no specific EC #, had to make best guess at reaction stoichiometry
1142	Forward	A4GNT2g	alpha 1,4-N-acetylglucosaminyltransferase, Golgi apparatus	$alpha-1,4-N-acetylglucosaminyltransferase, O-glycosyl-oligosaccharide-glycoprotein, alpha-(1->4)-acetylglucosaminyltransferase, alpha4-N-acetylglucosaminyltransferase, uridine diphosphoacetylglucosamine-mucin	[g] : core2 + uacgam --> gncore2 + h + udp	O-Glycan Biosynthesis	Golgi Apparatus		Irreversible	N	1898458	0	A4gnt attaches GlcNAc to Core 2 glycans, also acts less efficiently on Core 1 glycans; characteristic for gastric glan mucous cell-type mucins; found primarily in the stomach and pancreas//[Nakayama et al, PNAS 1999]
1143	Forward	A4GNT1g	alpha 1,4-N-acetylglucosaminyltransferase, Golgi apparatus	$alpha-1,4-N-acetylglucosaminyltransferase, O-glycosyl-oligosaccharide-glycoprotein, alpha-(1->4)-acetylglucosaminyltransferase, alpha4-N-acetylglucosaminyltransferase, uridine diphosphoacetylglucosamine-mucin	[g] : T_antigen + uacgam --> gncore1 + h + udp	O-Glycan Biosynthesis	Golgi Apparatus		Irreversible	N	1898495	0	A4gnt attaches GlcNAc to Core 2 glycans, also acts less efficiently on Core 1 glycans; characteristic for gastric glan mucous cell-type mucins; found primarily in the stomach and pancreas//[Nakayama et al, PNAS 1999]
1144	Forward	FOLR2	folate reductase		[c] : fol + nadph --> dhf + nadp	Folate Metabolism	Cytosol	1.5.1.3	Irreversible	N	1898546	2	IT////cyto?//Ball: p. 359
1145	Forward	IMACTD	Imidazole acetaldeyde dehydrogenase		[c] : h2o + im4act + nad --> (2) h + im4ac + nadh	Histidine Metabolism	Cytosol	1.2.1.3	Irreversible	N	2169301	2	Physiological evidence is that im4ac is an eventual oxidation produce of histamine. Uncertain which of the genes do this reaction more than others.
1146	Forward	IMACTD_m	Imidazole acetaldeyde dehydrogenase (mito)		[m] : h2o + im4act + nad --> (2) h + im4ac + nadh	Histidine Metabolism	Mitochondria	1.2.1.3	Irreversible	N	2169314	2	Physiological evidence is that im4ac is an eventual oxidation produce of histamine. Uncertain which of the genes do this reaction more than others.
1147	Forward	NACASPAH	N-Acetyl-L-aspartate amidohydrolase		[c] : Nacasp + h2o --> ac + asp-L	Alanine and Aspartate Metabolism	Cytosol	3.5.1.15	Irreversible	N	2169325	4	This reaction, perhaps more correctly characterized under aspartate metabolism, is related to Canavan disease.////KEGG also suggests an alternate form of this reaction involving N-Formyl-L-aspartate, but there is no particular evidence for that reaction and it doesn't not close a gap on its own.
1148	Forward	SAMHISTA	S-Adenosyl-L-methionine:histamine N-tele-methyltransferase		[c] : amet + hista --> ahcys + h + mhista	Histidine Metabolism	Cytosol	2.1.1.8	Irreversible	N	2169334	4	This reaction is important in the airway and probably elsewhere as well.
1149	Forward	MHISOR	N-Methylhistamine:oxygen oxidoreductase (deaminating)		[c] : h2o + mhista + o2 --> 3mldz + h2o2 + nh4	Histidine Metabolism	Cytosol	1.4.3.4	Irreversible	N	2169350	4	Fourth citation is specific for this reaction and gives some help regarding gene associations. MAO is not associated with this reaction because these other genes appeared more accurate.
1150	Forward	MACOXO	3-Methylimidazole acetaldehyde:NAD+ oxidoreductase		[c] : 3mldz + h2o + nad --> 3mlda + (2) h + nadh	Histidine Metabolism	Cytosol	1.2.1.5	Irreversible	N	2169359	4	Citation gives enzymes that catalyze reaction.
1151	Forward	GLUDxm	glutamate dehydrogenase (NAD) (mitochondrial)		[m] : glu-L + h2o + nad <==> akg + h + nadh + nh4	Glutamate metabolism	Mitochondria	1.4.1.2	Reversible	N	2169419	4	Reversible reaction, Mitochondrial matrix - Fang et al. Biochem. J. (2002) 363 (81?87)////- Additional information added by RS/TV:////mitochondrial according to GeneCards////1) Glutamate dehydrogenase is known to catalyze the reversible oxidative deamination of L-glutamate to akg using NAD and/or NADP as cofactors according to G Mavrothalassitis, G Tzimagiorgis, A Mitsialis, V Zannis, A Plaitakis…
1152	Forward	GLUDym	glutamate dehydrogenase (NADP), mitochondrial		[m] : glu-L + h2o + nadp <==> akg + h + nadph + nh4	Glutamate metabolism	Mitochondria	1.4.1.4	Reversible	N	2169428	4	Reversible reaction, Mitochondrial matrix - Fang et al. Biochem. J. (2002) 363 (81?87)////- Additional information added by RS/TV://mitochondrial according to GeneCards////1) Glutamate dehydrogenase is known to catalyze the reversible oxidative deamination of L-glutamate to akg using NAD and/or NADP as cofactors according to G Mavrothalassitis, G Tzimagiorgis, A Mitsialis, V Zannis, A Plaitakis, …
1153	Forward	GluForTx	Glutamate formimidoyltransferase	formiminoglutamic acid transferase, formiminoglutamic formiminotransferase, glutamate formiminotransferase, glutamate formyltransferase	[c] : forglu + h + thf --> 5forthf + glu-L	Histidine Metabolism	Cytosol	2.1.2.5	Irreversible	N	2169545	4	This enzyme is likely responsible for the second most common inborn error of folate metabolism.
1154	Forward	GLUNm	glutaminase (mitochondrial)		[m] : gln-L + h2o --> glu-L + nh4	Glutamate metabolism	Mitochondria	3.5.1.2	Irreversible	N	2169657	4	-2 isozymes, one expressed mainly in kidney and brain, the other in the liver - Aledo et. al. Mamm Genome. 2000 Dec;11(12):1107-10.//-mitochondrial matrix- Holcomb et al. Brain Res Mol Brain Res. 2000 Mar 10;76(1):56-63. and Reactome//-irreversible according to Reactome//-genetic data - Zacharias et al. Cell Biochem Funct. 2003 Mar;21(1):81-4.//
1155	Forward	ABTArm	4-aminobutyrate transaminase, reversible (mitochondrial)		[m] : 4abut + akg <==> glu-L + sucsal	Glutamate metabolism	Mitochondria	2.6.1.19	Reversible	N	2169850	4	Entrez Gene - 4-aminobutyrate aminotransferase (ABAT) is responsible for catabolism of gamma-aminobutyric acid (GABA), an important, mostly inhibitory neurotransmitter in the central nervous system, into succinic semialdehyde. The active enzyme is a homodimer of 50-kD subunits complexed to pyridoxal-5-phosphate. The protein sequence is over 95% similar to the pig protein. GABA is estimated to be …
1156	Forward	ACGAMK	N-acetylglucosamine kinase		[c] : acgam + atp --> acgam6p + adp + h	Aminosugar Metabolism	Cytosol	2.7.1.59	Irreversible	N	2169953	4	- gene has been cloned and characterized [Hinderlich, Eur J Biochem 2000]//- reaction shown as irreversible in Varki p. 74//- kinase can use either GlcNAc or ManNac [Varki, p. 77]
1157	Forward	CBPSam	carbamoyl-phosphate synthase (ammonia) (mitochondria		[m] : (2) atp + hco3 + nh4 --> (2) adp + cbp + (2) h + pi	Glutamate metabolism	Mitochondria	6.3.4.16	Irreversible	N	2170028	4	- Infomation added by RS/TV:////- Mitochondrial according to entrez Gene Database.////- CPSI is highly tissue specific, with function and production limited to the liver and a lesser amount in the intestine. (Summar ML, Hall LD, Eeds AM, Hutcheson HB, Kuo AN, Willis AS, Rubio V, Arvin MK, Schofield JP, Dawson EP.Gene. 2003 Jun 5;311:51-7. )////- Catalytic activity specified by GeneCards////- Irre…
1158	Forward	ASNNm	L-asparaginase (mitochondrial)		[m] : asn-L + h2o --> asp-L + nh4	Alanine and Aspartate Metabolism	Mitochondria	3.5.1.1	Irreversible	N	2170062	2	-only sequence has been detected//-possible mitochondrial localisation (Bush et. al, 2002)
1159	Forward	TYRASE	Tyrosinase		[c] : 56dihindlcrbxlt --> melanin	Tyrosine metabolism	Cytosol	1.14.18	Irreversible	N	2170193	2	There may be a parallel pathway (as indicated in KEGG) that is involved in the synthesis of melanin. These reactions should take place exclusively in the melanosomes of melanocytes, but they are localized in the cytoplasm in this reconstruction because that specialized compartment is not available.////The reference provides some physiological data.////The other tyr gene (7299) may also be involve…
1160	Forward	3HLYTCL	3-Hydroxy-L-tyrosine carboxy-lyase		[c] : 34dhphe + h --> co2 + dopa	Tyrosine metabolism	Cytosol	4.1.1.28	Irreversible	N	2170208	4	Textbook reaction.
1161	Forward	MAOLNOR	monoamine oxidase (L-Normetanephrine)		[c] : h2o + normete-L + o2 --> 3m4hpga + h2o2 + nh4	Tyrosine metabolism	Cytosol	1.4.3.4	Irreversible	N	2170365	4	4th citation provides the evidence that this exact reaction occurs////there is no note of how this evidence is found, but the enzyme responsible is noted so biochemical data is assumed
1162	Forward	41R1H2MAE12BOOX	4-[(1R)-1-Hydroxy-2-(methylamino)ethyl]-1,2-benzenediol:oxygen oxidoreductase(deaminating)(flavin-containing)		[c] : adrnl + h2o + o2 --> 34dhmald + h2o2 + mma	Tyrosine metabolism	Cytosol	1.4.3.4	Irreversible	N	2170423	4	The citations aren't particularly clear, but there is evidence that the substrate here is metabolized by MAO.
1163	Forward	ASPCTr	aspartate carbamoyltransferase (reversible)		[c] : asp-L + cbp <==> cbasp + h + pi	Pyrimidine Biosynthesis	Cytosol	2.1.3.2	Reversible	N	2170685	4	IT
1164	Forward	CSNATer	carnitine O-acetyltransferase, endolasmic reticulum		[r] : accoa + crn <==> acrn + coa	Fatty Acid Metabolism	Endoplasmic Reticulum	2.3.1.7	Reversible	N	2170748	2	See Refs for CSNATm//van der Leij FR, Huijkman NC, Boomsma C, Kuipers JR, Bartelds B.; Genomics of the human carnitine acyltransferase genes. Mol Genet Metab. 2000 Sep-Oct;71(1-2):139-53.// //1) CRAT is widely distributed in nature occurring in most if not all mammalian tissues.//2) CRAT is a freely reversible enzyme// //3) Carnitine acetyltransferase has a substrate preference for short chain ac…
1165	Forward	42A12BOOX	4-(2-Aminoethyl)-1,2-benzenediol:oxygen oxidoreductase(deaminating)(flavin-containing)		[c] : dopa + h2o + o2 --> 34dhpac + h2o2 + nh4	Tyrosine metabolism	Cytosol	1.4.3.6	Irreversible	N	2170896	4
1166	Forward	3M4HDXPAC	3-Methoxy-4-hydroxyphenylacetaldehyde:NAD+ oxidoreductase		[c] : 3mox4hpac + h2o + nad <==> (2) h + homoval + nadh	Tyrosine metabolism	Cytosol	1.2.1.5	Reversible	N	2170957	1	included based on evidence that the compound is produced and probably degraded in a similar way to similar compounds (34dhpac)
1167	Forward	34DHPLACOX(NADP)	3,4-Dihydroxyphenylacetaldehyde:NADP+ oxidoreductase		[c] : 34dhpac + h2o + nadp <==> 34dhpha + (2) h + nadph	Tyrosine metabolism	Cytosol	1.2.1.5	Reversible	N	2171023	4	First citation has catalytic constants.////Only Aldh3a1 is known to use NADP, but the other two have not yet been determined.
1168	Forward	34DHXMANDACOX(NADP)	3,4-Dihydroxymandelaldehyde:NADP+ oxidoreductase		[c] : 34dhmald + h2o + nadp <==> 34dhoxmand + (2) h + nadph	Tyrosine metabolism	Cytosol	1.2.1.5	Reversible	N	2171071	4	First citation indicates that aldh1a3 does not use NADP. Aldh3b1, 3b2 are yet to be determined according to citation and left with both forms of the reaction.////Second citation is based on evidence in rats.////This reaction is left reversible because the loop was eliminated by making the NAD dependent reaction irreversible.
1169	Forward	3MOX4HOXPGALDOX(NADP)	3-Methoxy-4-hydroxyphenylglycolaldehyde:NADP+ oxidoreductase		[c] : 3m4hpga + h2o + nadp <==> 3mox4hoxm + (2) h + nadph	Tyrosine metabolism	Cytosol	1.2.1.5	Reversible	N	2171085	2	This transformation is vaguely indicated in a textbook without noting the enzyme responsible, hence physiological evidence.
1170	Forward	4HOXPACDOX(NADP)	4-Hydroxyphenylacetaldehyde:NADP+ oxidoreductase		[c] : 4hoxpacd + h2o + nadp <==> 4hphac + (2) h + nadph	Tyrosine metabolism	Cytosol	1.2.1.5	Reversible	N	2171099	2	Physiological data based on citation. This metabolite comes from tyrosine.
1171	Forward	34DHOXPEGOX	3,4-Dihydroxyphenylethyleneglycol:NAD+ oxidoreductase		[c] : 34dhmald + h + nadh <==> 34dhoxpeg + nad	Tyrosine metabolism	Cytosol	1.1.1.1	Reversible	N	2171171	4	Citation in abstract indicates that ADH does this reaction.
1172	Forward	IDHPOXOX3	Iodide:hydrogen-peroxide oxidoreductase 3		[c] : 35diotyr + 3ityr-L + h2o2 --> 2amac + (2) h2o + triodthy	Tyrosine metabolism	Cytosol	1.11.1.8	Irreversible	N	2171364	4	The citations are slightly inspecific, but the reaction mechanism from KEGG seems to be basically consistent, expecially when all four reactions IDHPOXOX(-4) are taken together.//- identified [Kimura 1987] and cloned [Magnussen 1987]
1173	Forward	IDHPOXOX4	Iodide:hydrogen-peroxide oxidoreductase 4		[c] : (2) 35diotyr + h2o2 --> 2amac + (2) h2o + thyox-L	Tyrosine metabolism	Cytosol	1.11.1.8	Irreversible	N	2171371	4	The citations are slightly inspecific, but the reaction mechanism from KEGG seems to be basically consistent, expecially when all four reactions IDHPOXOX(-4) are taken together.//- identified [Kimura 1987] and cloned [Magnussen 1987]
1174	Forward	PPNCL3	phosphopantothenate-cysteine ligase		[c] : 4ppan + atp + cys-L --> 4ppcys + amp + h + ppi	CoA Biosynthesis	Cytosol	6.3.2.5	Irreversible	N	2177343	4	01-24-05 IT////The functional enzyme is a homodimer
1175	Forward	PNTKm	pantothenate kinase (mitochondrial)		[m] : atp + pnto-R --> 4ppan + adp + h	CoA Biosynthesis	Mitochondria	2.7.1.33	Irreversible	N	2177498	4	01-24-05////I am not quite sure if this is a new isoform or not, however the isoforms listed in Locuslink do not cover the same CDS (7..1711). In Hoertnagel et al, 2003, Human Mol. genetics, 12(3), 321-327, it seems as they identified this as new transcript.////IT ////They also proposed that a complete intramitochondrial pathway for de novo synthesis of CoA exists
1176	Forward	THMTP	thiamine-triphosphatase		[c] : h2o + thmtp --> h + pi + thmpp	Thiamine Metabolism	Cytosol	3.6.1.28	Irreversible	N	2177715	4	IT// In locusLink there is only one isoform marked instead of two as in the gene index//based on GeneCards the reaction thakes place in cytoplasm////activity has been measured by Bettendorff et al, 1996://vmax= 29+-5 nmol/mg/5min////thmtp may modulate ion channel regulation (PMID:11899071 ). - is dead-end in model
1177	Forward	TDP	thiamin pyrophosphatase	nucleoside 5-triphosphatase, nucleoside triphosphate phosphohydrolase;, nucleoside-5-triphosphate phosphohydrolase;, nucleoside-triphosphatase;	[c] : h2o + thmpp --> h + pi + thmmp	Thiamine Metabolism	Cytosol	3.6.1.15	Irreversible	N	2177746	4	IT//activity has been measured by Bettendorf et al 1996////vmax=130+-19 nmmol/mg.30 min(at pH=7.4)////Laforenza et al, 1990, might have found multiple isoforms of this enzyme extracted from humna neuronal and glial cells - check reference
1178	Forward	PHETA1m	phenylalanine transaminase (m)	phenylalanine aminotransferase, phenylalanine transaminase, phenylalanine-alpha-ketoglutarate transaminase, phenylpyruvate transaminase, phenylpyruvic acid transaminase	[m] : akg + phe-L <==> glu-L + phpyr	Phenylalanine metabolism	Mitochondria	2.6.1.58	Reversible	N	2177783	2	Well-established that this reaction, or one with alternate cofactors, takes place excessively in individuals with phenylketonuria.
1179	Forward	PHYCBOXL	L-Phenylalanine carboxy-lyase		[c] : h + phe-L --> co2 + peamn	Phenylalanine metabolism	Cytosol	4.1.1.28	Irreversible	N	2177865	1	KEGG map indicates this reaction, DDC does very similar reactions, and this fills a gap.
1180	Forward	ALDD19x(P)	aldehyde dehydrogenase (phenylacetaldehyde, NADP)		[c] : h2o + nadp + pacald --> (2) h + nadph + pac	Phenylalanine metabolism	Cytosol	1.2.1.39	Irreversible	N	2177888	2	Phenylacetate must be produced somehow, and this is the best way to do so.
1181	Forward	QUILSYN	Quinolinate Synthase (Eukaryotic)		[c] : cmusa --> h + h2o + quln	Tryptophan metabolism	Cytosol		Irreversible	N	2178239	4	non-enzymatic formation of quinolinate
1182	Forward	2OXOADOXm	2-Oxoadipate:lipoamde 2-oxidoreductase(decarboxylating and acceptor-succinylating) (mitochondria)		[m] : 2oxoadp + coa + nad --> co2 + glutcoa + nadh	Lysine Metabolism	Mitochondria	1.2.4.2	Irreversible	N	2178250	2
1183	Forward	GLUTCOADHm	glutaryl-CoA dehydrogenase (mitochondria)	glutaryl coenzyme A dehydrogenase	[m] : fad + glutcoa + h --> b2coa + co2 + fadh2	Tryptophan metabolism	Mitochondria	1.3.99.7	Irreversible	N	2178282	2	-needed in lysine degradation//(Goodman, SI, Frerman, FE. Organic acidemias due to defects in lysine oxidation: 2-ketoadipic acidemia and glutaric acidemia. The Metabolic and Molecular Bases of Inherited Disease, 8th ed (Scriver CR, et al., editors 2001)
1184	Forward	ECOAH1m	3-hydroxyacyl-CoA dehydratase (3-hydroxybutanoyl-CoA) (mitochondria)		[m] : 3hbcoa <==> b2coa + h2o	Tryptophan metabolism	Mitochondria	4.2.1.17	Reversible	N	2178317	2	Additional comments by NJ://localization: peroxiosme an mitochondria by similarity - uniprot////see PMID: 7558027 for characterization////
1185	Forward	ECOAH1x	3-hydroxyacyl-CoA dehydratase (3-hydroxybutanoyl-CoA) (perioxisome)		[x] : 3hbcoa <==> b2coa + h2o	Tryptophan metabolism	Peroxisome	4.2.1.17	Reversible	N	2178321	2	Additional comments by NJ://localization: peroxiosme an mitochondria by similarity - uniprot////see PMID: 7558027 for characterization////
1186	Forward	HACD1m	3-hydroxyacyl-CoA dehydrogenase (acetoacetyl-CoA) (mitochondria)		[m] : aacoa + h + nadh <==> 3hbcoa + nad	Tryptophan metabolism	Mitochondria	1.1.1.35	Reversible	N	2178358	1
1187	Forward	HACD1x	3-hydroxyacyl-CoA dehydrogenase (acetoacetyl-CoA) (peroxisome)		[x] : aacoa + h + nadh <==> 3hbcoa + nad	Tryptophan metabolism	Peroxisome	1.1.1.35	Reversible	N	2178364	0
1188	Forward	KYNAKGAT	L-Kynurenine:2-oxoglutarate aminotransferase		[c] : Lkynr + akg --> 4aphdob + glu-L	Tryptophan metabolism	Cytosol	2.6.1.7	Irreversible	N	2178450	4	First step of reaction described in citation.////Also citation describes alternate splicing as the reason for mostly mitochondrial localization in brain and mostly cytosolic in kidney.
1189	Forward	3HKYNAKGAT	3-Hydroxy-L-kynurenine:2-oxoglutarate aminotransferase		[c] : akg + hLkynr --> 42A3HP24DB + glu-L	Tryptophan metabolism	Cytosol	2.6.1.7	Irreversible	N	2178458	2	The citation states that the same enzyme that takes Lkynr as a substrate in neurospora also takes this as a substrate. Physiological data was chosen for this reaction, but that characterization may not be entirely accurate.
1190	Forward	DURAD	dihydrouracil dehydrogenase (NADP)		[c] : 56dura + nadp <==> h + nadph + ura	Pyrimidine Catabolism	Cytosol	1.3.1.2	Reversible	N	2178948	4	01-26-05 IT based on Lu et al., JBC,1992,24,17102-17109//IT//homodimer, need 2 FMN, 2 FAD, 33 iron atoms per molecule enzyme////It has not been observed that FAD is converted to FMN
1191	Forward	DURAD2	dihydrothymin dehydrogenase (NADP)		[c] : 56dthm + nadp <==> h + nadph + thym	Pyrimidine Catabolism	Cytosol	1.3.1.2	Reversible	N	2178954	4	01-26-05 IT based on Lu et al., JBC,1992,24,17102-17109////homodimer, need 2 FMN, 2 FAD, 33 iron atoms per molecule enzyme////It has not been observed that FAD is converted to FMN
1192	Forward	ALCD2yf	alcohol dehydrogenase (ethanol, NADP), forward reaction		[c] : etoh + nadp --> acald + h + nadph	Glycolysis/Gluconeogenesis	Cytosol	1.1.1.2	Irreversible	N	2179024	0	- NADP is cofactor [UniProt]
1193	Forward	ACITL	ATP-Citrate lyase		[c] : atp + cit + coa --> accoa + adp + oaa + pi	Citric Acid Cycle	Cytosol		Irreversible	N	2185040	0	- responsible for cytosolic accoa production in many tissues [RefSeq]//- cytoplasmic [UniProt]////- Additional info added by RS/TV://Myriame Poirier1, Genevi?e Vincent1, et al. Probing the link between citrate and malonyl-CoA in perfused rat hearts. Am J Physiol Heart Circ Physiol. 2002 Oct;283(4):H1379-86.////High activity in liver, lower in heart//Cytosolic according to Entrez Gene Database////…
1194	Forward	NNATn	nicotinate-nucleotide adenylyltransferase		[n] : atp + h + nicrnt --> dnad + ppi	NAD Metabolism	Nucleus	2.7.7.18	Irreversible	N	2196856	4	IT
1195	Forward	NMNATn	nicotinamide-nucleotide adenylyltransferase		[n] : atp + h + nmn --> nad + ppi	NAD Metabolism	Nucleus	2.7.7.1	Irreversible	N	2196862	4	IT
1196	Forward	MCDp	Malonyl-CoA Decarboxylase peroxisomal		[x] : h + malcoa --> accoa + co2	Fatty Acid Metabolism	Peroxisome	4.1.1.9	Irreversible	N	2197077	0
1197	Forward	MCD	Malonyl-CoA Decarboxylase cytoplasmic		[c] : h + malcoa --> accoa + co2	Fatty Acid Metabolism	Cytosol	4.1.1.9	Irreversible	N	2197090	4	- Additional information added by RS/TV:////- Malonyl-CoA decarboxylase is the main route for the disposal of malonyl-CoA////- MCD is reported to be predominantly localized in the heart, as well as skeletal muscle.////- MCD has been found in the cytoplasm, mitochondria, and peroxisome.////All this according to Kerner J, Hoppel CL.//Anal Biochem. 2002 Jul 15;306(2):283-9//Radiochemical malonyl-CoA…
1198	Forward	G6PDH1er	glucose-6-phosphate dehydrogenase, endoplasmic reticulum		[r] : g6p + nad --> 6pgl + h + nadh	Pentose Phosphate Pathway	Endoplasmic Reticulum		Irreversible	N	2197166	4	9563://- can use NAD or NADP [UniProt]//- oxidizes glucose-6-phosphate and glucose, as well as other hexose-6-phosphates [UniProt]//-shows activity with other hexose-6-phosphates, especially galactose-6-phosphate [RefSeq]//- not found in red cells [RefSeq]//- endoplasmic reticulum lumen [UniProt], [Clarke 2003]//- cDNA isolated and cloned [Mason 1999]//- hexose-6-phosphate dehydrogenase isolated …
1199	Forward	PGLer	6-phosphogluconolactonase, endoplasmic reticulum		[r] : 6pgl + h2o --> 6pgc + h	Pentose Phosphate Pathway	Endoplasmic Reticulum	3.1.1.31	Irreversible	N	2197228	4	9563://- 6- phosphogluconolactonase [UniProt]//- not found in red cells [RefSeq]//- endoplasmic reticulum lumen [UniProt], [Clarke 2003]//- murine hexose-6-phosphate dehydrogenase also has 6-phosphogluconolactonase activity [Clarke 2003]//- cDNA isolated and cloned [Mason 1999]//- hexose-6-phosphate dehydrogenase isolated from human placental microsomes [Barash 1990]
1200	Forward	P4507A1r	cytochrome P450, family 7, subfamily A, polypeptide 1	CP7A, CYP7, Cytochrome P450 7A1 (Cholesterol 7-alpha-monooxygenase), cholesterol 7 alpha-monooxygenase, cholesterol 7-alpha-hydroxylase, cytochrome P450, family 7, subfamily A, polypeptide 1, cytochrome P450, subfamily VIIA (cholesterol 7 alpha-monooxygenase), polypeptide 1	[r] : chsterol + h + nadph + o2 --> h2o + nadp + xol7a	Bile Acid Biosynthesis	Endoplasmic Reticulum	1.14.13.17	Irreversible	N	2197444	4	ER: uniprot//NJ
1201	Forward	P45046A1r	cytochrome P450, family 46, subfamily A, polypeptide 1	CYP46, cholesterol 24-hydroxylase, cytochrome P450, family 46, subfamily A, polypeptide 1, cytochrome P450, subfamily 46 (cholesterol 24-hydroxylase)	[r] : chsterol + h + nadph + o2 --> h2o + nadp + xol24oh	Bile Acid Biosynthesis	Endoplasmic Reticulum		Irreversible	N	2197562	4	ER - uniprot//NJ
1202	Forward	CH25H	cholesterol 25-hydroxylase		[r] : chsterol + h + nadph + o2 --> h2o + nadp + xol25oh	Bile Acid Biosynthesis	Endoplasmic Reticulum		Irreversible	N	2197589	4	ER- see paper ref (Russell, Bile acid synthesis rev paper)//NJ
1203	Forward	P45027A1m	Cytochrome P450 27	5-beta-cholestane-3-alpha,7-alpha,12-alpha-triol 27-hydroxylase, Cytochrome P-450C27/25, Sterol 27-hydroxylase, Vitamin D(3) 25-hydroxylase	[m] : chsterol + h + nadph + o2 --> h2o + nadp + xol27oh	Bile Acid Biosynthesis	Mitochondria		Irreversible	N	2197680	4	mit - uniprot + ref paper//Vitamin D(3) activation; first step.Catalyzes the first step in the oxidation of the side chain of sterol intermediates; the 27-hydroxylation of 5-beta- cholestane-3-alpha,7-alpha,12-alpha-triol. Has also a vitamin D3-25-hydroxylase activity.////NJ
1204	Forward	P45039A1r	oxysterol 7-alpha-hydroxylase	cytochrome P450, family 39, subfamily A, polypeptide 1	[r] : h + nadph + o2 + xol24oh --> h2o + nadp + xoltri24	Bile Acid Biosynthesis	Endoplasmic Reticulum		Irreversible	N	2197804	4	ER - uniprot + cited ref//Liver specific//Involved in the bile acid metabolism. Has a preference for 24-hydroxycholesterol, and converts it into a 7-alpha- hydroxylated product.//////NJ//
1205	Forward	P4507B11r	oxysterol 7alpha-hydroxylase	CP7B, Cytochrome P450 7B1 (Oxysterol 7-alpha-hydroxylase), cytochrome P450, family 7, subfamily B, polypeptide 1	[r] : h + nadph + o2 + xol25oh --> h2o + nadp + xoltri25	Bile Acid Biosynthesis	Endoplasmic Reticulum		Irreversible	N	2197813	4	ER - uniprot and cited ref//specificity: Brain, testis, ovary, prostate, liver, colon, kidney, and small intestine//////NJ
1206	Forward	P4507B12r	oxysterol 7alpha-hydroxylase	CP7B, Cytochrome P450 7B1 (Oxysterol 7-alpha-hydroxylase), cytochrome P450, family 7, subfamily B, polypeptide 1	[r] : h + nadph + o2 + xol27oh --> h2o + nadp + xoltri27	Bile Acid Biosynthesis	Endoplasmic Reticulum		Irreversible	N	2197825	4	ER - uniprot and cited ref//specificity: Brain, testis, ovary, prostate, liver, colon, kidney, and small intestine//////NJ
1207	Forward	5HXKYNDCL	5-Hydroxykynurenamine decarboxy-lyase		[c] : 5hxkyn + h --> 5hxkynam + co2	Tryptophan metabolism	Cytosol	4.1.1.28	Irreversible	N	2197904	1	Included based on KEGG maps and the fact that this enzyme is established to carry out very similar transformations.
1208	Forward	3HXKYNDCL	3-Hydroxykynurenamine decarboxy-lyase		[c] : h + hLkynr --> 3hxkynam + co2	Tryptophan metabolism	Cytosol	4.1.1	Irreversible	N	2197916	1	Included based on KEGG maps and the fact that this enzyme is established to carry out very similar transformations.
1209	Forward	5HLTDL	5-Hydroxy-L-tryptophan decarboxy-lyase		[c] : 5htrp + h --> co2 + srtn	Tryptophan metabolism	Cytosol	4.1.1.28	Irreversible	N	2197928	4	Gene and enzyme characterized.
1210	Forward	LTDCL	L-Tryptophan decarboxy-lyase		[c] : h + trp-L --> co2 + trypta	Tryptophan metabolism	Cytosol	4.1.1.28	Irreversible	N	2197940	4	Citation suggests that this reaction produces tryptamine in minute quantities. The biochemical characterization is specific to the brain.
1211	Forward	5HXKYNOXDA	5-Hydroxykynurenamine:oxygen oxidoreductase(deaminating)(flavin-containing)		[c] : 5hxkynam + o2 --> 46dhoxquin + h2o2 + nh4	Tryptophan metabolism	Cytosol	1.4.3.4	Irreversible	N	2197964	1	Included based on KEGG map and similar reactions catalyzed by these enzymes.
1212	Forward	3HXKYNOXDA	3-Hydroxykynurenamine:oxygen oxidoreductase(deaminating)(flavin-containing)		[c] : 3hxkynam + o2 --> 48dhoxquin + h2o2 + nh4	Tryptophan metabolism	Cytosol	1.4.3.4	Irreversible	N	2197978	1	Included based on KEGG map and similar reactions catalyzed by these enzymes.
1213	Forward	5HOXINOXDA	5-Hydroxytryptamine:oxygen oxidoreductase(deaminating)(flavin-containing)		[c] : h2o + o2 + srtn --> 5hoxindact + h2o2 + nh4	Tryptophan metabolism	Cytosol	1.4.3.4	Irreversible	N	2197995	4	Fourth citation gives some information about substrate specificities for each enzyme.
1214	Forward	TRYPTAOX	Tryptamine:oxygen oxidoreductase(deaminating)(flavin-containing)		[c] : h2o + o2 + trypta --> h2o2 + id3acald + nh4	Tryptophan metabolism	Cytosol	1.4.3.4	Irreversible	N	2198019	4	Fourth citation indicates biochemical evidence for this reaction in brain.
1215	Forward	5HOXINDACTOX	5-Hydroxyindoleacetaldehyde:NAD+ oxidoreductase		[c] : 5hoxindact + h2o + nad --> 5hoxindoa + (2) h + nadh	Tryptophan metabolism	Cytosol	1.2.1.3	Irreversible	N	2198042	2	5-hydroxy-L-tryptophan converted to the substrate, which is then converted to acid form and to another acetate.
1216	Forward	5HOXINDACTOXm	5-Hydroxyindoleacetaldehyde:NAD+ oxidoreductase (mito)		[m] : 5hoxindact + h2o + nad --> 5hoxindoa + (2) h + nadh	Tryptophan metabolism	Mitochondria	1.2.1.3	Irreversible	N	2198049	2	5-hydroxy-L-tryptophan converted to the substrate, which is then converted to acid form and to another acetate.////No specific evidence for localization in citation.
1217	Forward	ACOAHi	acetyl-CoA hydrolase		[c] : accoa + h2o --> ac + coa + h	Pyruvate Metabolism	Cytosol	3.1.2.1	Irreversible	N	2198224	0	-cytoplasmic [UniProt]
1218	Forward	5HOXINDACTO2OX	5-Hydroxyindoleacetaldehyde:oxygen oxidoreductase		[c] : 5hoxindact + h2o + o2 --> 5hoxindoa + h + h2o2	Tryptophan metabolism	Cytosol	1.2.3.1	Irreversible	N	2198632	2	This reaction is shaky--h2o2 used to balance it as per entrez but uncertain. Citation does not provide mechanism so alternates are also entered.
1219	Forward	ACSOMT	S-Adenosyl-L-methionine:N-acetylserotonin O-methyltransferase		[c] : 5hoxindoa + amet --> 5moxact + ahcys + h	Tryptophan metabolism	Cytosol	2.1.1.4	Irreversible	N	2198649	1	The enzyme carries out similar reactions and the KEGG map includes this reaction as well.
1220	Forward	ACSRTNMT	S-Adenosyl-L-homocysteine:N-acetylserotonin O-methyltransferase		[c] : Nacsertn + amet --> ahcys + h + melatn	Tryptophan metabolism	Cytosol	2.1.1.4	Irreversible	N	2198655	4	Catalyzes the last step in melatonin synthesis.
1221	Forward	SRTNACT	Acetyl-CoA:aralkylamine N-acetyltransferase	Seratonin N-acetyltransferase	[c] : accoa + srtn --> Nacsertn + coa + h	Tryptophan metabolism	Cytosol	2.3.1.87	Irreversible	N	2198678	4	Enzyme and reaction characterized.
1222	Forward	MELATNOX	Melatonin:NADP oxidoreductase		[c] : h + melatn + nadph + o2 --> 6hoxmelatn + h2o + nadp	Tryptophan metabolism	Cytosol	1.14.14.1	Irreversible	N	2198701	4
1223	Forward	MELATN23DOX	Melatonin:oxygen 2,3-dioxygenase (indole-decyclizing)		[c] : melatn + o2 --> fna5moxam	Tryptophan metabolism	Cytosol	1.13.11.42	Irreversible	N	2198732	2	Methods are old and not necessarily human experiments, so physiological evidence.
1224	Forward	5HTRPDOX	5-Hydroxy-L-tryptophan:oxygen 2,3-dioxygenase (indole-decyclizing)		[c] : 5htrp + o2 --> 5hoxnfkyn	Tryptophan metabolism	Cytosol	1.13.11.42	Irreversible	N	2198743	1	This reaction is here because KEGG says it is done by the same enzyme that does very similar reactions.
1225	Forward	SRTN23OX	5-Hydroxytryptamine:oxygen 2,3-dioxygenase (indole-decyclizing)		[c] : o2 + srtn --> f5hoxkyn	Tryptophan metabolism	Cytosol	1.13.11.42	Irreversible	N	2198750	4	Enzyme name connected to reaction in citation.
1226	Forward	SRTNMTX	S-Adenosyl-L-methionine:amine N-methyltransferase (srtn)		[c] : amet + srtn --> ahcys + h + nmthsrtn	Tryptophan metabolism	Cytosol	2.1.1.49	Irreversible	N	2198813	1	KEGG appears to be the only evidence for this reaction
1227	Forward	LALDD	D-lactaldehyde dehydrogenase		[c] : lald-D + nadp <==> h + mthgxl + nadph	Pyruvate Metabolism	Cytosol	1.1.1.79	Reversible	N	2198898	0	D-isomer specific [UniProt]
1228	Forward	LALDO	D-Lactaldehyde:NAD+ oxidoreductase (glutathione-formylating)		[c] : gthrd + lald-D + nad <==> h + lgt-S + nadh	Pyruvate Metabolism	Cytosol		Reversible	N	2198911	0
1229	Forward	LALDO2	D-Lactaldehyde:NADP+ 1-oxidoreductase	methylglyoxal reductase	[c] : h + mthgxl + nadph --> lald-D + nadp	Pyruvate Metabolism	Cytosol	1.1.1.21	Irreversible	N	2198935	4	- D-lactaldehyde is a minor product (5%) of methylglyoxal reduction by NADPH (alsoe reductase) [Vander Jagt 1992]////231://- cytosolic, NADPH [Bohren et al. J Biol Chem 264 (16): 9547, 1989]////10327://- NADP is cofactor [UniProt]////8574://- gene has been cloned, 78% identical with the Rattus norvegicus aflatoxin B1 aldehyde reductase (Afar) [Praml 1998]//-rat homolog appears to be Golgi-associa…
1230	Forward	G5SDym	glutamate-5-semialdehyde dehydrogenase (m)		[m] : glu5p + h + nadph --> glu5sa + nadp + pi	Urea cycle/amino group metabolism	Mitochondria	1.2.1.41	Irreversible	N	2198992	2	Bifunctionality is supported by sequence information
1231	Forward	GLU5Km	glutamate 5-kinase (m)		[m] : atp + glu-L --> adp + glu5p	Urea cycle/amino group metabolism	Mitochondria	2.7.2.11	Irreversible	N	2199016	2	Bifunctionality is supported by sequence information
1232	Forward	PPDOy	Propane-1,2-diol:NADP+ 1-oxidoreductase		[c] : h + lald-D + nadph --> 12ppd-R + nadp	Pyruvate Metabolism	Cytosol	1.1.1.21	Irreversible	N	2199129	4	- human aldose reductase catalyzed the reduction of D-lactaldehyde to D-1,2-propanediol via NADPH in vitro [Vander Jagt 1992]////8574://- gene has been cloned, 78% identical with the Rattus norvegicus aflatoxin B1 aldehyde reductase (Afar) [Praml 1998]//-rat homolog appears to be Golgi-associated [Kelly 2002] based on N-terminal sequence and immunohistochemistry, however I believe these results m…
1233	Forward	F1PGT	fucose-1-phosphate guanylyltransferase	GDP fucose pyrophosphorylase, GDP-L-fucose pyrophosphorylase, GDP-fucose pyrophosphorylase, GTP:L-fucose-1-phosphate guanylyltransferase, guanosine diphosphate L-fucose pyrophosphorylase	[c] : fuc1p-L + gtp + h <==> gdpfuc + ppi	Fructose and Mannose Metabolism	Cytosol	2.7.7.30	Reversible	N	2199330	0	- cytoplasm [UniProt], [GO]
1234	Forward	FK	Fucokinase		[c] : atp + fuc-L --> adp + fuc1p-L + h	Fructose and Mannose Metabolism	Cytosol	2.7.1.52	Irreversible	N	2199365	0
1235	Forward	GLYATm	glycine C-acetyltransferase		[m] : accoa + gly <==> 2aobut + coa	Glycine, Serine, and Threonine Metabolism	Mitochondria	2.3.1.29	Reversible	N	2199446	2
1236	Forward	KHK	ketohexokinase	ketohexokinase (phosphorylating)	[c] : atp + fru --> adp + f1p + h	Fructose and Mannose Metabolism	Cytosol	2.7.1.3	Irreversible	N	2205344	0	- typical pathway for fructose metabolism in liver [Orten, Human Biochem]
1237	Forward	HSD3B7	hydroxy-delta-5-steroid dehydrogenase, 3 beta- and steroid delta-isomerase 7	3 beta-hydroxy-delta 5-C27-steroid oxidoreductase, hydroxy-delta-5-steroid dehydrogenase, 3 beta- and steroid delta-isomerase 7	[r] : nad + xol7a --> h + nadh + xol7aone	Bile Acid Biosynthesis	Endoplasmic Reticulum		Irreversible	N	2205458	4	uniprot - Membrane-bound, ER//tissue specificity: brain, liver, prostate, kidney, pancreas, lung////NJ
1238	Forward	HSD3B7P	hydroxy-delta-5-steroid dehydrogenase, 3 beta- and steroid delta-isomerase 7	3 beta-hydroxy-delta 5-C27-steroid oxidoreductase, hydroxy-delta-5-steroid dehydrogenase, 3 beta- and steroid delta-isomerase 7	[r] : nadp + xol7a --> h + nadph + xol7aone	Bile Acid Biosynthesis	Endoplasmic Reticulum		Irreversible	N	2205482	4	uniprot - Membrane-bound, ER//tissue specificity: brain, liver, prostate, kidney, pancreas, lung////NJ
1239	Forward	AKR1D	aldo-keto reductase family 1, member D1 (delta 4-3-ketosteroid-5-beta-reductase)	SRD5B1, aldo-keto reductase family 1, member D1 (delta 4-3-ketosteroid-5-beta-reductase), steroid 5-beta-reductase, steroid-5-beta-reductase, beta polypeptide 1 (3-oxo-5 beta-steroid delta 4-dehydrogenase beta 1)	[c] : h + nadph + xol7aone --> nadp + xol7ah	Bile Acid Biosynthesis	Cytosol		Irreversible	N	2205525	4	cytoplasm - uniprot//specificity: liver//Catalyzes the reduction of the delta(4) double bond of bile acid intermediates and steroid hormones carrying the delta(4)-3-one structure in the A/B cis configuration. Acts preferentially on bile acid intermediates. Little activity against steroid hormones.////NJ
1240	Forward	AKR1D2	aldo-keto reductase family 1, member D1 (delta 4-3-ketosteroid-5-beta-reductase)	SRD5B1, aldo-keto reductase family 1, member D1 (delta 4-3-ketosteroid-5-beta-reductase), steroid 5-beta-reductase, steroid-5-beta-reductase, beta polypeptide 1 (3-oxo-5 beta-steroid delta 4-dehydrogenase beta 1)	[c] : h + nadph + xoldiolone --> nadp + xoldioloneh	Bile Acid Biosynthesis	Cytosol		Irreversible	N	2205536	4	cytoplasm - uniprot//specificity: liver//Catalyzes the reduction of the delta(4) double bond of bile acid intermediates and steroid hormones carrying the delta(4)-3-one structure in the A/B cis configuration. Acts preferentially on bile acid intermediates. Little activity against steroid hormones.////NJ
1241	Forward	AKR1C41	aldo-keto reductase family 1, member C4 (chlordecone reductase; 3-alpha hydroxysteroid dehydrogenase, type I; dihydrodiol dehydrogenase 4)	3-alpha-hydroxysteroid dehydrogenase variant, CDR, CHDR, HAKRA, aldo-keto reductase family 1, member C4 (chlordecone reductase; 3-alpha hydroxysteroid dehydrogenase, type I; dihydrodiol dehydrogenase 4), dihydrodiol dehydrogenase isozyme DD4, type I 3-alpha-hydroxysteroid dehydrogenase	[c] : h + nadh + xol7ah --> nad + xol7ah2	Bile Acid Biosynthesis	Cytosol	1.1.1.50	Irreversible	N	2205546	4	cytoplasm - uniprot//specificity: liver//Biotransformation of the pesticide chlordecone (kepone) to its corresponding alcohol. Leads to increased biliary excretion of the pesticide and concomitant reduction of its neurotoxicity since bile is the major excretory route.////NJ
1242	Forward	AKR1C42	aldo-keto reductase family 1, member C4 (chlordecone reductase; 3-alpha hydroxysteroid dehydrogenase, type I; dihydrodiol dehydrogenase 4)	3-alpha-hydroxysteroid dehydrogenase variant, CDR, CHDR, HAKRA, aldo-keto reductase family 1, member C4 (chlordecone reductase; 3-alpha hydroxysteroid dehydrogenase, type I; dihydrodiol dehydrogenase 4), dihydrodiol dehydrogenase isozyme DD4, type I 3-alpha-hydroxysteroid dehydrogenase	[c] : h + nadh + xoldioloneh --> nad + xoltriol	Bile Acid Biosynthesis	Cytosol	1.1.1.50	Irreversible	N	2205574	4	cytoplasm - uniprot//specificity: liver//Biotransformation of the pesticide chlordecone (kepone) to its corresponding alcohol. Leads to increased biliary excretion of the pesticide and concomitant reduction of its neurotoxicity since bile is the major excretory route.////NJ
1243	Forward	P45027A11m	5-beta-cholestane-3-alpha,7-alpha,12-alpha-triol 27-hydroxylase	Cytochrome P-450C27/25, Sterol 26-hydroxylase, Sterol 27-hydroxylase, Vitamin D(3) 25-hydroxylase	[m] : h + nadph + o2 + xoltriol --> h2o + nadp + xoltetrol	Bile Acid Biosynthesis	Mitochondria	1.14.13.15	Irreversible	N	2205600	4	mitochondria - uniprot//specificity: spleen, brain, muscle, liver, prostate, kidney, lung////Vitamin D(3) activation; first step.Catalyzes the first step in the oxidation of the side chain of sterol intermediates; the 27-hydroxylation of 5-beta- cholestane-3-alpha,7-alpha,12-alpha-triol. Has also a vitamin D3-25-hydroxylase activity.////NJ
1244	Forward	P45027A12m	5-beta-cholestane-3-alpha,7-alpha,12-alpha-triol 27-hydroxylase	Cytochrome P-450C27/25, Sterol 26-hydroxylase, Sterol 27-hydroxylase, Vitamin D(3) 25-hydroxylase	[m] : nadp + xoltetrol --> h + nadph + thcholst	Bile Acid Biosynthesis	Mitochondria	1.14.13.15	Irreversible	N	2205637	4	mitochondria - uniprot//specificity: spleen, brain, muscle, liver, prostate, kidney, lung////Vitamin D(3) activation; first step.Catalyzes the first step in the oxidation of the side chain of sterol intermediates; the 27-hydroxylation of 5-beta- cholestane-3-alpha,7-alpha,12-alpha-triol. Has also a vitamin D3-25-hydroxylase activity.////NJ
1245	Forward	AMACRp	alpha-methylacyl-CoA racemase		[x] : cholcoar --> cholcoas	Bile Acid Biosynthesis	Peroxisome	5.1.99.4	Irreversible	N	2205757	4	Uniprot states evidence for mit, perox, and cytoplasmic, most lit refs only seemed to focus on perox and mit. This enzyme may have issues similar to other enzymes w/ ER outer membrane bound enzymes. Need to follow lit for future articles. //Only in LocusLink db at present//NJ
1246	Forward	AMACRr	alpha-methylacyl-CoA racemase		[r] : cholcoar --> cholcoas	Bile Acid Biosynthesis	Endoplasmic Reticulum	5.1.99.4	Irreversible	N	2205760	4	Uniprot states evidence for mit, perox, and cytoplasmic, most lit refs only seemed to focus on perox and mit. This enzyme may have issues similar to other enzymes w/ ER outer membrane bound enzymes. Need to follow lit for future articles. //Only in LocusLink db at present//NJ
1247	Forward	HSD17B4x	hydroxysteroid (17-beta) dehydrogenase 4	17beta-estradiol dehydrogenase type IV, D bifunctional protein, peroxisomal multifunctional protein 2	[x] : cholcoads + h + nadph + o2 --> cholcoaone + h2o + nadp	Bile Acid Biosynthesis	Peroxisome		Irreversible	N	2205784	4	peroxisome: uniprot//specificity: Liver and placenta//also involved in lanosterol -> cholesterol synthesis pathway////NJ
1248	Forward	ADPRDPm	ADPribose diphosphatase (mitochondrial)		[m] : adprib + h2o --> amp + (2) h + r5p	Nucleotides	Mitochondria	3.6.1.13	Irreversible	N	2205997	4	IT////location in mito based on signal-sequence
1249	Forward	ADPGLC	ADPglucose diphosphatase		[c] : adpglc + h2o --> amp + g1p + (2) h	Nucleotides	Cytosol	3.6.1.21	Irreversible	N	2206025	4	no information for compartiment.//Activity is relatively the same for Mannose, Glucose and ribose. Enzyme cannot act on ribo - or deoxyribonucleoside-tri-phosphates.//Needs Mg2+.//Is widely expressed, but most abundant in liver (Genecards)////ADPglucose is an important precursor bacterial glycogen and plant starch synthesis, whereas ADP-mannose has no known physiological function, although the co…
1250	Forward	ADPMAN	ADPmannose diphosphatase		[c] : adpman + h2o --> amp + (2) h + man1p	Nucleotides	Cytosol	3.6.1.21	Irreversible	N	2206033	4	no information for compartiment.//Activity is relatively the same for Mannose, Glucose and ribose. Enzyme cannot act on ribo - or deoxyribonucleoside-tri-phosphates.//Needs Mg2+.//Is widely expressed, but most abundant in liver (Genecards)////ADPglucose is an important precursor bacterial glycogen and plant starch synthesis, whereas ADP-mannose has no known physiological function, although the co…
1251	Forward	SCPx	peroxisomal thiolase 2	SCP-X, SCPX	[x] : cholcoaone + coa --> cholcoa + ppcoa	Bile Acid Biosynthesis	Peroxisome		Irreversible	N	2206594	4	peroxisome: uniprot (SCPx)//other isoforms in liver and mit - also catalyzes other reactions//specificity: Liver, fibroblasts, and placenta//Mediates in vitro the transfer of all common phospholipids, cholesterol and gangliosides between membranes. May play a role in regulating steroidogenesis.////NJ//
1252	Forward	P4508B11r	sterol 12-alpha-hydroxylase	7 alpha-hydroxy-4-cholesten-3-one 12-alpha-hydroxylase, CYPVIIIB1, Sterol 12-alpha-hydroxylase	[r] : h + nadph + o2 + xol7aone --> h2o + nadp + xoldiolone	Bile Acid Biosynthesis	Endoplasmic Reticulum		Irreversible	N	2206692	4	ER - uniprot//NADH/NADPH can be used as cofactors//specificity: liver (also kidney to a smaller degree)//Involved in bile acid synthesis and is responsible for the conversion of 7 alpha-hydroxy-4-cholesten-3-one into 7 alpha, 12 alpha-dihydroxy-4-cholesten-3-one. Responsible for the balance between formation of cholic acid and chenodeoxycholic acid. Has a rather broad substrate specificity includ…
1253	Forward	P4508B13r	sterol 12-alpha-hydroxylase (nadh)	7 alpha-hydroxy-4-cholesten-3-one 12-alpha-hydroxylase, CYPVIIIB1, Sterol 12-alpha-hydroxylase	[r] : h + nadh + o2 + xol7aone --> h2o + nad + xoldiolone	Bile Acid Biosynthesis	Endoplasmic Reticulum		Irreversible	N	2206719	4	ER - uniprot//NADH/NADPH can be used as cofactors//specificity: liver (also kidney to a smaller degree)//Involved in bile acid synthesis and is responsible for the conversion of 7 alpha-hydroxy-4-cholesten-3-one into 7 alpha, 12 alpha-dihydroxy-4-cholesten-3-one. Responsible for the balance between formation of cholic acid and chenodeoxycholic acid. Has a rather broad substrate specificity includ…
1254	Forward	ACOX2x	acyl-Coenzyme A oxidase 2, branched chain		[x] : cholcoas + fadh2 + o2 --> cholcoads + fad + (2) h2o	Bile Acid Biosynthesis	Peroxisome	1.3.3.6	Irreversible	N	2206872	4	peroxisome - literature//The product of this gene belongs to the acyl-CoA oxidases family. It encodes the branched-chain acyl-CoA oxidase which is involved in the degradation of long branched fatty acids and bile acid intermediates in peroxisomes. Deficiency of this enzyme results in the accumulation of branched fatty acids and bile acid intermediates, and may lead to Zellweger syndrome, severe m…
1255	Forward	ARGNm	arginase (m)		[m] : arg-L + h2o --> orn + urea	Urea cycle/amino group metabolism	Mitochondria	3.5.3.1	Irreversible	N	2206931	4	The physiological function of this enzyme is apparantly poorly understood, but the biochemical characterization seems legitimate.
1256	Forward	HMGCOASim	Hydroxymethylglutaryl CoA synthase (ir)		[m] : aacoa + accoa + h2o --> coa + h + hmgcoa	Cholesterol Metabolism	Mitochondria	4.1.3.5	Irreversible	N	2206967	4	mit - uniprot//pathway for HMG-CoA synthesis for xol//specificity: Liver and kidney//NJ////- Additional information by RS/TV//1) HMG-Coa catalyzes the condensation of acetyl-CoA and acetoacetyl-CoA, yielding Hmg-CoA and CoA. //2) Mitochondrial enzyme//3) Tissue Expression: Expressed highly in liver and colon; low in testis, kidney, heart, and skeletal muscles; very faint in pancreas.////1 through…
1257	Forward	ORNTArm	ornithine transaminase reversible (m)		[m] : akg + orn <==> glu-L + glu5sa	Urea cycle/amino group metabolism	Mitochondria	2.6.1.13	Reversible	N	2207004	4	Enzyme and reaction characterized
1258	Forward	GLYAMDTRc	glycine amidinotransferase (c)	arginine-glycine amidinotransferase, arginine-glycine transamidinase, glycine transamidinase	[c] : arg-L + gly <==> gudac + orn	Urea cycle/amino group metabolism	Cytosol	2.1.4.1	Reversible	N	2207090	4	Introduction of first citation states function from another paper from 1973.
1259	Forward	GACMTRc	guanidinoacetate N-methyltransferase (c)	GA methylpherase, guanidinoacetate methyltransferase, guanidinoacetate transmethylase, guanidoacetate methyltransferase, methionine-guanidinoacetic transmethylase	[c] : amet + gudac <==> ahcys + creat + h	Urea cycle/amino group metabolism	Cytosol	2.1.1.2	Reversible	N	2207105	4	Well-established function
1260	Forward	CKc	ATP Creatine kinase (c)		[c] : atp + creat <==> adp + pcreat	Urea cycle/amino group metabolism	Cytosol	2.7.3.2	Reversible	N	2207128	4	gene and reaction are well-characterized////runs backward in cytosol--SAB
1261	Forward	SARDHm	Sarcosine dehydrogenase (m)		[m] : fad + sarcs + thf --> fadh2 + gly + mlthf	Urea cycle/amino group metabolism	Mitochondria	1.5.99.1	Irreversible	N	2207208	4
1262	Forward	ACACT1x	acetyl-CoA C-acetyltransferase, mitochondrial		[x] : (2) accoa --> aacoa + coa	Cholesterol Metabolism	Peroxisome	2.3.1.9	Irreversible	N	2207237	4	Peroxisomal, mitochondrial, cytosolic - uniprot and lit refs//no tissue specificity noted//NJ//
1263	Forward	HMGLx	hydroxymethylglutaryl-CoA lyase		[x] : hmgcoa --> acac + accoa	Cholesterol Metabolism	Peroxisome	4.1.3.4	Irreversible	N	2207250	4	mit and peroxisomal - see refs//HMG-CoA breakdown in mit -> ketogenesis or in peroxisomes//NJ
1264	Forward	HMGCOARr	Hydroxymethylglutaryl CoA reductase (ir)		[r] : (2) h + hmgcoa + (2) nadph --> coa + mev-R + (2) nadp	Cholesterol Metabolism	Endoplasmic Reticulum	1.1.1.34	Irreversible	N	2207259	4	ER version - see Olivier and Krisans 2000 ref//see also PMID: 2991281 for localization and catalytic activity.////NJ
1265	Forward	HMGCOARx	Hydroxymethylglutaryl CoA reductase (ir)		[x] : (2) h + hmgcoa + (2) nadph --> coa + mev-R + (2) nadp	Cholesterol Metabolism	Peroxisome	1.1.1.34	Irreversible	N	2207266	4	peroxisomal version - see Olivier and Krisans 2000 ref//NJ
1266	Forward	MEVK1x	mevalonate kinase (atp)		[x] : atp + mev-R --> 5pmev + adp + h	Cholesterol Metabolism	Peroxisome	2.7.1.36	Irreversible	N	2207279	4	uniprot + others state cytolosic in addition to perox, however Krisans' lab has attempted to show peroxisomal specificty for mevalonate --> squalene synthetic pathway//no tissue specificity//NJ
1267	Forward	PMEVKx	phosphomevalonate kinase		[x] : 5pmev + atp --> 5dpmev + adp	Cholesterol Metabolism	Peroxisome	2.7.4.2	Irreversible	N	2207320	4	peroxisomal (not cytosolic as stated in many databases) - see ref//specificity: Heart, liver, skeletal muscle, kidney, and pancreas. Lower level in brain, placenta, and lung.////PMVK (EC 2.7.4.2) is a peroxisomal enzyme that catalyzes the conversion of mevalonate 5-phosphate into mevalonate 5-diphosphate as the fifth reaction of the cholesterol biosynthetic pathway.[supplied by OMIM]////NJ
1268	Forward	DPMVDx	diphosphomevalonate decarboxylase		[x] : 5dpmev + atp --> adp + co2 + ipdp + pi	Cholesterol Metabolism	Peroxisome	4.1.1.33	Irreversible	N	2207332	4	peroxisomal (not cytosolic, contrary to uniprot etc)//specificity: Expressed in heart, skeletal muscle, lung, liver, brain, pancreas, kidney and placenta.////The enzyme mevalonate pyrophosphate decarboxylase catalyzes the conversion of mevalonate pyrophosphate into isopentenyl pyrophosphate in one of the early steps in cholesterol biosynthesis. It decarboxylates and dehydrates its substrate while…
1269	Forward	IPDDIx	isopentenyl-diphosphate D-isomerase		[x] : ipdp <==> dmpp	Cholesterol Metabolism	Peroxisome	5.3.3.2	Reversible	N	2207349	4	peroxisomal//no tissue specificity//IDI1 encodes a peroxisomally-localized enzyme that catalyzes the interconversion of isopentenyl diphosphate (IPP) to its highly electrophilic isomer, dimethylallyl diphosphate (DMAPP), which are the substrates for the successive reaction that results in the synthesis of farnesyl diphosphate and, ultimately, cholesterol. It has been shown in peroxisomal deficien…
1270	Forward	NTPP9	Nucleoside triphosphate pyrophosphorylase (itp)		[c] : h2o + itp --> h + imp + ppi	Nucleotides	Cytosol	3.6.1.19	Irreversible	N	2207381	4	enzyme can also act on ATP, dATp, CTP, dCTP,UTP, dTTP, GTP, dGTP. However, the activity for those compounds were almost 100 time smaller than for XTP, ITP, dITP. I would only consider these compounds for hte enzyme if there is no other enzyme that uses these compounds better.////IT
1271	Forward	GRTTx	geranyltranstransferase		[x] : grdp + ipdp --> frdp + ppi	Cholesterol Metabolism	Peroxisome	2.5.1.10	Irreversible	N	2207413	4	peroxisomal - see refs//no tissue specificity//The isoprene biosynthetic pathway provides the cell with cholesterol, ubiquinone, dolichol, and other nonsterol metabolites. Farnesylpyrophosphate synthetase (EC 2.5.1.10) catalyzes the formation of both geranyl and farnesylpyrophosphate from isopentenylpyrophosphate and dimethylallyl pyrophosphate.////NJ
1272	Forward	DMATTx	dimethylallyltranstransferase		[x] : dmpp + ipdp --> grdp + ppi	Cholesterol Metabolism	Peroxisome	2.5.1.1	Irreversible	N	2207418	4	peroxisomal - see refs//no tissue specificity//The isoprene biosynthetic pathway provides the cell with cholesterol, ubiquinone, dolichol, and other nonsterol metabolites. Farnesylpyrophosphate synthetase (EC 2.5.1.10) catalyzes the formation of both geranyl and farnesylpyrophosphate from isopentenylpyrophosphate and dimethylallyl pyrophosphate.////NJ
1273	Forward	SQLSr	Squalene synthase		[r] : (2) frdp + h + nadph --> nadp + (2) ppi + sql	Cholesterol Metabolism	Endoplasmic Reticulum	2.5.1.21	Irreversible	N	2207436	4	ER - according to lit refs (need to check more thoroughly in the literature if on outer side of ER membrane or inside//no tissue specificity//NJ
1274	Forward	NTPP10	Nucleoside triphosphate pyrophosphorylase (ditp)		[c] : ditp + h2o --> dimp + h + ppi	Nucleotides	Cytosol	3.6.1.19	Irreversible	N	2207464	4	enzyme can also act on ATP, dATp, CTP, dCTP,UTP, dTTP, GTP, dGTP. However, the activity for those compounds were almost 100 time smaller than for XTP, ITP, dITP. I would only consider these compounds for hte enzyme if there is no other enzyme that uses these compounds better.////IT
1275	Forward	NTPP11	Nucleoside triphosphate pyrophosphorylase (xtp)		[c] : h2o + xtp --> h + ppi + xmp	Nucleotides	Cytosol	3.6.1.19	Irreversible	N	2207482	4	enzyme can also act on ATP, dATp, CTP, dCTP,UTP, dTTP, GTP, dGTP. However, the activity for those compounds were almost 100 time smaller than for XTP, ITP, dITP. I would only consider these compounds for the enzyme if there is no other enzyme that uses these compounds better.////IT
1276	Forward	LNSTLSr	lanosterol synthase	2,3-epoxysqualene lanosterol cyclase, lanosterol 2,3-oxidosqualene cyclase, squalene-2,3-oxide-lanosterol cyclase	[r] : Ssq23epx --> lanost	Cholesterol Metabolism	Endoplasmic Reticulum	5.4.99.7	Irreversible	N	2207498	2	ER - refs//no tissue specificity//The protein encoded by this gene catalyzes the conversion of (S)-2,3 oxidosqualene to lanosterol. The encoded protein is a member of the terpene cyclase/mutase family and catalyzes the first step in the biosynthesis of cholesterol, steroid hormones, and vitamin D. Two transcript variants encoding the same protein have been found for this gene.////NJ
1277	Forward	LNS14DMr	cytochrome P450 lanosterol 14-alpha-demethylase	CYP51, sterol 14-alpha-demethylase	[r] : (2) h + lanost + (3) nadph + (3) o2 --> 44mctr + for + (4) h2o + (3) nadp	Cholesterol Metabolism	Endoplasmic Reticulum	1.14.14.1	Irreversible	N	2207622	4	ER - see refs//specificity: Ubiquitously expressed with highest levels in testis, ovary, adrenal, prostrate, liver, kidney, and lung.////Catalyzes C14-demethylation of lanosterol; it transforms lanosterol into 4,4'-dimethyl cholesta-8,14,24-triene-3-beta-ol.////NJ
1278	Forward	C14STRr	C-14 sterol reductase	delta14-sterol reductase	[r] : 44mctr + h + nadph --> 44mzym + nadp	Cholesterol Metabolism	Endoplasmic Reticulum	1.3.1.70	Irreversible	N	2207636	4	ER - see refs//specificity: Expressed in adult heart, brain, pancreas, lung, liver, skeletal muscle, kidney, ovary, prostate, and testis, but not detected in placenta, spleen, thymus, small intestine, colon (mucosal lining), or peripheral blood leukocytes.////NJ//
1279	Forward	C4STMO1r	C-4 sterol methyl oxidase (4,4-dimethylzymosterol)		[r] : 44mzym + (3) h + (3) nadph + (3) o2 --> 4mzym_int1 + (4) h2o + (3) nadp	Cholesterol Metabolism	Endoplasmic Reticulum		Irreversible	N	2207650	4	ER - uniprot//specificity: none//Sterol-C4-mehtyl oxidase-like protein was isolated based on its similarity to the yeast ERG25 protein. It contains a set of putative metal binding motifs with similarity to that seen in a family of membrane desaturases-hydroxylases. The protein is localized to the endoplasmic reticulum membrane and is believed to function in cholesterol biosynthesis.////NJ
1280	Forward	C3STDH1r	C-3 sterol dehydrogenase (4-methylzymosterol)	C-4 sterol decarboxylase	[r] : 4mzym_int1 + nad --> 4mzym_int2 + co2 + h + nadh	Cholesterol Metabolism	Endoplasmic Reticulum	5.3.3.1	Irreversible	N	2207659	4	ER - NJ//specificity: none//Emopamil-binding protein (EBP) is an integral membrane protein of the endoplasmic reticulum. It is a high affinity binding protein for the antiischemic phenylalkylamine Ca2+ antagonist [3H]emopamil and the photoaffinity label [3H]azidopamil. It is similar to sigma receptors and may be a member of a superfamily of high affinity drug-binding proteins in the endoplasmic r…
1281	Forward	C4STMO2r	C-4 methyl sterol oxidase	C-4 methyl sterol, C-4 methyl sterol oxidase	[r] : 4mzym_int2 + nad + o2 --> co2 + h + nadh + zym_int2	Cholesterol Metabolism	Endoplasmic Reticulum		Irreversible	N	2207681	4	ER - uniprot//specificity: none//Sterol-C4-mehtyl oxidase-like protein was isolated based on its similarity to the yeast ERG25 protein. It contains a set of putative metal binding motifs with similarity to that seen in a family of membrane desaturases-hydroxylases. The protein is localized to the endoplasmic reticulum membrane and is believed to function in cholesterol biosynthesis.////NJ
1282	Forward	C3STKR2r	C-3 sterol keto reductase (zymosterol)		[r] : h + nadph + zym_int2 --> nadp + zymst	Cholesterol Metabolism	Endoplasmic Reticulum		Irreversible	N	2207703	4	ER - //no tissue specificity//NJ
1283	Forward	NBAHH_ir	Nalpha-(beta-alanyl)-L-histidine hydrolase IR		[c] : carn + h2o --> ala-B + his-L	beta-Alanine metabolism	Cytosol	3.4.13.3	Irreversible	N	2207711	1
1284	Forward	BAMPPALDOXm	beta-Aminopropion aldehyde:NAD+ oxidoreductase (m)		[m] : bamppald + h2o + nad --> ala-B + (2) h + nadh	beta-Alanine metabolism	Mitochondria	1.2.1.3	Irreversible	N	2207730	1	The citation clarifies this reaction in yeast, but only modeling evidence can be included here.
1285	Forward	BAMPPALDOX	beta-Aminopropion aldehyde:NAD+ oxidoreductase		[c] : bamppald + h2o + nad --> ala-B + (2) h + nadh	beta-Alanine metabolism	Cytosol	1.2.1.3	Irreversible	N	2207737	1	The citation clarifies this reaction in yeast, but only modeling evidence can be included here.
1286	Forward	EBP1r	3-beta-hydroxysteroid-delta(8),delta(7)-isomerase	Cholestenol delta-isomerase, D8-D7 sterol isomerase, Delta8-delta7 sterol isomerase, Emopamil-binding protein	[r] : zymst --> chlstol	Cholesterol Metabolism	Endoplasmic Reticulum	5.3.3.5	Irreversible	N	2207744	4	ER - uniprot + ref//Emopamil-binding protein (EBP) is an integral membrane protein of the endoplasmic reticulum. It is a high affinity binding protein for the antiischemic phenylalkylamine Ca2+ antagonist [3H]emopamil and the photoaffinity label [3H]azidopamil. It is similar to sigma receptors and may be a member of a superfamily of high affinity drug-binding proteins in the endoplasmic reticulum…
1287	Forward	EBP2r	3-beta-hydroxysteroid-delta(8),delta(7)-isomerase	Cholestenol delta-isomerase, D8-D7 sterol isomerase, Delta8-delta7 sterol isomerase, Emopamil-binding protein	[r] : zymstnl --> lthstrl	Cholesterol Metabolism	Endoplasmic Reticulum	5.3.3.5	Irreversible	N	2207751	4	ER - uniprot + ref//Emopamil-binding protein (EBP) is an integral membrane protein of the endoplasmic reticulum. It is a high affinity binding protein for the antiischemic phenylalkylamine Ca2+ antagonist [3H]emopamil and the photoaffinity label [3H]azidopamil. It is similar to sigma receptors and may be a member of a superfamily of high affinity drug-binding proteins in the endoplasmic reticulum…
1288	Forward	LSTO1r	Lathosterol oxidase	C-5 sterol desaturase, Delta-7-sterol 5-desaturase, Lathosterol 5-desaturase, Sterol-C5-desaturase	[r] : chlstol + h + nadph + o2 --> ddsmsterol + (2) h2o + nadp	Cholesterol Metabolism	Endoplasmic Reticulum	1.3.3.2	Irreversible	N	2207781	4	ER - see refs//no tissue specificity//Catalyzes a dehydrogenation to introduce C5-6 double bond into lathosterol.//NJ
1289	Forward	LSTO2r	Lathosterol oxidase	C-5 sterol desaturase, Delta-7-sterol 5-desaturase, Lathosterol 5-desaturase, Sterol-C5-desaturase	[r] : h + lthstrl + nadph + o2 --> 7dhchsterol + (2) h2o + nadp	Cholesterol Metabolism	Endoplasmic Reticulum	1.3.3.2	Irreversible	N	2207799	4	ER - see refs//no tissue specificity//Catalyzes a dehydrogenation to introduce C5-6 double bond into lathosterol.//NJ
1290	Forward	DHCR71r	7-dehydrocholesterol reductase	7-DHC reductase, Putative sterol reductase SR-2, Sterol delta-7-reductase	[r] : ddsmsterol + h + nadph --> dsmsterol + nadp	Cholesterol Metabolism	Endoplasmic Reticulum	1.3.1.21	Irreversible	N	2207851	4	ER - //specificity: Most abundant in adrenal gland, liver, testis, and brain.////NJ
1291	Forward	DHCR72r	7-dehydrocholesterol reductase	7-DHC reductase, Putative sterol reductase SR-2, Sterol delta-7-reductase	[r] : 7dhchsterol + h + nadph --> chsterol + nadp	Cholesterol Metabolism	Endoplasmic Reticulum	1.3.1.21	Irreversible	N	2207872	4	ER - //specificity: Most abundant in adrenal gland, liver, testis, and brain.////Moebius ref (seq and cloning) see PMID: 9465114//Marijanovic ref PMID: 12829805//see also PMID: 15670717 for review////NJ
1292	Forward	DHCR241r	24-dehydrocholesterol reductase [Precursor]	3-beta-hydroxysterol delta-24-reductase, Diminuto/dwarf1 homolog, Seladin-1	[r] : fadh2 + zymst --> fad + zymstnl	Cholesterol Metabolism	Endoplasmic Reticulum		Irreversible	N	2207882	4	ER//specificity: none//This gene encodes a flavin adenine dinucleotide (FAD)-dependent oxidoreductase which catalyzes the reduction of the delta-24 double bond of sterol intermediates during cholesterol biosynthesis. The protein contains a leader sequence that directs it to the endoplasmic reticulum membrane. Missense mutations in this gene have been associated with desmosterolosis. Also, reduced…
1293	Forward	DHCR242r	24-dehydrocholesterol reductase [Precursor]	3-beta-hydroxysterol delta-24-reductase, Diminuto/dwarf1 homolog, Seladin-1	[r] : chlstol + fadh2 --> fad + lthstrl	Cholesterol Metabolism	Endoplasmic Reticulum		Irreversible	N	2207897	4	ER//specificity: none//This gene encodes a flavin adenine dinucleotide (FAD)-dependent oxidoreductase which catalyzes the reduction of the delta-24 double bond of sterol intermediates during cholesterol biosynthesis. The protein contains a leader sequence that directs it to the endoplasmic reticulum membrane. Missense mutations in this gene have been associated with desmosterolosis. Also, reduced…
1294	Forward	DHCR243r	24-dehydrocholesterol reductase [Precursor]	3-beta-hydroxysterol delta-24-reductase, Diminuto/dwarf1 homolog, Seladin-1	[r] : dsmsterol + fadh2 --> chsterol + fad	Cholesterol Metabolism	Endoplasmic Reticulum		Irreversible	N	2207905	4	ER//specificity: none//This gene encodes a flavin adenine dinucleotide (FAD)-dependent oxidoreductase which catalyzes the reduction of the delta-24 double bond of sterol intermediates during cholesterol biosynthesis. The protein contains a leader sequence that directs it to the endoplasmic reticulum membrane. Missense mutations in this gene have been associated with desmosterolosis. Also, reduced…
1295	Forward	UPPN	b-ureidopropionase		[c] : cala + (2) h + h2o --> ala-B + co2 + nh4	Pyrimidine Catabolism	Cytosol	3.5.1.6	Irreversible	N	2208122	4	Standard degradation pathway of uracil, which also works for a related drug according to the first citation.////Pyrimidine Catabolism
1296	Forward	3HPCOAHYD	3-hydroxyisobutyryl-Coenzyme A hydrolase		[c] : 3hpcoa + h2o --> 3hpp + coa + h	beta-Alanine metabolism	Cytosol	3.1.2.4	Irreversible	N	2208379	4	Citation has details. It is unclear why it is included in this pathway.
1297	Forward	PRPNCOAHYDx	Propenoyl-CoA hydrolase (x)		[x] : h2o + prpncoa --> 3hpcoa	beta-Alanine metabolism	Peroxisome	4.2.1.17	Irreversible	N	2208639	4	- peroxisomal [Hoefler, Genomics 1994], [UniProt]//- highest expression in liver and kidney [Hoefler, Genomics 1994] lower amounts also in brain [UniProt]
1298	Forward	PRPNCOAHYDm	Propenoyl-CoA hydrolase (m)		[m] : h2o + prpncoa --> 3hpcoa	beta-Alanine metabolism	Mitochondria	4.2.1.17	Irreversible	N	2208643	1	KEGG and similar enzyme does reaction in peroxisome.
1299	Forward	NDPK10	nucleoside-diphosphate kinase (ATP:dIDP)		[c] : atp + didp <==> adp + ditp	Nucleotides	Cytosol	2.7.4.6	Reversible	N	2208700	4	There is another gene annotated as NDPK (8382.1) but Munier et al, 1998, FEBS, 289-294, did not found NDPK activity when expressed in E.coli. Therefore, I did not associated reactions to the protein NME5. THis gene is mainly expressed in testis, spermatogenonia, and in early spermatocytes.////No experimental verification for gene 29922 (NME7)//IT
1300	Forward	NDPK1n	nucleoside-diphosphate kinase (ATP:GDP), nuclear		[n] : atp + gdp <==> adp + gtp	Nucleotides	Nucleus	2.7.4.6	Reversible	N	2208708	4	//IT
1301	Forward	NDPK2n	nucleoside-diphosphate kinase (ATP:UDP), nuclear		[n] : atp + udp <==> adp + utp	Nucleotides	Nucleus	2.7.4.6	Reversible	N	2208715	4	IT
1302	Forward	NDPK3n	nucleoside-diphosphate kinase (ATP:CDP),nuclear		[n] : atp + cdp <==> adp + ctp	Nucleotides	Nucleus	2.7.4.6	Reversible	N	2208720	4	IT
1303	Forward	NDPK2m	nucleoside-diphosphate kinase (ATP:UDP), mitochondrial		[m] : atp + udp <==> adp + utp	Nucleotides	Mitochondria	2.7.4.6	Reversible	N	2208737	2
1304	Forward	NDPK1m	nucleoside-diphosphate kinase (ATP:GDP), mitochondrial		[m] : atp + gdp <==> adp + gtp	Nucleotides	Mitochondria	2.7.4.6	Reversible	N	2208743	2
1305	Forward	NDPK10n	nucleoside-diphosphate kinase (ATP:dIDP), nuclear		[n] : atp + didp <==> adp + ditp	Nucleotides	Nucleus	2.7.4.6	Reversible	N	2208748	4	IT
1306	Forward	NDPK10m	nucleoside-diphosphate kinase (ATP:dIDP), mitochondrial		[m] : atp + didp <==> adp + ditp	Nucleotides	Mitochondria	2.7.4.6	Reversible	N	2208753	2
1307	Forward	NDPK3m	nucleoside-diphosphate kinase (ATP:CDP), mitochondrial		[m] : atp + cdp <==> adp + ctp	Nucleotides	Mitochondria	2.7.4.6	Reversible	N	2208758	2
1308	Forward	NDPK4n	nucleoside-diphosphate kinase (ATP:dTDP), nuclear		[n] : atp + dtdp <==> adp + dttp	Nucleotides	Nucleus	2.7.4.6	Reversible	N	2208763	4	//IT
1309	Forward	NDPK4m	nucleoside-diphosphate kinase (ATP:dTDP), mitochondrial		[m] : atp + dtdp <==> adp + dttp	Nucleotides	Mitochondria	2.7.4.6	Reversible	N	2208768	2
1310	Forward	NDPK5n	nucleoside-diphosphate kinase (ATP:dGDP), nuclear		[n] : atp + dgdp <==> adp + dgtp	Nucleotides	Nucleus	2.7.4.6	Reversible	N	2208773	4	IT
1311	Forward	NDPK5m	nucleoside-diphosphate kinase (ATP:dGDP), mitochondrial		[m] : atp + dgdp <==> adp + dgtp	Nucleotides	Mitochondria	2.7.4.6	Reversible	N	2208778	2
1312	Forward	NDPK6n	nucleoside-diphosphate kinase (ATP:dUDP), nuclear		[n] : atp + dudp <==> adp + dutp	Nucleotides	Nucleus	2.7.4.6	Reversible	N	2208783	4	//IT
1313	Forward	NDPK6m	nucleoside-diphosphate kinase (ATP:dUDP), mitochondrial		[m] : atp + dudp <==> adp + dutp	Nucleotides	Mitochondria	2.7.4.6	Reversible	N	2208788	2	Uracil residues arise in DNA through the misincorporation of deoxyuridine triphosphate (dUTP) by DNA polymerizing enzymes (DNA polymerases and reverse transcriptases) and from the deamination of deoxycytidine residues in DNA.//IT
1314	Forward	NDPK7n	nucleoside-diphosphate kinase (ATP:dCDP), nuclear		[n] : atp + dcdp <==> adp + dctp	Nucleotides	Nucleus	2.7.4.6	Reversible	N	2208793	4	//IT
1315	Forward	NDPK7m	nucleoside-diphosphate kinase (ATP:dCDP), mitochondrial		[m] : atp + dcdp <==> adp + dctp	Nucleotides	Mitochondria	2.7.4.6	Reversible	N	2208798	2
1316	Forward	NDPK8n	nucleoside-diphosphate kinase (ATP:dADP), nuclear		[n] : atp + dadp <==> adp + datp	Nucleotides	Nucleus	2.7.4.6	Reversible	N	2208803	4	IT
1317	Forward	NDPK8m	nucleoside-diphosphate kinase (ATP:dADP), mitochondrial		[m] : atp + dadp <==> adp + datp	Nucleotides	Mitochondria	2.7.4.6	Reversible	N	2208808	2
1318	Forward	NDPK9n	nucleoside-diphosphate kinase (ATP:IDP), nuclear		[n] : atp + idp <==> adp + itp	Nucleotides	Nucleus	2.7.4.6	Reversible	N	2208813	4	//IT
1319	Forward	NDPK9m	nucleoside-diphosphate kinase (ATP:IDP), mitochondrial		[m] : atp + idp <==> adp + itp	Nucleotides	Mitochondria	2.7.4.6	Reversible	N	2208818	2
1320	Forward	XANDp	xanthine dehydrogenase, peroxisomal		[x] : h2o + nad + xan --> h + nadh + urate	Purine Catabolism	Peroxisome	1.1.1.204	Irreversible	N	2209541	4	GeneCards: peroxisome//homodimer.//dehydrogenase form can be reversibly converted oxidase through oxidation of sulhydryl group//needs molybdenum as cofactor//IT
1321	Forward	DCK1n	Deoxycytidine kinase, nuclear (ATP)		[n] : atp + dcyt <==> adp + dcmp + h	Nucleotides	Nucleus	2.7.1.74	Reversible	N	2209598	4	seems also react with dADO but much slower --> rxns not included yet//IT
1322	Forward	DCK2n	Deoxycytidine kinase, nuclear (UTP)		[n] : dcyt + utp <==> dcmp + h + udp	Nucleotides	Nucleus	2.7.1.74	Reversible	N	2209620	4	seems also react with dADO but very slower --> rxns not included yet//IT
1323	Forward	CHOLD2m	choline dehydrogenase (FAD acceptor), mitochondrial		[m] : chol + fad --> betald + fadh2	Glycine, Serine, and Threonine Metabolism	Mitochondria	1.1.99.1	Irreversible	N	2209698	4	based on homology to E. coli
1324	Forward	BHMT	betaine-homocysteine S-methyltransferase	betaine-homocysteine methyltransferase, betaine-homocysteine transmethylase, trimethylammonioacetate:L-homocysteine S-methyltransferasebetaine-homocysteine S-methyltransferase	[c] : glyb + hcys-L --> dmgly + met-L	Glycine, Serine, and Threonine Metabolism	Cytosol	2.1.1.5	Irreversible	N	2209806	4	Entrez Gene - Betaine-homocysteine methyltransferase is a cytosolic enzyme that catalyzes the conversion of betaine and homocysteine to dimethylglycine and methionine, respectively. Defects in BHMT could lead to hyperhomocyst(e)inemia,but such a defect has not yet been observed.
1325	Forward	3SALACBOXL	3-Sulfino-L-alanine carboxy-lyase		[c] : 3sala + h --> co2 + hyptaur	Taurine and hypotaurine metabolism	Cytosol	4.1.1.15	Irreversible	N	2209932	4	Textbook
1326	Forward	LCYSTCBOXL	3-Sulfoalanine carboxy-lyase		[c] : Lcyst + h --> co2 + taur	Taurine and hypotaurine metabolism	Cytosol	4.1.1.15	Irreversible	N	2209942	4	Textbook
1327	Forward	GNMT	glycine N-methyltransferase		[c] : amet + gly --> ahcys + h + sarcs	Glycine, Serine, and Threonine Metabolism	Cytosol	2.1.1.20	Irreversible	N	2209984	4	abundant in liver//cytosolic according to GeneCards
1328	Forward	UAG4E	UDP-N-acetylglucosamine 4-epimerase		[c] : uacgam <==> udpacgal	Aminosugar Metabolism	Cytosol	5.1.3.7	Reversible	N	2210089	2	- additional functionality of 2582 [RefSeq], [UniProt], [Varki, p. 78]//- shown as reversible in Varki p. 74, Devlin p. 672
1329	Forward	P45017A2r	Cytochrome P450 17A1	CYPXVII, P450-C17, P450c17, Steroid 17-alpha-hydroxylase/17,20 lyase	[r] : 17ahprgnlone + h + nadph + (0.5) o2 --> acald + dhea + h2o + nadp	Steroid Metabolism	Endoplasmic Reticulum	1.14.99.9	Irreversible	N	2210122	4	ER - by refs - also noted to be microsomal, need to return and review lit again//specificity: leydig cells (testis), adrenal cortex, thecal cells (ovary)////Conversion of pregnenolone and progesterone to their 17- alpha-hydroxylated products and subsequently to dehydroepiandrosterone (DHEA) and androstenedione. Catalyzes both the 17-alpha-hydroxylation and the 17,20-lyase reaction. Involved in se…
1330	Forward	P45017A1r	Cytochrome P450 17A1	CYPXVII, P450-C17, P450c17, Steroid 17-alpha-hydroxylase/17,20 lyase	[r] : h + nadph + o2 + prgnlone --> 17ahprgnlone + h2o + nadp	Steroid Metabolism	Endoplasmic Reticulum	1.14.99.9	Irreversible	N	2210188	4	ER - by refs - also noted to be microsomal, need to return and review lit again//specificity: leydig cells (testis), adrenal cortex, thecal cells (ovary)////Conversion of pregnenolone and progesterone to their 17- alpha-hydroxylated products and subsequently to dehydroepiandrosterone (DHEA) and androstenedione. Catalyzes both the 17-alpha-hydroxylation and the 17,20-lyase reaction. Involved in se…
1331	Forward	HSD3B11	3 beta-hydroxysteroid dehydrogenase/delta 5-->4-isomerase type I	3-beta-hydroxy-5-ene steroid dehydrogenase, 3-beta-hydroxy-delta(5)-steroid dehydrogenase, Delta-5-3-ketosteroid isomerase, EC 1.1.1.145, EC 5.3.3.1, Progesterone reductase, Steroid delta-isomerase	[c] : nad + prgnlone --> h + nadh + prgstrn	Steroid Metabolism	Cytosol		Irreversible	N	2210246	4	microsomal reactions, need to pursue deeper lit checks to see if HSD3B2 is also in the mitochondria (ref in paper - but not expanded/justified)//specificity: for HSD3B1: placenta, skin//specificity: for HSD3B2: ovary, Leydig cells, adrenal cortex////3beta-HSD is a bifunctional enzyme, that catalyzes the oxidative conversion of delta(5)-ene-3-beta-hydroxy steroid, and the oxidative conversion of k…
1332	Forward	HSD3B13	3 beta-hydroxysteroid dehydrogenase/delta 5-->4-isomerase type I	3-beta-hydroxy-5-ene steroid dehydrogenase, 3-beta-hydroxy-delta(5)-steroid dehydrogenase, Delta-5-3-ketosteroid isomerase, EC 1.1.1.145, EC 5.3.3.1, Progesterone reductase, Steroid delta-isomerase	[c] : 17ahprgnlone + nad --> 17ahprgstrn + h + nadh	Steroid Metabolism	Cytosol		Irreversible	N	2210294	4	microsomal reactions, need to pursue deeper lit checks to see if HSD3B2 is also in the mitochondria (ref in paper - but not expanded/justified)//specificity: for HSD3B1: placenta, skin//specificity: for HSD3B2: ovary, Leydig cells, adrenal cortex////3beta-HSD is a bifunctional enzyme, that catalyzes the oxidative conversion of delta(5)-ene-3-beta-hydroxy steroid, and the oxidative conversion of k…
1333	Forward	LACZly	b-galactosidase,lysosomal		[l] : h2o + lcts --> gal + glc-D	Galactose metabolism	Lysosome	3.2.1.23	Irreversible	N	2210329	4	- two distinct forms of lysosomal complex pruified from human placenta: CathA/GAL/SIAL/GALNS and CathA/GAL [Pshezhetsky 2001], [Ostrowska 2003]; average ratio btwn CathA/GAL/SIAL/GALNS and CathA/GAL complexes is 1:10 [Pshezhetsky 2001]////2720://- cleaves terminal beta-1,4- or beta-1,3- linked galactose from GM1-ganglioside, GA1 ganglioside, lactosylceramide, asialofetuin, galactose-containing ol…
[truncated: 1,892 more rows]
