# Supplementary material for: Metabolic States Following Accumulation of Intracellular Aggregates: Implications for Neurodegenerative Diseases
Source: PLoS One. 2013 May 7;8(5):e63822. doi: 10.1371/journal.pone.0063822 (PMC3646825; doi:10.1371/journal.pone.0063822)
Supplement: File S1 — Matlab code to run the metabolic model reported here. (ZIP) [file pone.0063822.s003.zip › readme]

Input files for model0_neuron.m:

model0.s_matrix.dat	stoichiometric matrix, raws represent reactions, columns represent metabolites
model0.nutrients.dat
model0.compartment.dat
model0.lb.dat

Reference files:

model0.metabolites.txt	mapping of metabolites to columns in model0.s_matrix.dat
model0.reactions.txt	mapping of reactions to raws in model0.s_matrix.dat
